# Supplementary material for: Crystal structure of dimethyl 5-(4-ethyl­phen­yl)-4-[(4-ethyl­phen­yl)ethyn­yl]-6,11-diphenyl-1,3,6,11-tetra­hydro-2H-6,11-ep­oxy­cyclo­penta­[a]anthracene-2,2-di­carboxyl­ate
Source: Acta Crystallogr E Crystallogr Commun. 2020 May 29;76(Pt 6):954–7. doi: 10.1107/S2056989020006404 (PMC7274007; doi:10.1107/S2056989020006404)
Supplement: Supplementary file 1 [file e-76-00954-sup1.cif]

##############################################################################
#                                                                            #
# This CIF contains the data in a paper accepted for publication in          #
# Acta Crystallographica Section E. It conforms to the requirements of       #
# Notes for Authors for Acta Crystallographica Section E, and has been       #
# peer reviewed under the auspices of the IUCr Commission on Journals.       #
#                                                                            #
# Full details of the Crystallographic Information File format               #
# are given in the paper "The Crystallographic Information File (CIF):       #
# a New Standard Archive File for Crystallography" by S. R. Hall, F. H.      #
# Allen and I. D. Brown [Acta Cryst. (1991), A47, 655-685].                  #
#                                                                            #
# The current version of the core CIF dictionary is obtainable from          #
# ftp://ftp.iucr.org/pub/cif_core.dic.                                       #
#                                                                            #
# Software is freely available for graphical display of the structure(s)     #
# in this CIF. For information consult the CIF software page                 #
# http://www.iucr.org/resources/cif/software.                                #
#                                                                            #
# This file may be used for bona fide research purposes within the           #
# scientific community so long as proper attribution is given to the journal # 
# article from which it was obtained.                                        #
#                                                                            #
##############################################################################
data_general
_audit_creation_method
;
Olex2 1.2
(compiled 2018.05.29 svn.r3508 for OlexSys, GUI svn.r5506)
;
_journal_date_recd_electronic     2020-02-24
_journal_date_accepted     2020-05-13
_journal_name_full     'Acta Crystallographica, Section E'
_journal_year     2020
_journal_volume     76
_journal_issue      6
_journal_page_first     954
_journal_page_last     957
_journal_paper_category     GO
_journal_paper_doi     10.1107/S2056989020006404
_journal_coeditor_code     IS5535
_publ_contact_author_name     'dong cheng'
_publ_contact_author_address
;
School of Chemistry and Materials Engineering, Chaohu College, Chaohu Anhui,
People's Republic of China
;
_publ_contact_author_email     'mxzcd79@163.com'
_publ_contact_author_fax     ?
_publ_contact_author_phone     ?
_publ_section_title
;\
Crystal structure of dimethyl
5-(4-ethylphenyl)-4-[(4-ethylphenyl)ethynyl]-6,11-diphenyl-1,3,6,11-\
tetrahydro-2<i>H</i>-6,11-epoxycyclopenta[<i>a</i>]anthracene-2,2-\
dicarboxylate
;
loop_
    _publ_author_name
    _publ_author_footnote
    _publ_author_address
    'Meng, Xiang-Zhen' .
;
School of Chemistry and Materials Engineering, Chaohu College, Chaohu Anhui,
People's Republic of China
;
    'Cheng, Dong' .
;
School of Chemistry and Materials Engineering, Chaohu College, Chaohu Anhui,
People's Republic of China
;
_publ_section_synopsis
;
In the fused ring of the title compound, C~51~H~42~O~5~, all of the
five-membered rings are in an envelope conformation. The dihedral angle
between the benzene rings attached to the fused ring is 74.66 (7)<i>^o^</i>.
;
data_I
_chemical_name_systematic
;\
Dimethyl
5-(4-ethylphenyl)-4-[(4-ethylphenyl)ethynyl]-6,11-diphenyl-1,3,6,11-\
tetrahydro-2<i>H</i>-6,11-epoxycyclopenta[<i>a</i>]anthracene-2,2-\
dicarboxylate
;
_chemical_name_common     ?
_chemical_formula_moiety     'C51 H42 O5'
_chemical_formula_sum     'C51 H42 O5'
_chemical_formula_iupac     'C51 H42 O5'
_chemical_formula_weight     734.84
_chemical_melting_point     ?
_space_group_crystal_system     monoclinic
_space_group_name_H-M_alt     'P 1 21/c 1'
_space_group_name_Hall     '-P 2ybc'
loop_
    _space_group_symop_operation_xyz
    'x, y, z'
    '-x, y+1/2, -z+1/2'
    '-x, -y, -z'
    'x, -y-1/2, z-1/2'
_cell_length_a     11.3654(10)
_cell_length_b     14.2430(12)
_cell_length_c     25.168(2)
_cell_angle_alpha     90
_cell_angle_beta     91.2070(10)
_cell_angle_gamma     90
_cell_volume     4073.2(6)
_cell_formula_units_Z     4
_cell_measurement_reflns_used     9893
_cell_measurement_theta_min     2.160
_cell_measurement_theta_max     27.331
_cell_measurement_temperature     293(2)
_exptl_crystal_description     block
_exptl_crystal_colour     colourless
_exptl_crystal_size_max     0.23
_exptl_crystal_size_mid     0.22
_exptl_crystal_size_min     0.20
_exptl_crystal_density_diffrn     1.198
_exptl_crystal_density_meas     ?
_exptl_crystal_density_method     'not measured'
_exptl_crystal_F_000     1552
_exptl_absorpt_coefficient_mu     0.076
_exptl_absorpt_correction_type     multi-scan
_exptl_absorpt_process_details
;
(SADABS; Bruker, 2002)
;
_exptl_absorpt_correction_T_min     0.9827
_exptl_absorpt_correction_T_max     0.9849
_diffrn_ambient_temperature     293.15
_diffrn_source     ?
_diffrn_radiation_type     MoK\a
_diffrn_radiation_wavelength     0.71073
_diffrn_radiation_monochromator     'graphite'
_diffrn_measurement_device_type     'Bruker APEXII CCD area detector'
_diffrn_measurement_method     'phi and omega scans'
_diffrn_detector_area_resol_mean     ?
_diffrn_reflns_number     34227
_diffrn_reflns_av_R_equivalents     0.0309
_diffrn_reflns_av_unetI/netI     0.0270
_diffrn_reflns_theta_min     1.619
_diffrn_reflns_theta_max     27.493
_diffrn_reflns_theta_full     25.242
_diffrn_measured_fraction_theta_max     0.978
_diffrn_measured_fraction_theta_full     0.998
_diffrn_reflns_limit_h_min     -14
_diffrn_reflns_limit_h_max     14
_diffrn_reflns_limit_k_min     -18
_diffrn_reflns_limit_k_max     17
_diffrn_reflns_limit_l_min     -32
_diffrn_reflns_limit_l_max     32
_refine_special_details     ?
_reflns_number_total     9159
_reflns_number_gt     6819
_reflns_threshold_expression     'I > 2\s(I)'
_refine_ls_structure_factor_coef     Fsqd
_refine_ls_matrix_type     full
_refine_ls_R_factor_all     0.0741
_refine_ls_R_factor_gt     0.0560
_refine_ls_wR_factor_gt     0.1535
_refine_ls_wR_factor_ref     0.1694
_refine_ls_goodness_of_fit_ref     1.037
_refine_ls_restrained_S_all     1.050
_refine_ls_number_reflns     9159
_refine_ls_number_parameters     515
_refine_ls_number_restraints     20
_refine_ls_hydrogen_treatment     constr
_refine_ls_weighting_scheme     calc
_refine_ls_weighting_details
              'w=1/[\s^2^(Fo^2^)+(0.0848P)^2^+1.1068P] where P=(Fo^2^+2Fc^2^)/3'
_atom_sites_solution_hydrogens     geom
_atom_sites_solution_primary     dual
_atom_sites_solution_secondary     ?
_refine_ls_shift/su_max     0.000
_refine_ls_shift/su_mean     0.000
_refine_diff_density_max     0.331
_refine_diff_density_min     -0.296
_refine_ls_extinction_method     'SHELXL-2018/3'
_refine_ls_extinction_coef     0.0288(14)
_refine_ls_extinction_expression
                                  'Fc^*^=kFc[1+0.001xFc^2^\l^3^/sin(2\q)]^-1/4^'
loop_
    _atom_type_symbol
    _atom_type_description
    _atom_type_scat_dispersion_real
    _atom_type_scat_dispersion_imag
    _atom_type_scat_source
    'C' 'C' 0.0033 0.0016
                         'International Tables Vol C Tables 4.2.6.8 and 6.1.1.4'
    'H' 'H' 0.0000 0.0000
                         'International Tables Vol C Tables 4.2.6.8 and 6.1.1.4'
    'O' 'O' 0.0106 0.0060
                         'International Tables Vol C Tables 4.2.6.8 and 6.1.1.4'
_computing_data_collection
;
APEX2 (Bruker, 2002)
;
_computing_cell_refinement
;
SAINT (Bruker, 2002)
;
_computing_data_reduction
;
SAINT (Bruker, 2002)
;
_computing_structure_solution
;
<i>SHLEXT</i> (Sheldrick, 2015<i>a</i>)
;
_computing_structure_refinement
;
<i>SHELXL2018/3</i> (Sheldrick, 2015<i>b</i>)
;
_computing_molecular_graphics
;
DIAMOND (Brandenburg & Putz, 2012)
;
_computing_publication_material
;
<i>OLEX2</i> (Dolomanov <i>et al.</i>,  2009)
;
loop_
    _atom_site_type_symbol
    _atom_site_label
    _atom_site_fract_x
    _atom_site_fract_y
    _atom_site_fract_z
    _atom_site_U_iso_or_equiv
    _atom_site_adp_type
    _atom_site_calc_flag
    _atom_site_occupancy
    _atom_site_disorder_assembly
    _atom_site_disorder_group
    C C1 0.67845(14) 0.32574(12) 0.38548(7) 0.0473(4) Uani d 1 . .
    C C2 0.59520(14) 0.34546(12) 0.33729(7) 0.0457(4) Uani d 1 . .
    H H2A 0.553476 0.404303 0.341554 0.055 Uiso calc 1 . .
    H H2B 0.638223 0.347262 0.304421 0.055 Uiso calc 1 . .
    C C3 0.51201(13) 0.26312(10) 0.33826(6) 0.0387(3) Uani d 1 . .
    C C4 0.40374(13) 0.24906(10) 0.31442(6) 0.0371(3) Uani d 1 . .
    C C5 0.32602(13) 0.30966(11) 0.27700(6) 0.0393(3) Uani d 1 . .
    C C6 0.33055(15) 0.25996(12) 0.22280(6) 0.0441(4) Uani d 1 . .
    C C7 0.38339(19) 0.27862(14) 0.17523(7) 0.0605(5) Uani d 1 . .
    H H7 0.425215 0.333947 0.170291 0.073 Uiso calc 1 . .
    C C8 0.3725(2) 0.21236(17) 0.13465(8) 0.0737(6) Uani d 1 . .
    H H8 0.405699 0.224808 0.101928 0.088 Uiso calc 1 . .
    C C9 0.3143(2) 0.12947(16) 0.14186(8) 0.0692(6) Uani d 1 . .
    H H9 0.309206 0.086263 0.114200 0.083 Uiso calc 1 . .
    C C10 0.26254(17) 0.10908(14) 0.19004(7) 0.0550(4) Uani d 1 . .
    H H10 0.224551 0.052124 0.195377 0.066 Uiso calc 1 . .
    C C11 0.26919(14) 0.17587(12) 0.22980(6) 0.0441(4) Uani d 1 . .
    C C12 0.22847(13) 0.17681(11) 0.28746(6) 0.0407(3) Uani d 1 . .
    C C13 0.34321(13) 0.16415(11) 0.32089(6) 0.0379(3) Uani d 1 . .
    C C14 0.39041(14) 0.08984(10) 0.34996(6) 0.0392(3) Uani d 1 . .
    C C15 0.50249(14) 0.10493(11) 0.37516(6) 0.0402(3) Uani d 1 . .
    C C16 0.55998(13) 0.18993(11) 0.36889(6) 0.0405(3) Uani d 1 . .
    C C17 0.68014(15) 0.21714(12) 0.38992(7) 0.0505(4) Uani d 1 . .
    H H17A 0.741600 0.190258 0.368502 0.061 Uiso calc 1 . .
    H H17B 0.691648 0.197196 0.426511 0.061 Uiso calc 1 . .
    C C18 0.33666(13) 0.41416(11) 0.28409(6) 0.0409(3) Uani d 1 . .
    C C19 0.3906(2) 0.47302(14) 0.24958(9) 0.0707(6) Uani d 1 . .
    H H19 0.419039 0.449371 0.217893 0.085 Uiso calc 1 . .
    C C20 0.4037(2) 0.56778(15) 0.26106(11) 0.0796(7) Uani d 1 . .
    H H20 0.442902 0.606349 0.237434 0.096 Uiso calc 1 . .
    C C21 0.3608(2) 0.60460(14) 0.30570(9) 0.0666(5) Uani d 1 . .
    H H21 0.370153 0.668137 0.313189 0.080 Uiso calc 1 . .
    C C22 0.3027(3) 0.54696(16) 0.34017(9) 0.0839(8) Uani d 1 . .
    H H22 0.271439 0.571660 0.371031 0.101 Uiso calc 1 . .
    C C23 0.2907(2) 0.45260(14) 0.32917(8) 0.0722(6) Uani d 1 . .
    H H23 0.250777 0.414320 0.352688 0.087 Uiso calc 1 . .
    C C24 0.11663(14) 0.12878(11) 0.30320(7) 0.0449(4) Uani d 1 . .
    C C25 0.03121(16) 0.10294(15) 0.26622(8) 0.0594(5) Uani d 1 . .
    H H25 0.044218 0.112279 0.230250 0.071 Uiso calc 1 . .
    C C26 -0.07348(18) 0.06334(17) 0.28205(10) 0.0726(6) Uani d 1 . .
    H H26 -0.129658 0.045456 0.256624 0.087 Uiso calc 1 . .
    C C27 -0.09501(18) 0.05029(16) 0.33468(11) 0.0732(6) Uani d 1 . .
    H H27 -0.165477 0.023556 0.345167 0.088 Uiso calc 1 . .
    C C28 -0.01173(18) 0.07699(16) 0.37203(9) 0.0692(6) Uani d 1 . .
    H H28 -0.026166 0.068634 0.407954 0.083 Uiso calc 1 . .
    C C29 0.09345(16) 0.11620(14) 0.35656(8) 0.0553(4) Uani d 1 . .
    H H29 0.149089 0.134284 0.382182 0.066 Uiso calc 1 . .
    C C30 0.32887(14) -0.00163(11) 0.35447(6) 0.0432(4) Uani d 1 . .
    C C31 0.29777(19) -0.03780(13) 0.40336(8) 0.0589(5) Uani d 1 . .
    H H31 0.322227 -0.007798 0.434503 0.071 Uiso calc 1 . .
    C C32 0.2301(2) -0.11886(15) 0.40585(9) 0.0715(6) Uani d 1 . .
    H H32 0.209412 -0.142128 0.438890 0.086 Uiso calc 1 . .
    C C33 0.19276(19) -0.16572(14) 0.36061(10) 0.0663(5) Uani d 1 . .
    C C34 0.22917(18) -0.13207(14) 0.31229(9) 0.0630(5) Uani d 1 . .
    H H34 0.208653 -0.164396 0.281355 0.076 Uiso calc 1 . .
    C C35 0.29538(16) -0.05141(12) 0.30907(7) 0.0511(4) Uani d 1 . .
    H H35 0.318123 -0.029833 0.275960 0.061 Uiso calc 1 . .
    C C36 0.1087(3) -0.24775(19) 0.36355(14) 0.1012(8) Uani d 1 . .
    H H36A 0.130152 -0.294591 0.337497 0.121 Uiso calc 1 . .
    H H36B 0.115443 -0.276292 0.398479 0.121 Uiso calc 1 . .
    C C37 -0.0154(3) -0.2178(2) 0.35341(15) 0.1107(8) Uani d 1 . .
    H H37A -0.023092 -0.192468 0.318176 0.166 Uiso calc 1 . .
    H H37B -0.036399 -0.170793 0.378823 0.166 Uiso calc 1 . .
    H H37C -0.066614 -0.271027 0.356715 0.166 Uiso calc 1 . .
    C C38 0.55911(15) 0.03226(11) 0.40587(6) 0.0452(4) Uani d 1 . .
    C C39 0.60910(16) -0.02503(12) 0.43218(7) 0.0488(4) Uani d 1 . .
    C C40 0.66926(16) -0.09620(12) 0.46286(6) 0.0479(4) Uani d 1 . .
    C C41 0.60811(19) -0.15832(14) 0.49438(7) 0.0585(5) Uani d 1 . .
    H H41 0.526864 -0.153142 0.496954 0.070 Uiso calc 1 . .
    C C42 0.6680(2) -0.22811(15) 0.52203(8) 0.0707(6) Uani d 1 . .
    H H42 0.625907 -0.269003 0.543290 0.085 Uiso calc 1 . .
    C C43 0.7868(2) -0.23862(16) 0.51901(8) 0.0722(6) Uani d 1 . .
    C C44 0.8472(2) -0.17530(19) 0.48899(10) 0.0843(7) Uani d 1 . .
    H H44 0.928670 -0.179979 0.487244 0.101 Uiso calc 1 . .
    C C45 0.7898(2) -0.10488(17) 0.46135(9) 0.0740(6) Uani d 1 . .
    H H45 0.833043 -0.062660 0.441415 0.089 Uiso calc 1 . .
    C C46 0.8509(4) -0.3181(2) 0.54713(12) 0.1143(10) Uani d 1 . .
    H H46A 0.934866 -0.306750 0.545226 0.137 Uiso calc 0.548(9) A 1
    H H46B 0.830517 -0.316916 0.584359 0.137 Uiso calc 0.548(9) A 1
    H H46C 0.800764 -0.344924 0.573909 0.137 Uiso calc 0.452(9) A 2
    H H46D 0.921346 -0.294122 0.564826 0.137 Uiso calc 0.452(9) A 2
    C C47 0.8270(10) -0.4094(5) 0.5268(3) 0.1202(12) Uani d 0.548(9) A 1
    H H47A 0.746809 -0.425897 0.533709 0.180 Uiso calc 0.548(9) A 1
    H H47B 0.878766 -0.453993 0.543778 0.180 Uiso calc 0.548(9) A 1
    H H47C 0.839107 -0.410076 0.489164 0.180 Uiso calc 0.548(9) A 1
    C C48 0.62644(18) 0.37218(14) 0.43477(8) 0.0582(5) Uani d 1 . .
    C C49 0.6058(4) 0.3681(3) 0.52714(10) 0.1300(14) Uani d 1 . .
    H H49A 0.525800 0.388312 0.522056 0.195 Uiso calc 1 . .
    H H49B 0.654441 0.421213 0.535929 0.195 Uiso calc 1 . .
    H H49C 0.610197 0.323156 0.555545 0.195 Uiso calc 1 . .
    C C50 0.80048(16) 0.36611(15) 0.37898(8) 0.0586(5) Uani d 1 . .
    C C51 0.96438(18) 0.3759(2) 0.32348(11) 0.0918(8) Uani d 1 . .
    H H51A 0.979822 0.369125 0.286322 0.138 Uiso calc 1 . .
    H H51B 1.018019 0.337334 0.343772 0.138 Uiso calc 1 . .
    H H51C 0.974645 0.440409 0.333676 0.138 Uiso calc 1 . .
    O O1 0.5728(2) 0.44286(14) 0.43391(7) 0.1123(7) Uani d 1 . .
    O O2 0.64680(18) 0.32502(13) 0.47847(6) 0.0914(6) Uani d 1 . .
    O O3 0.8505(2) 0.4118(2) 0.41081(10) 0.1535(12) Uani d 1 . .
    O O4 0.84501(12) 0.34724(14) 0.33351(6) 0.0822(5) Uani d 1 . .
    O O5 0.21155(9) 0.27792(7) 0.29414(4) 0.0413(3) Uani d 1 . .
    C C47A 0.8856(12) -0.3967(6) 0.5060(4) 0.1202(12) Uani d 0.452(9) A 2
    H H47D 0.816351 -0.417779 0.487026 0.180 Uiso calc 0.452(9) A 2
    H H47E 0.921157 -0.448603 0.524583 0.180 Uiso calc 0.452(9) A 2
    H H47F 0.940502 -0.371375 0.481252 0.180 Uiso calc 0.452(9) A 2
loop_
    _atom_site_aniso_label
    _atom_site_aniso_U_11
    _atom_site_aniso_U_22
    _atom_site_aniso_U_33
    _atom_site_aniso_U_12
    _atom_site_aniso_U_13
    _atom_site_aniso_U_23
    C1 0.0418(9) 0.0482(9) 0.0518(9) -0.0037(7) -0.0007(7) 0.0007(7)
    C2 0.0389(8) 0.0445(9) 0.0536(9) -0.0025(7) -0.0009(7) 0.0047(7)
    C3 0.0372(8) 0.0374(8) 0.0416(8) 0.0023(6) 0.0049(6) 0.0001(6)
    C4 0.0368(8) 0.0365(8) 0.0381(7) 0.0044(6) 0.0038(6) 0.0024(6)
    C5 0.0347(7) 0.0407(8) 0.0425(8) 0.0043(6) 0.0033(6) 0.0042(6)
    C6 0.0447(9) 0.0460(9) 0.0415(8) 0.0102(7) 0.0002(6) 0.0053(6)
    C7 0.0756(13) 0.0577(11) 0.0487(10) 0.0101(9) 0.0119(9) 0.0099(8)
    C8 0.1065(18) 0.0739(14) 0.0413(10) 0.0202(13) 0.0150(10) 0.0041(9)
    C9 0.0949(16) 0.0671(13) 0.0454(10) 0.0213(12) -0.0034(10) -0.0093(9)
    C10 0.0620(11) 0.0530(10) 0.0496(9) 0.0114(8) -0.0087(8) -0.0058(8)
    C11 0.0428(8) 0.0469(9) 0.0422(8) 0.0085(7) -0.0044(6) 0.0011(7)
    C12 0.0398(8) 0.0382(8) 0.0439(8) 0.0029(6) -0.0011(6) -0.0008(6)
    C13 0.0377(8) 0.0390(8) 0.0372(7) 0.0009(6) 0.0025(6) -0.0013(6)
    C14 0.0425(8) 0.0374(8) 0.0378(7) 0.0016(6) 0.0020(6) -0.0007(6)
    C15 0.0441(8) 0.0383(8) 0.0381(7) 0.0046(6) -0.0002(6) -0.0002(6)
    C16 0.0384(8) 0.0412(8) 0.0419(8) 0.0046(6) -0.0001(6) -0.0013(6)
    C17 0.0441(9) 0.0487(10) 0.0583(10) 0.0032(7) -0.0075(7) 0.0010(8)
    C18 0.0360(8) 0.0404(8) 0.0464(8) 0.0050(6) -0.0014(6) 0.0046(6)
    C19 0.0839(15) 0.0505(11) 0.0792(14) -0.0058(10) 0.0384(12) 0.0003(10)
    C20 0.0913(17) 0.0488(11) 0.1003(17) -0.0142(11) 0.0370(14) 0.0061(11)
    C21 0.0686(13) 0.0428(10) 0.0881(15) -0.0037(9) -0.0069(11) -0.0027(10)
    C22 0.136(2) 0.0538(12) 0.0624(13) -0.0023(13) 0.0167(13) -0.0098(10)
    C23 0.1158(19) 0.0472(11) 0.0544(11) -0.0035(11) 0.0213(11) 0.0020(8)
    C24 0.0375(8) 0.0409(8) 0.0562(9) 0.0011(6) -0.0006(7) -0.0015(7)
    C25 0.0463(10) 0.0669(12) 0.0648(11) -0.0043(9) -0.0063(8) -0.0006(9)
    C26 0.0451(11) 0.0768(14) 0.0952(17) -0.0115(10) -0.0112(10) -0.0073(12)
    C27 0.0465(11) 0.0692(14) 0.1044(18) -0.0115(9) 0.0113(11) 0.0022(12)
    C28 0.0558(12) 0.0788(14) 0.0735(13) -0.0082(10) 0.0144(10) 0.0057(11)
    C29 0.0460(9) 0.0616(11) 0.0584(10) -0.0047(8) 0.0046(8) -0.0039(8)
    C30 0.0457(9) 0.0370(8) 0.0469(8) 0.0007(6) -0.0015(7) 0.0020(6)
    C31 0.0739(13) 0.0520(10) 0.0507(10) -0.0127(9) 0.0008(9) 0.0039(8)
    C32 0.0831(15) 0.0606(12) 0.0711(13) -0.0150(11) 0.0081(11) 0.0159(10)
    C33 0.0607(12) 0.0447(10) 0.0935(15) -0.0082(9) 0.0002(11) 0.0004(10)
    C34 0.0645(12) 0.0487(10) 0.0754(13) -0.0041(9) -0.0082(10) -0.0122(9)
    C35 0.0562(10) 0.0447(9) 0.0525(9) 0.0020(8) -0.0017(8) -0.0033(7)
    C36 0.0879(13) 0.0697(14) 0.147(2) -0.0314(12) 0.0153(15) -0.0122(14)
    C37 0.0869(14) 0.0927(16) 0.153(2) -0.0297(13) 0.0180(16) -0.0223(15)
    C38 0.0502(9) 0.0410(9) 0.0442(8) 0.0037(7) -0.0025(7) -0.0001(7)
    C39 0.0579(10) 0.0417(9) 0.0465(9) 0.0031(7) -0.0051(7) 0.0012(7)
    C40 0.0600(11) 0.0440(9) 0.0395(8) 0.0065(7) -0.0037(7) 0.0037(7)
    C41 0.0670(12) 0.0549(11) 0.0538(10) 0.0038(9) 0.0074(9) 0.0054(8)
    C42 0.0971(17) 0.0601(12) 0.0553(11) 0.0041(11) 0.0121(11) 0.0185(9)
    C43 0.0997(18) 0.0679(13) 0.0488(10) 0.0251(12) -0.0048(11) 0.0144(9)
    C44 0.0658(14) 0.1027(19) 0.0844(16) 0.0242(13) -0.0013(12) 0.0346(14)
    C45 0.0635(13) 0.0812(15) 0.0772(14) 0.0060(11) 0.0020(10) 0.0357(12)
    C46 0.166(3) 0.0848(15) 0.0915(18) 0.0494(19) -0.0128(17) 0.0307(13)
    C47 0.172(3) 0.0868(17) 0.101(2) 0.048(2) -0.006(2) 0.0243(18)
    C48 0.0632(12) 0.0553(11) 0.0563(11) -0.0093(9) 0.0046(9) -0.0017(9)
    C49 0.212(4) 0.123(3) 0.0559(14) -0.015(3) 0.0250(19) -0.0133(16)
    C50 0.0432(10) 0.0687(12) 0.0635(11) -0.0078(8) -0.0047(8) 0.0000(9)
    C51 0.0402(11) 0.131(2) 0.1043(19) 0.0036(12) 0.0124(11) 0.0305(17)
    O1 0.170(2) 0.0872(13) 0.0810(12) 0.0496(13) 0.0309(12) -0.0040(10)
    O2 0.1366(16) 0.0861(12) 0.0514(8) 0.0106(11) 0.0029(9) 0.0001(8)
    O3 0.0914(14) 0.236(3) 0.1336(18) -0.0870(18) 0.0265(13) -0.0883(19)
    O4 0.0428(7) 0.1282(14) 0.0761(10) -0.0100(8) 0.0102(7) -0.0020(9)
    O5 0.0343(5) 0.0400(6) 0.0496(6) 0.0032(4) 0.0037(4) 0.0001(5)
    C47A 0.172(3) 0.0868(17) 0.101(2) 0.048(2) -0.006(2) 0.0243(18)
_geom_special_details
;
 All esds (except the esd in the dihedral angle between two l.s. planes)
 are estimated using the full covariance matrix.  The cell esds are taken
 into account individually in the estimation of esds in distances, angles
 and torsion angles; correlations between esds in cell parameters are only
 used when they are defined by crystal symmetry.  An approximate (isotropic)
 treatment of cell esds is used for estimating esds involving l.s. planes.
;
loop_
    _geom_bond_atom_site_label_1
    _geom_bond_atom_site_label_2
    _geom_bond_site_symmetry_2
    _geom_bond_distance
    _geom_bond_publ_flag
    C1 C2 . 1.548(2) ?
    C1 C17 . 1.551(2) ?
    C1 C48 . 1.535(3) ?
    C1 C50 . 1.513(2) ?
    C2 H2A . 0.9700 ?
    C2 H2B . 0.9700 ?
    C2 C3 . 1.507(2) ?
    C3 C4 . 1.372(2) ?
    C3 C16 . 1.400(2) ?
    C4 C5 . 1.542(2) ?
    C4 C13 . 1.403(2) ?
    C5 C6 . 1.539(2) ?
    C5 C18 . 1.504(2) ?
    C5 O5 . 1.4514(18) ?
    C6 C7 . 1.377(2) ?
    C6 C11 . 1.399(2) ?
    C7 H7 . 0.9300 ?
    C7 C8 . 1.394(3) ?
    C8 H8 . 0.9300 ?
    C8 C9 . 1.368(3) ?
    C9 H9 . 0.9300 ?
    C9 C10 . 1.389(3) ?
    C10 H10 . 0.9300 ?
    C10 C11 . 1.382(2) ?
    C11 C12 . 1.532(2) ?
    C12 C13 . 1.548(2) ?
    C12 C24 . 1.504(2) ?
    C12 O5 . 1.4631(18) ?
    C13 C14 . 1.388(2) ?
    C14 C15 . 1.427(2) ?
    C14 C30 . 1.484(2) ?
    C15 C16 . 1.386(2) ?
    C15 C38 . 1.436(2) ?
    C16 C17 . 1.505(2) ?
    C17 H17A . 0.9700 ?
    C17 H17B . 0.9700 ?
    C18 C19 . 1.362(2) ?
    C18 C23 . 1.373(3) ?
    C19 H19 . 0.9300 ?
    C19 C20 . 1.388(3) ?
    C20 H20 . 0.9300 ?
    C20 C21 . 1.341(3) ?
    C21 H21 . 0.9300 ?
    C21 C22 . 1.373(3) ?
    C22 H22 . 0.9300 ?
    C22 C23 . 1.378(3) ?
    C23 H23 . 0.9300 ?
    C24 C25 . 1.381(2) ?
    C24 C29 . 1.386(2) ?
    C25 H25 . 0.9300 ?
    C25 C26 . 1.383(3) ?
    C26 H26 . 0.9300 ?
    C26 C27 . 1.365(3) ?
    C27 H27 . 0.9300 ?
    C27 C28 . 1.374(3) ?
    C28 H28 . 0.9300 ?
    C28 C29 . 1.383(3) ?
    C29 H29 . 0.9300 ?
    C30 C31 . 1.387(2) ?
    C30 C35 . 1.391(2) ?
    C31 H31 . 0.9300 ?
    C31 C32 . 1.389(3) ?
    C32 H32 . 0.9300 ?
    C32 C33 . 1.379(3) ?
    C33 C34 . 1.379(3) ?
    C33 C36 . 1.512(3) ?
    C34 H34 . 0.9300 ?
    C34 C35 . 1.377(3) ?
    C35 H35 . 0.9300 ?
    C36 H36A . 0.9700 ?
    C36 H36B . 0.9700 ?
    C36 C37 . 1.491(4) ?
    C37 H37A . 0.9600 ?
    C37 H37B . 0.9600 ?
    C37 H37C . 0.9600 ?
    C38 C39 . 1.188(2) ?
    C39 C40 . 1.438(2) ?
    C40 C41 . 1.385(3) ?
    C40 C45 . 1.377(3) ?
    C41 H41 . 0.9300 ?
    C41 C42 . 1.384(3) ?
    C42 H42 . 0.9300 ?
    C42 C43 . 1.363(3) ?
    C43 C44 . 1.370(3) ?
    C43 C46 . 1.514(3) ?
    C44 H44 . 0.9300 ?
    C44 C45 . 1.377(3) ?
    C45 H45 . 0.9300 ?
    C46 H46A . 0.9700 ?
    C46 H46B . 0.9700 ?
    C46 H46C . 0.9700 ?
    C46 H46D . 0.9700 ?
    C46 C47 . 1.422(8) ?
    C46 C47A . 1.581(10) ?
    C47 H47A . 0.9600 ?
    C47 H47B . 0.9600 ?
    C47 H47C . 0.9600 ?
    C48 O1 . 1.177(3) ?
    C48 O2 . 1.305(2) ?
    C49 H49A . 0.9600 ?
    C49 H49B . 0.9600 ?
    C49 H49C . 0.9600 ?
    C49 O2 . 1.455(3) ?
    C50 O3 . 1.170(3) ?
    C50 O4 . 1.290(2) ?
    C51 H51A . 0.9600 ?
    C51 H51B . 0.9600 ?
    C51 H51C . 0.9600 ?
    C51 O4 . 1.444(3) ?
    C47A H47D . 0.9600 ?
    C47A H47E . 0.9600 ?
    C47A H47F . 0.9600 ?
loop_
    _geom_angle_atom_site_label_1
    _geom_angle_atom_site_label_2
    _geom_angle_atom_site_label_3
    _geom_angle_site_symmetry_1
    _geom_angle_site_symmetry_3
    _geom_angle
    _geom_angle_publ_flag
    C2 C1 C17 . . 104.11(14) ?
    C48 C1 C2 . . 108.39(15) ?
    C48 C1 C17 . . 112.08(15) ?
    C50 C1 C2 . . 113.12(14) ?
    C50 C1 C17 . . 112.13(15) ?
    C50 C1 C48 . . 107.04(15) ?
    C1 C2 H2A . . 111.2 ?
    C1 C2 H2B . . 111.2 ?
    H2A C2 H2B . . 109.1 ?
    C3 C2 C1 . . 102.67(13) ?
    C3 C2 H2A . . 111.2 ?
    C3 C2 H2B . . 111.2 ?
    C4 C3 C2 . . 131.57(14) ?
    C4 C3 C16 . . 117.85(14) ?
    C16 C3 C2 . . 110.57(14) ?
    C3 C4 C5 . . 133.03(14) ?
    C3 C4 C13 . . 120.84(14) ?
    C13 C4 C5 . . 106.11(13) ?
    C6 C5 C4 . . 104.75(12) ?
    C18 C5 C4 . . 115.97(13) ?
    C18 C5 C6 . . 123.82(13) ?
    O5 C5 C4 . . 98.61(11) ?
    O5 C5 C6 . . 99.63(12) ?
    O5 C5 C18 . . 110.08(12) ?
    C7 C6 C5 . . 134.88(17) ?
    C7 C6 C11 . . 120.18(16) ?
    C11 C6 C5 . . 104.84(13) ?
    C6 C7 H7 . . 120.9 ?
    C6 C7 C8 . . 118.2(2) ?
    C8 C7 H7 . . 120.9 ?
    C7 C8 H8 . . 119.2 ?
    C9 C8 C7 . . 121.52(19) ?
    C9 C8 H8 . . 119.2 ?
    C8 C9 H9 . . 119.6 ?
    C8 C9 C10 . . 120.74(19) ?
    C10 C9 H9 . . 119.6 ?
    C9 C10 H10 . . 121.0 ?
    C11 C10 C9 . . 118.07(19) ?
    C11 C10 H10 . . 121.0 ?
    C6 C11 C12 . . 105.85(13) ?
    C10 C11 C6 . . 121.20(16) ?
    C10 C11 C12 . . 132.75(16) ?
    C11 C12 C13 . . 104.24(12) ?
    C24 C12 C11 . . 121.28(14) ?
    C24 C12 C13 . . 120.73(13) ?
    O5 C12 C11 . . 99.24(12) ?
    O5 C12 C13 . . 99.41(11) ?
    O5 C12 C24 . . 107.67(12) ?
    C4 C13 C12 . . 104.25(12) ?
    C14 C13 C4 . . 122.24(14) ?
    C14 C13 C12 . . 133.42(14) ?
    C13 C14 C15 . . 116.80(14) ?
    C13 C14 C30 . . 122.15(14) ?
    C15 C14 C30 . . 121.05(14) ?
    C14 C15 C38 . . 121.08(14) ?
    C16 C15 C14 . . 119.95(14) ?
    C16 C15 C38 . . 118.94(14) ?
    C3 C16 C17 . . 109.98(14) ?
    C15 C16 C3 . . 122.27(14) ?
    C15 C16 C17 . . 127.68(14) ?
    C1 C17 H17A . . 111.2 ?
    C1 C17 H17B . . 111.2 ?
    C16 C17 C1 . . 102.81(13) ?
    C16 C17 H17A . . 111.2 ?
    C16 C17 H17B . . 111.2 ?
    H17A C17 H17B . . 109.1 ?
    C19 C18 C5 . . 124.73(15) ?
    C19 C18 C23 . . 117.76(17) ?
    C23 C18 C5 . . 117.51(15) ?
    C18 C19 H19 . . 119.5 ?
    C18 C19 C20 . . 120.91(19) ?
    C20 C19 H19 . . 119.5 ?
    C19 C20 H20 . . 119.5 ?
    C21 C20 C19 . . 121.0(2) ?
    C21 C20 H20 . . 119.5 ?
    C20 C21 H21 . . 120.5 ?
    C20 C21 C22 . . 118.92(19) ?
    C22 C21 H21 . . 120.5 ?
    C21 C22 H22 . . 119.9 ?
    C21 C22 C23 . . 120.2(2) ?
    C23 C22 H22 . . 119.9 ?
    C18 C23 C22 . . 121.1(2) ?
    C18 C23 H23 . . 119.4 ?
    C22 C23 H23 . . 119.4 ?
    C25 C24 C12 . . 122.00(16) ?
    C25 C24 C29 . . 118.26(16) ?
    C29 C24 C12 . . 119.55(15) ?
    C24 C25 H25 . . 119.6 ?
    C24 C25 C26 . . 120.8(2) ?
    C26 C25 H25 . . 119.6 ?
    C25 C26 H26 . . 119.7 ?
    C27 C26 C25 . . 120.5(2) ?
    C27 C26 H26 . . 119.7 ?
    C26 C27 H27 . . 120.3 ?
    C26 C27 C28 . . 119.43(19) ?
    C28 C27 H27 . . 120.3 ?
    C27 C28 H28 . . 119.8 ?
    C27 C28 C29 . . 120.4(2) ?
    C29 C28 H28 . . 119.8 ?
    C24 C29 H29 . . 119.7 ?
    C28 C29 C24 . . 120.55(18) ?
    C28 C29 H29 . . 119.7 ?
    C31 C30 C14 . . 121.56(15) ?
    C31 C30 C35 . . 117.97(16) ?
    C35 C30 C14 . . 120.40(15) ?
    C30 C31 H31 . . 120.0 ?
    C30 C31 C32 . . 120.02(18) ?
    C32 C31 H31 . . 120.0 ?
    C31 C32 H32 . . 119.1 ?
    C33 C32 C31 . . 121.7(2) ?
    C33 C32 H32 . . 119.1 ?
    C32 C33 C36 . . 121.1(2) ?
    C34 C33 C32 . . 117.85(18) ?
    C34 C33 C36 . . 120.9(2) ?
    C33 C34 H34 . . 119.4 ?
    C35 C34 C33 . . 121.10(19) ?
    C35 C34 H34 . . 119.4 ?
    C30 C35 H35 . . 119.4 ?
    C34 C35 C30 . . 121.17(18) ?
    C34 C35 H35 . . 119.4 ?
    C33 C36 H36A . . 109.3 ?
    C33 C36 H36B . . 109.3 ?
    H36A C36 H36B . . 108.0 ?
    C37 C36 C33 . . 111.5(2) ?
    C37 C36 H36A . . 109.3 ?
    C37 C36 H36B . . 109.3 ?
    C36 C37 H37A . . 109.5 ?
    C36 C37 H37B . . 109.5 ?
    C36 C37 H37C . . 109.5 ?
    H37A C37 H37B . . 109.5 ?
    H37A C37 H37C . . 109.5 ?
    H37B C37 H37C . . 109.5 ?
    C39 C38 C15 . . 177.18(19) ?
    C38 C39 C40 . . 178.44(18) ?
    C41 C40 C39 . . 121.27(17) ?
    C45 C40 C39 . . 120.69(17) ?
    C45 C40 C41 . . 118.03(17) ?
    C40 C41 H41 . . 120.0 ?
    C42 C41 C40 . . 119.97(19) ?
    C42 C41 H41 . . 120.0 ?
    C41 C42 H42 . . 119.1 ?
    C43 C42 C41 . . 121.9(2) ?
    C43 C42 H42 . . 119.1 ?
    C42 C43 C44 . . 117.85(19) ?
    C42 C43 C46 . . 121.6(2) ?
    C44 C43 C46 . . 120.6(3) ?
    C43 C44 H44 . . 119.3 ?
    C43 C44 C45 . . 121.4(2) ?
    C45 C44 H44 . . 119.3 ?
    C40 C45 H45 . . 119.6 ?
    C44 C45 C40 . . 120.8(2) ?
    C44 C45 H45 . . 119.6 ?
    C43 C46 H46A . . 108.4 ?
    C43 C46 H46B . . 108.4 ?
    C43 C46 H46C . . 109.6 ?
    C43 C46 H46D . . 109.6 ?
    C43 C46 C47A . . 110.3(3) ?
    H46A C46 H46B . . 107.5 ?
    H46C C46 H46D . . 108.1 ?
    C47 C46 C43 . . 115.4(4) ?
    C47 C46 H46A . . 108.4 ?
    C47 C46 H46B . . 108.4 ?
    C47A C46 H46C . . 109.6 ?
    C47A C46 H46D . . 109.6 ?
    C46 C47 H47A . . 109.5 ?
    C46 C47 H47B . . 109.5 ?
    C46 C47 H47C . . 109.5 ?
    H47A C47 H47B . . 109.5 ?
    H47A C47 H47C . . 109.5 ?
    H47B C47 H47C . . 109.5 ?
    O1 C48 C1 . . 124.19(19) ?
    O1 C48 O2 . . 122.6(2) ?
    O2 C48 C1 . . 113.25(18) ?
    H49A C49 H49B . . 109.5 ?
    H49A C49 H49C . . 109.5 ?
    H49B C49 H49C . . 109.5 ?
    O2 C49 H49A . . 109.5 ?
    O2 C49 H49B . . 109.5 ?
    O2 C49 H49C . . 109.5 ?
    O3 C50 C1 . . 124.8(2) ?
    O3 C50 O4 . . 122.0(2) ?
    O4 C50 C1 . . 113.23(16) ?
    H51A C51 H51B . . 109.5 ?
    H51A C51 H51C . . 109.5 ?
    H51B C51 H51C . . 109.5 ?
    O4 C51 H51A . . 109.5 ?
    O4 C51 H51B . . 109.5 ?
    O4 C51 H51C . . 109.5 ?
    C48 O2 C49 . . 116.0(2) ?
    C50 O4 C51 . . 118.93(19) ?
    C5 O5 C12 . . 98.72(10) ?
    C46 C47A H47D . . 109.5 ?
    C46 C47A H47E . . 109.5 ?
    C46 C47A H47F . . 109.5 ?
    H47D C47A H47E . . 109.5 ?
    H47D C47A H47F . . 109.5 ?
    H47E C47A H47F . . 109.5 ?
loop_
    _geom_hbond_atom_site_label_D
    _geom_hbond_atom_site_label_H
    _geom_hbond_atom_site_label_A
    _geom_hbond_site_symmetry_A
    _geom_hbond_distance_DH
    _geom_hbond_distance_HA
    _geom_hbond_distance_DA
    _geom_hbond_angle_DHA
    C20 H20 Cg4 2_655 0.93 2.61 3.516(3) 165
    C26 H26 Cg7 2_545 0.93 2.82 3.713(3) 162
_shelx_space_group_comment
;
The symmetry employed for this shelxl refinement is uniquely defined
by the following loop, which should always be used as a source of
symmetry information in preference to the above space-group names.
They are only intended as comments.
;
_shelx_estimated_absorpt_T_min     0.983
_shelx_estimated_absorpt_T_max     0.985
_shelx_hkl_file
;
  -1   0   0 4076.40  110.81
  -2   0   0 5921.96  157.73
  -3   0   0 6695.14  177.51
  -4   0   0 2646.22   69.30
   5   0   0  774.24   21.40
  -5   0   0  810.46   21.95
   6   0   0  843.58   22.79
  -6   0   0  834.24   23.36
   7   0   0  214.93    6.62
  -7   0   0  203.17    6.99
  -7   0   0  202.19    6.42
  -8   0   0    1.94    0.83
   8   0   0    1.39    0.92
  -8   0   0    0.31    1.09
   9   0   0  141.33    5.17
  -9   0   0  143.63    5.79
  -9   0   0  136.13    4.99
 -10   0   0  160.18    6.45
 -11   0   0  211.16    8.06
 -12   0   0   24.28    2.87
 -13   0   0   -1.26    1.73
 -14   0   0   10.72    2.55
   0  -1   0   -1.36    0.08
  -1  -1   0 2150.69   56.63
   1  -1   0 2004.02   56.43
   1  -1   0 2055.07   59.19
  -1  -1   0 2043.07   61.08
  -1  -1   0 2452.55   57.72
  -2  -1   0  265.07    7.41
  -2  -1   0  262.92    7.57
   2  -1   0  269.52    7.47
  -2   1   0  275.23    7.32
  -2  -1   0  269.84    7.34
  -3  -1   0  450.21   12.48
  -3  -1   0  434.15   12.17
   3  -1   0  452.05   12.27
  -3   1   0  447.95   12.37
  -3  -1   0  446.61   12.07
  -3   1   0  448.26   12.03
  -4  -1   0  486.36   13.26
  -4  -1   0  489.10   13.77
  -4   1   0  492.18   13.20
  -4  -1   0  478.52   13.37
   4  -1   0  492.83   13.50
  -4   1   0  490.02   13.67
  -5  -1   0   95.98    3.37
  -5  -1   0   94.15    3.68
  -5   1   0   92.84    3.16
   5  -1   0   99.06    3.47
  -5  -1   0   94.75    3.25
  -5   1   0   99.63    3.59
   6  -1   0  531.32   14.85
  -6   1   0  537.14   14.50
  -6  -1   0  523.46   14.58
  -6  -1   0  517.45   14.68
  -6   1   0  526.94   15.15
  -6  -1   0  525.66   15.25
  -7   1   0  126.54    4.27
  -7  -1   0  120.08    4.87
  -7   1   0  130.18    4.86
   7  -1   0  128.94    4.64
   7   1   0  132.13    4.45
  -7  -1   0  126.08    4.48
   8  -1   0   33.39    2.25
  -8  -1   0   30.95    2.60
  -8   1   0   33.10    2.54
  -8  -1   0   25.41    1.82
   8   1   0   32.51    2.02
  -8   1   0   28.71    1.84
   9   1   0    1.11    0.95
  -9  -1   0    1.13    1.32
   9  -1   0    0.38    1.02
  -9   1   0    0.80    0.82
  -9  -1   0   -0.23    0.58
  -9   1   0   -0.73    1.16
 -10   1   0   44.65    3.29
  10  -1   0   49.71    2.96
 -10  -1   0   39.32    3.17
 -11  -1   0   -1.32    1.59
 -11   1   0    2.18    1.71
 -12  -1   0    0.92    1.58
 -12   1   0   -1.37    1.50
 -13   1   0    5.23    1.97
 -13  -1   0   -0.23    1.75
 -14  -1   0   16.83    2.90
 -14   1   0   18.06    2.93
   0  -2   0 1196.84   31.82
  -1  -2   0    2.83    0.40
   1   2   0    1.79    0.32
  -1   2   0    1.56    0.23
  -2  -2   0  702.83   18.94
  -2  -2   0  690.60   18.83
   2  -2   0  725.03   18.77
   2  -2   0  704.24   18.90
  -2  -2   0  701.02   19.12
   3  -2   0  324.50    9.18
  -3  -2   0  328.32    8.80
   3  -2   0  328.41    8.75
  -3  -2   0  317.33    9.09
  -3  -2   0  317.98    9.28
  -4   2   0   39.46    1.82
  -4  -2   0   37.77    1.53
  -4   2   0   40.67    1.52
  -4  -2   0   39.08    1.88
  -4  -2   0   40.11    2.01
   4  -2   0   36.40    1.89
  -5   2   0  323.68    8.93
  -5   2   0  326.27    9.46
  -5  -2   0  316.12    8.96
   5  -2   0  321.47    9.49
  -5  -2   0  308.44    9.30
  -5  -2   0  327.75    9.70
  -6   2   0  371.09   10.43
  -6  -2   0  378.42   11.31
  -6  -2   0  371.77   10.50
  -6  -2   0  375.11   10.91
  -6   2   0  374.14   11.09
   6  -2   0  369.83   11.01
  -7   2   0  410.07   12.09
  -7  -2   0  398.37   12.24
   7  -2   0  397.87   11.88
  -7  -2   0  400.63   11.39
  -7  -2   0  396.71   11.74
  -7   2   0  403.53   11.30
  -8   2   0   36.92    2.64
   8   2   0   32.54    2.05
   8  -2   0   30.56    2.27
  -8  -2   0   33.19    2.23
  -8   2   0   34.50    1.98
  -8  -2   0   37.20    2.83
  -9  -2   0  120.87    5.28
  -9   2   0  112.00    5.02
  -9  -2   0  126.60    4.78
   9  -2   0  117.40    4.83
  10  -2   0   -0.40    1.13
 -10  -2   0    0.06    1.02
 -10  -2   0   -2.40    1.20
 -10   2   0   -1.04    1.22
 -11   2   0   82.19    4.42
 -11  -2   0   74.01    4.45
 -11  -2   0   84.34    4.07
  11  -2   0   83.40    4.22
 -12   2   0    4.33    1.92
 -12  -2   0    0.81    1.78
 -13   2   0    2.80    1.82
 -13  -2   0    2.46    1.88
 -14  -2   0   -0.66    2.02
   0  -3   0   -0.98    0.23
   0  -3   0   -1.00    0.21
   0   3   0   -0.86    0.26
  -1  -3   0 2851.01   76.89
  -1  -3   0 3134.88   76.68
   1  -3   0 2911.60   76.66
   1   3   0 3002.85   77.62
   1  -3   0 2753.12   76.67
   2   3   0  854.36   22.94
  -2  -3   0  855.98   22.70
   2  -3   0  862.26   22.47
  -2  -3   0  868.95   22.55
  -2  -3   0  864.14   22.99
   2  -3   0  859.53   22.76
  -2   3   0  774.33   22.71
  -3  -3   0  243.03    7.25
   3  -3   0  245.66    6.64
   3  -3   0  234.10    7.15
  -3  -3   0  238.98    7.10
  -3  -3   0  247.65    6.65
  -4  -3   0  900.27   24.82
   4  -3   0  902.90   23.86
  -4  -3   0  907.16   23.96
   4  -3   0  892.73   24.47
  -4  -3   0  915.57   24.42
   5  -3   0   71.31    3.12
  -5  -3   0   79.73    3.23
  -5   3   0   69.27    2.88
  -5  -3   0   71.92    2.46
  -5  -3   0   68.17    2.92
   5  -3   0   73.44    2.40
   6  -3   0  713.55   19.76
   6  -3   0  744.42   20.63
  -6  -3   0  745.90   19.92
  -6  -3   0  760.90   20.54
  -6  -3   0  736.73   20.99
  -6   3   0  742.76   20.67
   7  -3   0   11.37    1.55
  -7  -3   0    9.61    1.22
   7  -3   0    9.88    1.17
  -7  -3   0    8.40    1.32
  -7   3   0   10.61    1.47
  -7  -3   0    9.17    1.58
  -8  -3   0   27.39    2.46
  -8   3   0   34.75    2.48
   8  -3   0   28.43    2.34
  -8  -3   0   25.98    2.10
  -9  -3   0   20.65    2.53
  -9   3   0   19.77    2.14
  -9  -3   0   18.21    1.98
   9  -3   0   18.05    2.18
  10  -3   0   -1.46    1.12
 -10  -3   0   -1.68    1.41
 -10  -3   0    2.17    1.17
 -10   3   0    0.68    1.39
 -11  -3   0   -0.67    1.45
 -11  -3   0   -0.24    1.23
  11  -3   0    2.30    1.58
 -11   3   0   -0.67    1.31
 -12   3   0    5.30    1.88
 -12  -3   0    4.54    2.08
 -13  -3   0   15.74    2.82
 -13   3   0   16.68    2.74
 -14  -3   0   11.77    2.76
   0  -4   0 3721.82   96.33
   0  -4   0 3665.12   96.37
   1  -4   0 1649.45   43.63
  -1  -4   0 1666.15   43.61
  -1  -4   0 1686.74   43.77
   1  -4   0 1630.29   43.76
   1   4   0 1677.38   44.22
   2  -4   0  200.79    5.74
   2   4   0  201.16    6.08
  -2   4   0  207.73    5.85
  -2  -4   0  200.66    6.12
  -2  -4   0  205.54    5.62
   2  -4   0  208.01    6.17
   3  -4   0  482.78   12.85
  -3   4   0  471.03   13.18
  -3  -4   0  494.46   12.85
  -3  -4   0  472.36   13.53
   3  -4   0  477.45   13.44
  -3  -4   0  473.85   13.37
   3   4   0  479.14   13.48
  -4  -4   0    0.06    0.65
   4  -4   0    0.31    0.35
  -4  -4   0    0.03    0.32
  -4  -4   0    0.14    0.58
   4  -4   0   -0.77    0.62
  -4   4   0    0.59    0.46
   5  -4   0  159.71    5.42
   5  -4   0  155.79    4.55
  -5  -4   0  153.40    5.30
  -5  -4   0  153.86    5.48
  -5  -4   0  156.08    4.57
  -6  -4   0   15.52    1.15
  -6  -4   0   13.95    1.58
   6  -4   0   16.71    1.09
   6  -4   0   18.92    1.76
  -6   4   0   11.60    1.42
  -6  -4   0   15.21    1.81
  -7   4   0   30.14    2.26
  -7  -4   0   33.84    2.29
  -7  -4   0   28.60    2.43
   7  -4   0   34.34    2.50
   7  -4   0   31.65    1.57
   8  -4   0  159.96    5.98
  -8  -4   0  153.13    5.86
  -8  -4   0  150.68    6.11
  -8   4   0  165.76    5.92
  -9   4   0    7.54    1.68
   9  -4   0    7.41    1.57
  -9  -4   0    6.21    1.77
  -9  -4   0    7.18    1.54
  10  -4   0   66.08    3.91
 -10  -4   0   72.39    3.92
 -10  -4   0   67.99    4.10
 -10   4   0   67.50    3.79
  11  -4   0    1.15    1.42
 -11  -4   0    0.31    1.33
 -11   4   0    0.69    1.41
 -11  -4   0   -0.74    1.61
 -12  -4   0    2.45    1.61
 -12  -4   0    4.46    1.96
  12  -4   0    1.68    1.68
 -12   4   0    5.13    1.84
 -13  -4   0   11.39    2.64
 -14  -4   0   -1.55    1.84
   0  -5   0    0.97    0.45
   0  -5   0    0.03    0.38
  -1  -5   0  427.64   12.07
   1  -5   0  435.54   11.89
   1  -5   0  434.27   12.06
  -1  -5   0  433.97   11.77
   1   5   0  432.82   12.02
  -2  -5   0 1197.62   31.97
   2  -5   0 1228.77   32.51
   2   5   0 1217.15   32.72
  -2   5   0 1213.16   32.45
  -2  -5   0 1225.67   32.48
   2  -5   0 1213.69   32.10
  -3  -5   0  271.60    8.26
   3  -5   0  275.93    7.69
   3   5   0  281.39    8.25
   3  -5   0  269.03    8.31
  -3  -5   0  272.94    7.54
  -3   5   0  280.50    7.92
   4   5   0 1381.85   37.35
  -4   5   0 1395.38   37.00
  -4  -5   0 1391.94   36.28
   4  -5   0 1341.34   36.97
   4  -5   0 1406.71   36.26
  -4  -5   0 1349.75   36.91
  -5   5   0  356.29   10.93
  -5  -5   0  388.33   10.37
   5  -5   0  380.47   11.37
   5  -5   0  393.88   10.40
  -5  -5   0  377.15   11.45
  -5  -5   0  380.44   11.30
  -6  -5   0 2126.27   57.51
   6  -5   0 2083.76   56.71
  -6  -5   0 2075.23   56.56
  -6  -5   0 2197.71   55.83
   6  -5   0 2152.21   55.66
   7  -5   0    2.36    1.22
  -7  -5   0   -0.32    1.08
  -7  -5   0    2.55    1.08
  -8  -5   0   -0.11    1.20
  -8  -5   0    2.12    1.38
   8  -5   0    3.58    1.35
  -8   5   0    2.35    1.20
  -9   5   0   -0.38    1.24
  -9  -5   0    0.39    1.30
  -9  -5   0   -1.63    1.14
   9  -5   0    2.41    1.38
 -10  -5   0    7.98    1.88
 -10  -5   0    3.92    1.77
  10  -5   0    3.37    1.72
 -10   5   0    4.91    1.77
 -11  -5   0    4.17    1.81
 -11  -5   0    3.04    1.65
  11  -5   0    3.99    1.69
 -12  -5   0   18.89    2.53
 -12  -5   0   17.63    2.75
  12  -5   0   11.60    2.40
 -13  -5   0    0.57    1.82
 -14  -5   0   11.31    2.72
   0   6   0  661.62   18.69
   0  -6   0  694.20   18.73
   0  -6   0  708.55   18.66
  -1  -6   0   84.04    3.20
   1  -6   0   89.35    3.06
  -1  -6   0   85.25    2.90
   1  -6   0   86.50    3.17
   1   6   0   84.37    3.07
   2  -6   0  850.77   23.43
   2  -6   0  860.47   23.04
  -2  -6   0  854.60   22.83
   2   6   0  871.04   23.52
  -2  -6   0  861.05   23.45
  -2   6   0  867.83   23.22
  -3   6   0    2.35    0.65
   3  -6   0    1.62    0.59
   3  -6   0    1.18    0.97
  -3  -6   0    0.24    0.74
  -3  -6   0    3.12    0.51
   3   6   0    2.96    0.86
   4  -6   0  191.98    5.60
  -4  -6   0  194.75    5.46
   4  -6   0  186.07    6.38
  -4   6   0  198.29    5.93
  -4  -6   0  187.25    6.32
   4   6   0  184.90    6.25
   5  -6   0   35.31    1.62
  -5  -6   0   34.68    2.38
  -5  -6   0   37.14    1.48
  -5   6   0   35.12    1.95
   5   6   0   34.93    2.29
   5  -6   0   32.41    2.33
  -6   6   0    0.16    0.79
  -6  -6   0    0.32    0.98
   6  -6   0    0.13    1.03
   6   6   0    0.20    1.05
   7   6   0   78.67    3.79
  -7   6   0   67.92    3.34
  -7  -6   0   80.45    3.95
  -7  -6   0   80.06    3.82
   7  -6   0   76.84    3.87
  -8  -6   0   26.60    2.81
  -8  -6   0   35.65    2.88
   8  -6   0   31.73    2.76
   9  -6   0    1.09    1.57
  -9   6   0    0.09    0.73
  -9  -6   0    1.66    1.51
  -9  -6   0    0.13    1.42
  10  -6   0  127.01    5.71
 -10  -6   0  127.53    5.77
 -10  -6   0  121.83    5.86
 -11  -6   0    5.73    1.99
  11  -6   0    5.34    1.88
 -12  -6   0    0.74    1.70
  12  -6   0   -0.55    1.62
 -12  -6   0   -1.67    1.73
  13   6   0    2.80    2.05
  13  -6   0   -0.81    1.90
 -13  -6   0    2.81    1.84
 -13  -6   0    1.01    2.00
   0  -7   0   -0.98    0.54
   0  -7   0    0.14    0.56
   0   7   0   -1.37    0.62
   1   7   0 1098.69   30.04
   1  -7   0 1111.42   29.76
  -1  -7   0 1099.92   29.57
   1  -7   0 1117.53   29.92
  -1  -7   0 1131.83   30.00
   2  -7   0  331.40    9.34
   2  -7   0  315.88    9.68
  -2  -7   0  327.93    9.08
  -2   7   0  327.93    9.26
  -2  -7   0  326.90    9.75
   2   7   0  321.27    9.55
   3  -7   0   66.47    3.10
  -3  -7   0   68.80    2.33
   3  -7   0   68.80    2.61
  -3   7   0   68.23    2.59
  -3  -7   0   66.14    3.09
   3   7   0   64.87    2.93
  -4  -7   0  124.97    3.77
   4   7   0  120.54    4.58
   4  -7   0  125.52    4.01
  -4  -7   0  119.10    4.72
  -4   7   0  128.55    4.26
   4  -7   0  121.93    4.73
  -5  -7   0    7.29    1.32
   5   7   0    3.38    1.15
  -5   7   0    7.04    1.02
   5  -7   0    2.98    1.14
   5  -7   0    5.69    0.78
   6   7   0   79.44    3.81
  -6   7   0   86.02    3.45
  -6  -7   0   74.97    3.80
   6  -7   0   84.28    3.98
  -7  -7   0  113.49    4.95
   7  -7   0  108.29    4.89
  -7   7   0  116.39    4.46
   7   7   0  105.27    4.78
  -8  -7   0    5.21    1.79
   8  -7   0    6.85    1.77
  -8   7   0    4.65    1.52
   8   7   0    5.40    1.70
  -9  -7   0  326.00   10.87
   9   7   0  314.08   10.80
   9  -7   0  321.10   10.90
  10   7   0   37.78    3.39
 -10  -7   0   43.77    3.42
  10  -7   0   36.72    3.60
 -11  -7   0   -0.64    1.40
  11  -7   0    0.15    1.56
  11   7   0   -1.22    1.77
  12  -7   0   13.07    2.48
  12   7   0    9.48    2.38
 -12  -7   0    9.19    2.35
  13   7   0   -0.36    1.90
 -13  -7   0    0.20    1.91
  13  -7   0    1.19    1.92
   0   8   0    2.90    0.86
   0  -8   0    0.03    0.68
   0  -8   0    0.15    0.63
   1  -8   0   20.96    1.73
   1  -8   0   19.24    1.58
  -1  -8   0   17.52    1.68
  -1  -8   0   19.63    1.37
   1   8   0   19.04    1.60
  -2  -8   0   15.89    1.24
   2  -8   0   13.75    1.46
   2  -8   0   11.58    1.52
   2   8   0   13.95    1.60
  -2   8   0   16.00    1.27
  -2  -8   0   15.57    1.61
  -3  -8   0  131.90    4.08
  -3  -8   0  121.08    4.88
   3  -8   0  127.31    4.91
  -3   8   0  134.98    4.37
   3  -8   0  137.18    4.46
   3   8   0  134.37    4.76
   4  -8   0    1.08    0.66
  -4  -8   0    0.78    0.90
   4   8   0    0.87    0.97
   4  -8   0    0.42    1.01
  -4  -8   0   -0.52    0.49
  -4   8   0    0.70    0.76
  -5   8   0   11.90    1.39
   5   8   0    6.71    1.40
  -5  -8   0   10.18    1.56
   5  -8   0    9.04    1.57
   6   8   0   -2.13    1.07
  -6   8   0    0.06    0.90
  -6  -8   0    0.75    1.14
   6  -8   0    2.47    1.29
   7   8   0  245.68    8.66
   7  -8   0  259.16    8.91
  -7   8   0  257.44    8.22
  -7  -8   0  244.90    8.76
   8  -8   0  142.77    6.03
  -8  -8   0  137.64    5.94
   8   8   0  136.52    5.90
  -9  -8   0    3.35    1.77
   9  -8   0   -0.57    1.64
   9   8   0   -0.43    1.63
  10   8   0   42.06    3.50
 -10  -8   0   45.06    3.56
  10  -8   0   43.48    3.61
  11   8   0   23.76    3.00
  11  -8   0   19.62    2.84
 -11  -8   0   29.48    3.31
  12   8   0    4.16    2.17
  12  -8   0    7.26    2.22
 -12  -8   0   11.82    2.51
 -13  -8   0   13.57    2.76
  13  -8   0   18.57    3.10
   0   9   0    0.26    0.80
   0  -9   0    0.82    0.79
   0  -9   0   -0.43    0.76
  -1  -9   0  260.69    8.20
   1   9   0  251.81    7.85
   1  -9   0  256.06    7.96
   1  -9   0  258.31    8.02
  -2   9   0   89.91    3.24
  -2  -9   0   93.07    3.23
  -2  -9   0   86.78    3.86
   2  -9   0   87.02    3.46
   2  -9   0   85.29    3.71
   2   9   0   79.71    3.50
  -3   9   0  174.94    5.72
   3  -9   0  182.85    5.87
  -3  -9   0  192.92    5.55
  -3  -9   0  181.50    6.47
   3  -9   0  176.56    6.42
   3   9   0  183.60    6.19
   4   9   0    1.56    1.09
   4  -9   0    0.65    1.18
   4  -9   0    0.70    0.77
  -4   9   0    0.45    0.80
  -4  -9   0   -0.09    0.90
  -5   9   0    1.87    0.92
   5   9   0    1.85    1.34
  -5  -9   0    1.05    1.12
   5  -9   0   -0.15    1.13
   6  -9   0    0.76    1.30
  -6   9   0    0.99    1.06
  -6  -9   0    3.91    1.47
   6   9   0    1.79    1.37
   7   9   0   37.83    3.11
  -7  -9   0   40.92    3.15
   7  -9   0   45.42    3.28
  -8  -9   0   10.33    2.03
   8   9   0    8.66    2.08
   8  -9   0    8.62    1.97
   9   9   0    7.25    2.02
  -9  -9   0    7.17    1.92
   9  -9   0    7.96    2.12
 -10  -9   0    1.89    1.67
  10  -9   0    2.26    1.93
  10   9   0    0.62    1.77
  11  -9   0    1.73    2.06
 -11  -9   0   -0.55    1.67
  11   9   0    1.44    1.89
  12  -9   0    0.16    1.90
 -12  -9   0    0.75    1.97
  12   9   0   -1.20    1.85
   0  10   0  124.46    4.46
   0 -10   0  122.58    4.70
   0 -10   0  124.19    4.57
   1 -10   0   14.21    1.73
   1 -10   0   13.79    1.67
  -1 -10   0   11.60    1.58
   1  10   0   11.47    1.40
  -1 -10   0    9.96    1.26
  -2 -10   0    5.37    0.96
   2 -10   0    5.24    1.14
   2  10   0    5.93    1.29
   2 -10   0    6.32    1.35
  -2 -10   0    3.50    1.19
  -2  10   0    5.33    0.95
  -3  10   0   25.78    1.76
  -3 -10   0   23.96    2.18
   3  10   0   25.22    2.07
   3 -10   0   24.15    2.23
   3 -10   0   26.58    2.00
  -4  10   0   37.45    2.13
   4 -10   0   34.93    2.66
   4  10   0   34.15    2.49
  -4 -10   0   30.58    2.69
   5  10   0    6.24    1.70
  -5 -10   0    3.98    1.55
   5 -10   0    8.16    1.83
  -6 -10   0  116.71    5.30
   6 -10   0  111.77    5.24
   6  10   0  112.46    5.03
   7 -10   0   47.98    3.50
   7  10   0   44.65    3.29
  -7 -10   0   48.70    3.60
   8  10   0    6.69    1.91
  -8 -10   0    9.70    2.04
   8 -10   0    9.83    2.12
   9  10   0   29.03    3.03
  -9 -10   0   24.89    2.90
   9 -10   0   27.78    3.10
  10  10   0   49.60    3.82
 -10 -10   0   45.53    3.91
  10 -10   0   46.65    3.92
  11 -10   0   -0.89    1.87
  11  10   0    5.56    2.37
 -11 -10   0   -0.51    1.84
 -12 -10   0    1.72    2.13
  12 -10   0   -0.29    2.08
   0  11   0   -1.11    0.93
   0 -11   0    0.21    1.00
   0 -11   0    0.01    0.94
   1 -11   0   49.95    2.80
   1 -11   0   38.33    2.57
  -1 -11   0   44.54    2.87
   1  11   0   42.76    2.58
  -2 -11   0  131.82    5.33
   2  11   0  126.89    4.94
   2 -11   0  133.68    4.96
  -2  11   0  123.12    4.52
  -2 -11   0  135.95    4.61
   2 -11   0  133.78    5.21
   3  11   0  111.38    4.48
   3 -11   0  106.88    4.26
  -3 -11   0  100.90    4.73
   3 -11   0  100.73    4.62
  -3  11   0  108.77    3.97
  -4 -11   0    4.77    1.53
   4  11   0    4.56    1.53
   4 -11   0    2.58    1.42
   5 -11   0   -0.40    1.38
   5  11   0   -1.15    1.45
  -5 -11   0    0.93    1.48
   6  11   0    0.89    1.47
   6 -11   0   -0.72    1.33
  -6 -11   0   -0.20    1.44
  -7 -11   0   10.82    2.20
   7  11   0   15.99    2.36
   7 -11   0   13.83    2.39
   8  11   0    9.70    2.14
  -8 -11   0    9.85    2.24
   8 -11   0   12.02    2.29
   9 -11   0    5.52    2.07
  -9 -11   0    8.87    2.22
   9  11   0   11.81    2.37
  10  11   0    5.29    2.33
 -10 -11   0    8.80    2.35
  10 -11   0    8.61    2.32
  11  11   0   30.04    3.48
 -11 -11   0   31.30    3.74
  11 -11   0   26.58    3.46
   0 -12   0    1.90    1.14
   0  12   0    2.74    1.28
   0 -12   0    2.41    1.30
   1  12   0   21.15    2.20
  -1 -12   0   20.90    2.38
   1 -12   0   23.57    2.25
   1 -12   0   26.09    2.21
   2 -12   0    0.36    1.02
  -2 -12   0   -0.18    1.17
   2 -12   0    3.78    1.38
  -2  12   0    3.49    1.12
   2  12   0    2.03    1.32
  -3 -12   0   -2.59    1.13
   3  12   0   -0.47    1.22
   3 -12   0   -0.50    1.38
   4  12   0   45.00    3.02
  -4 -12   0   43.60    3.21
   4 -12   0   39.19    3.37
   5 -12   0   24.35    2.64
  -5 -12   0   24.65    2.87
   5  12   0   25.83    2.61
   6 -12   0   89.22    4.78
  -6 -12   0   94.17    4.97
   6  12   0   94.43    4.62
  -7 -12   0   13.56    2.26
   7  12   0   12.45    2.22
   7 -12   0   13.49    2.36
  -8 -12   0    2.85    1.80
   8 -12   0    6.04    1.97
   8  12   0    8.12    2.26
   9 -12   0   -1.53    1.74
   9  12   0    0.10    1.80
  -9 -12   0    0.35    1.60
  10 -12   0    7.04    2.41
 -10 -12   0    5.36    2.09
  10  12   0    7.94    2.50
   0 -13   0   -0.95    1.28
   0  13   0   -0.26    1.23
   0 -13   0   -2.29    1.16
   1  13   0  244.03    8.12
   1 -13   0  242.69    8.40
  -1 -13   0  247.56    8.64
   1 -13   0  240.64    8.26
  -2 -13   0   76.78    4.27
   2  13   0   81.32    3.87
   2 -13   0   81.36    4.16
   3 -13   0    0.83    1.53
  -3 -13   0   -1.39    1.42
   3  13   0    0.99    1.56
  -4 -13   0   -0.49    1.46
   4  13   0   -0.02    1.62
   4 -13   0    0.47    1.52
  -5 -13   0    6.71    1.86
   5  13   0    5.14    1.91
   5 -13   0    4.13    1.81
  -6 -13   0   31.89    3.20
   6 -13   0   37.28    3.32
   6  13   0   35.03    3.28
  -7 -13   0    8.45    2.18
   7 -13   0   15.63    2.61
   7  13   0   13.98    2.41
   8 -13   0   12.93    2.56
  -8 -13   0   15.18    2.61
   8  13   0   11.01    2.49
   9 -13   0    0.36    1.97
   9  13   0    1.71    2.04
  -9 -13   0    0.46    1.84
  10 -13   0    1.31    2.11
  10  13   0    1.56    2.18
 -10 -13   0    0.86    1.86
   0 -14   0  255.51    9.11
   0 -14   0  263.63    8.70
   1 -14   0   35.49    3.09
   1  14   0   40.86    2.97
  -1 -14   0   39.48    3.22
   1 -14   0   38.11    3.06
   2  14   0    6.72    1.81
   2 -14   0    2.80    1.63
  -2 -14   0    4.71    1.72
   3  14   0    0.44    1.64
   3 -14   0    2.87    1.68
  -3 -14   0   -2.35    1.32
   4  14   0    9.93    2.09
  -4 -14   0    8.66    2.17
   4 -14   0   10.90    2.24
   5  14   0   35.27    3.28
  -5 -14   0   28.08    3.13
   5 -14   0   34.75    3.32
  -6 -14   0    4.14    1.94
   6  14   0    7.51    2.16
   6 -14   0    0.27    1.82
   7 -14   0   -0.86    1.74
   7  14   0    2.88    1.89
  -7 -14   0    2.59    1.93
   8  14   0    3.52    2.23
   8 -14   0    4.77    2.23
  -8 -14   0    3.97    2.16
  -9 -14   0   -0.57    1.71
   9 -14   0   -0.81    2.00
   9  14   0    0.01    2.17
   0 -15   0   -1.79    1.37
  -1 -15   0   15.19    2.33
   1 -15   0   15.72    2.24
  -2 -15   0   37.15    3.24
   2  15   0   44.85    3.25
   2 -15   0   46.58    3.47
   3  15   0   25.17    2.91
  -3 -15   0   25.84    2.92
   3 -15   0   24.73    2.76
  -4 -15   0   -0.57    1.67
   4  15   0    5.29    1.96
   4 -15   0    3.30    1.84
   5 -15   0    6.64    2.13
  -5 -15   0    6.56    2.16
   5  15   0    7.42    2.17
   6  15   0   20.94    2.87
  -6 -15   0   27.85    3.28
   6 -15   0   20.21    2.92
   7 -15   0   -0.41    1.94
  -7 -15   0   -1.40    1.81
   7  15   0    0.96    1.98
   8  15   0   10.13    2.69
   8 -15   0   11.94    2.74
  -8 -15   0    9.28    2.62
  -1 -16   0   22.44    2.95
  -2 -16   0    3.12    1.74
   2 -16   0    1.24    1.83
  -3 -16   0   11.58    2.38
   3 -16   0    6.73    2.14
   4  16   0    3.68    1.98
  -4 -16   0    5.09    2.14
   4 -16   0    7.41    2.28
   5  16   0   43.41    3.79
   5 -16   0   41.41    3.84
  -5 -16   0   40.59    3.87
   6 -16   0    9.33    2.51
  -6 -16   0   10.63    2.77
   6  16   0   10.50    2.63
   7  16   0    4.56    2.36
  -1 -17   0    1.60    1.73
  -2 -17   0    2.25    1.97
   3 -17   0    1.79    1.91
  -3 -17   0    0.97    1.87
   4 -17   0   20.37    2.90
  -4 -17   0   17.74    3.13
   5 -17   0   13.21    2.66
  -5 -17   0   17.50    3.26
  -2 -18   0   30.58    3.80
  -3 -18   0    2.74    2.21
 -14   0   1    0.79    2.12
 -13   0   1   -0.62    1.71
 -12   0   1    0.25    1.58
 -11   0   1   -0.65    1.39
 -10   0   1   -0.21    1.00
 -10   0   1   -1.24    1.27
  10   0  -1   -0.84    1.03
   9   0  -1   -0.01    0.96
  -9   0   1   -0.25    0.81
  -9   0   1   -0.56    1.18
  -8   0   1    0.57    1.00
   8   0  -1   -0.37    0.88
  -8   0   1    0.02    0.45
   7   0  -1    0.99    0.83
  -7   0   1    0.43    0.53
  -7   0   1   -0.25    0.24
  -7   0   1   -0.88    0.78
  -6   0   1   -1.44    0.65
  -6   0   1   -0.16    0.23
  -6   0   1    0.05    0.27
  -5   0   1    1.85    0.47
  -5   0   1    1.09    0.65
  -4   0   1   -0.22    0.28
  -4   0   1   -0.12    0.60
  -4   0   1    0.12    0.41
  -1   0   1    0.59    0.21
  -1   0   1    1.08    0.23
   0   0  -1   -3.61    0.05
  -1   0  -1   -1.60    0.13
  -1   0  -1   -1.39    0.10
   1   0   1   -1.27    0.12
  -2   0  -1    1.56    0.34
   2   0   1   -0.06    0.21
  -2   0  -1    0.71    0.20
  -3   0  -1    2.21    0.48
  -4   0  -1    1.86    0.69
  -4   0  -1   -0.04    0.44
   4   0   1   -0.86    0.51
   5   0   1   -0.42    0.50
  -5   0  -1    0.17    0.44
  -5   0  -1   -0.91    0.61
  -6   0  -1    0.26    0.57
  -6   0  -1    0.21    0.78
   6   0   1   -0.97    0.63
  -7   0  -1   -0.71    0.88
  -7   0  -1   -0.99    0.54
   7   0   1   -1.02    0.66
  -8   0  -1    0.38    0.74
  -8   0  -1   -0.43    1.00
   8   0   1   -0.91    0.80
  -9   0  -1   -0.29    1.17
   9   0   1   -0.42    0.90
  -9   0  -1   -0.61    0.89
 -10   0  -1   -1.06    1.52
 -11   0  -1   -1.54    1.46
 -12   0  -1   -3.60    1.46
 -13   0  -1    0.99    1.82
 -14   0  -1    1.09    2.12
 -14  -1   1    1.69    2.12
 -14   1   1    0.87    2.04
 -13  -1   1   -0.74    1.82
 -13   1   1   -0.59    1.59
 -12   1   1   12.29    2.28
 -12  -1   1    8.18    2.12
 -11  -1   1   15.64    2.49
 -11   1   1   22.93    2.61
 -10  -1   1    8.64    1.45
 -10  -1   1    6.04    1.82
 -10   1   1    8.33    1.81
  10  -1  -1    6.15    1.46
  -9   1   1    2.81    0.99
   9  -1  -1    1.90    1.12
   9   1  -1    2.38    1.05
  -9  -1   1    2.26    1.38
  -9   1   1    1.61    1.17
  -9  -1   1    3.34    1.06
  -8  -1   1   78.61    3.77
  -8  -1   1   76.99    3.35
  -8   1   1   78.57    3.75
   8  -1  -1   75.68    3.51
  -8   1   1   78.88    3.22
   8   1  -1   77.75    3.35
  -7  -1   1  188.84    5.99
   7  -1  -1  177.74    6.11
  -7  -1   1  184.51    5.93
  -7   1   1  177.98    6.29
  -7   1   1  188.66    5.80
  -7  -1   1  182.56    6.38
  -6  -1   1   13.47    1.33
   6  -1  -1   10.72    1.30
  -6  -1   1    8.04    1.27
  -6   1   1    8.84    1.22
  -6  -1   1    9.46    1.10
  -6   1   1    9.74    1.10
  -5  -1   1   44.22    2.22
  -5   1   1   43.83    2.19
  -5  -1   1   41.96    1.94
  -5  -1   1   42.50    2.03
  -5   1   1   43.90    2.13
  -5   1   1   43.40    1.84
  -4   1   1  284.53    8.26
  -4   1   1  286.51    7.95
  -4   1   1  281.67    8.21
  -4  -1   1  282.22    8.11
  -4  -1   1  276.93    8.36
  -4  -1   1  290.89    8.02
  -3  -1   1 2026.08   51.31
  -3  -1   1 2022.74   52.04
  -3   1   1 1948.23   51.32
  -3   1   1 1812.12   51.09
  -3  -1   1 1953.65   51.22
  -2  -1   1  552.36   15.10
  -2  -1   1  559.18   14.85
  -2   1   1  555.80   14.94
  -2  -1   1  547.54   14.87
  -1   1   1 1215.11   31.64
  -1  -1   1 1223.79   31.59
   1   1  -1 1264.74   32.05
   1  -1  -1 1187.09   31.81
  -1   1   1 1047.65   32.92
   0  -1  -1  310.45    9.10
   0  -1  -1  304.36    8.41
   0  -1   1  316.47    8.60
   0   1  -1  308.34    8.50
   0   1   1  308.34    8.60
   0  -1   1  310.18    8.41
  -1   1  -1 1343.95   36.91
  -1  -1  -1 1364.80   36.41
   1  -1   1 1369.30   36.43
  -1  -1  -1 1408.47   36.97
  -2  -1  -1 1871.68   49.86
  -2   1  -1 1743.71   49.42
  -2   1  -1 1791.11   48.97
   2  -1   1 1839.21   48.40
  -2  -1  -1 1857.36   48.36
  -2  -1  -1 1919.69   49.09
  -3   1  -1 1160.49   30.93
   3  -1   1 1185.42   31.05
  -3  -1  -1 1154.12   30.96
  -3  -1  -1 1184.37   31.02
  -3  -1  -1 1163.28   31.54
  -3   1  -1 1184.65   31.47
  -4   1  -1  374.15   10.11
  -4  -1  -1  387.08   10.76
  -4  -1  -1  345.46   10.28
   4  -1   1  374.76   10.41
   4   1   1  371.75   10.18
  -4   1  -1  370.45   10.61
  -5  -1  -1    0.50    0.65
   5  -1   1   -0.06    0.56
  -5   1  -1    0.31    0.62
  -5  -1  -1   -0.04    0.46
  -5   1  -1   -0.15    0.36
   5   1   1    1.32    0.54
  -6  -1  -1   66.74    3.10
  -6   1  -1   64.22    3.06
   6   1   1   61.84    2.57
  -6   1  -1   64.22    2.47
   6  -1   1   60.58    2.75
   7   1   1   14.75    1.44
  -7  -1  -1   13.64    1.75
  -7   1  -1   14.10    1.23
   7  -1   1   15.87    1.57
  -7   1  -1   15.26    1.71
  -8   1  -1   53.38    2.47
  -8   1  -1   51.32    2.98
  -8  -1  -1   42.99    3.08
   8  -1   1   51.67    2.71
   8   1   1   52.77    2.51
  -9   1  -1  163.28    5.41
  -9   1  -1  154.04    6.11
   9  -1   1  157.58    5.70
  -9  -1  -1  159.25    6.27
 -10  -1  -1  135.23    5.10
 -10   1  -1  125.08    5.59
  10  -1   1  136.65    5.24
 -10  -1  -1  131.91    5.81
 -11  -1  -1   14.55    2.41
 -11   1  -1    7.60    2.08
 -12   1  -1   -0.24    1.66
 -12  -1  -1    0.86    1.72
 -13  -1  -1    3.77    2.06
 -13   1  -1    4.92    2.16
 -14   1  -1    1.67    2.17
 -14  -1  -1   -2.54    1.68
 -14  -2   1    1.99    2.17
 -13  -2   1   -0.42    1.82
 -13   2   1   -1.39    1.58
 -12   2   1    5.46    1.93
 -12  -2   1    3.48    1.82
  11  -2  -1  123.51    5.45
 -11  -2   1  135.57    5.42
 -11  -2   1  123.25    5.81
 -11   2   1  132.49    5.85
 -10  -2   1   -0.41    1.01
  10  -2  -1   -0.08    1.17
 -10  -2   1   -3.02    1.29
 -10   2   1    1.23    1.34
  -9  -2   1   21.46    2.05
  -9   2   1   17.78    2.04
  -9  -2   1   18.73    2.23
   9  -2  -1   20.04    2.02
  -8  -2   1  361.65   10.89
  -8  -2   1  362.80   10.60
  -8   2   1  364.70   10.47
  -8  -2   1  354.94   11.37
   8  -2  -1  355.44   11.08
  -8   2   1  367.96   11.24
  -7  -2   1   24.77    1.74
  -7   2   1   26.05    1.60
   7  -2  -1   24.46    2.14
  -7   2   1   26.07    2.14
  -7  -2   1   26.62    2.02
  -7  -2   1   29.05    2.35
  -6  -2   1   43.52    2.62
  -6   2   1   44.26    1.96
  -6  -2   1   44.95    2.06
  -6   2   1   44.67    2.42
   6  -2  -1   43.81    2.50
  -6  -2   1   42.87    2.34
   5  -2  -1 3998.01  106.79
  -5  -2   1 4272.93  106.60
  -5   2   1 3907.10  106.31
  -5  -2   1 4213.82  108.30
  -5   2   1 4140.62  108.10
  -5  -2   1 3964.45  106.58
  -4  -2   1  138.93    4.68
  -4  -2   1  134.22    4.52
   4  -2  -1  142.55    4.69
   4  -2  -1  145.02    4.19
  -4  -2   1  142.83    4.23
  -3   2   1 5418.62  138.87
  -3  -2   1 5519.20  140.05
   3  -2  -1 5280.89  138.86
   3  -2  -1 4540.30  138.98
  -3  -2   1 5653.84  140.92
  -3  -2   1 5561.37  139.22
   2  -2  -1   -0.17    0.35
  -2   2   1   -0.12    0.22
  -2  -2   1    0.25    0.28
   2  -2  -1    0.21    0.20
  -2  -2   1    0.00    0.30
  -2  -2   1    0.77    0.25
  -1  -2   1 2028.05   50.72
   1   2  -1 2095.94   51.41
  -1  -2   1 1745.26   50.95
   1  -2  -1 1908.90   50.74
   1  -2  -1 1987.55   50.86
  -1   2   1 1824.28   52.06
   0   2  -1   16.81    0.72
   0  -2   1   17.42    0.71
   0   2   1   15.13    0.64
   0  -2   1   19.08    0.74
   0  -2  -1   18.80    0.77
  -1  -2  -1 2478.48   62.59
   1  -2   1 2330.84   64.41
  -1  -2  -1 2435.01   63.53
  -1  -2  -1 2345.16   65.86
   1  -2   1 2352.30   62.57
  -2  -2  -1 5355.69  147.99
   2  -2   1 5101.87  138.52
   2  -2   1 4934.23  133.80
  -2   2  -1 4395.85  135.50
  -2  -2  -1 5440.54  136.28
  -2  -2  -1 5528.06  134.39
  -3  -2  -1 1403.59   37.08
   3  -2   1 1415.67   37.17
   3  -2   1 1395.74   37.10
  -3  -2  -1 1437.64   37.72
  -3   2  -1 1359.49   37.50
  -3  -2  -1 1415.13   37.41
  -4   2  -1  122.26    3.63
  -4   2  -1  121.66    4.14
  -4  -2  -1  124.74    4.12
  -4  -2  -1  121.18    3.67
   4  -2   1  129.26    4.16
  -4  -2  -1  124.86    4.31
  -5  -2  -1   38.51    1.97
  -5   2  -1   36.34    2.05
  -5   2  -1   38.29    1.53
   5  -2   1   34.04    1.94
  -5  -2  -1   36.31    2.23
  -5  -2  -1   35.08    1.57
  -6   2  -1 1992.17   53.36
   6  -2   1 1973.51   52.63
  -6   2  -1 2003.45   52.08
  -6  -2  -1 1988.83   52.50
  -6  -2  -1 2014.73   53.59
   6   2   1 1937.06   52.17
  -7  -2  -1    4.77    1.08
  -7   2  -1    4.19    1.16
   7   2   1    3.59    0.85
  -7   2  -1    4.18    0.77
   7  -2   1    3.54    1.09
  -7  -2  -1    4.63    1.22
   8  -2   1  134.49    5.10
   8   2   1  134.23    4.62
  -8   2  -1  138.52    4.56
  -8  -2  -1  142.75    5.07
  -8  -2  -1  129.44    5.50
  -8   2  -1  140.46    5.36
  -9   2  -1   20.97    2.24
  -9  -2  -1   19.12    2.38
   9  -2   1   18.15    1.89
  -9  -2  -1   18.98    1.99
 -10  -2  -1   -0.52    1.46
  10  -2   1    2.09    1.26
 -10   2  -1   -0.11    1.25
 -10  -2  -1    3.28    1.23
 -11  -2  -1   42.41    3.53
 -11   2  -1   37.31    3.16
 -12  -2  -1   15.62    2.57
 -12   2  -1   14.68    2.52
 -13  -2  -1   12.92    2.65
 -13   2  -1   12.26    2.59
 -14   2  -1    7.57    2.47
 -14  -2  -1   11.46    2.53
 -14  -3   1    3.91    2.22
 -13  -3   1    6.59    2.18
 -12   3   1   -0.73    1.53
 -12  -3   1   -1.09    1.52
  11  -3  -1    1.98    1.53
 -11  -3   1    0.82    1.53
 -11  -3   1    0.19    1.31
 -11   3   1    1.75    1.59
  10  -3  -1   13.17    1.98
 -10  -3   1   12.79    2.13
 -10   3   1   11.83    2.01
 -10  -3   1   14.31    1.88
  -9  -3   1    0.69    1.33
  -9  -3   1    2.20    1.09
  -9   3   1    1.85    1.29
   9  -3  -1    0.92    1.16
  -8  -3   1   27.15    2.43
  -8   3   1   29.22    2.33
  -8  -3   1   27.50    2.27
   8  -3  -1   27.52    1.69
   8  -3  -1   30.40    2.42
  -7  -3   1  194.39    6.97
   7  -3  -1  189.10    6.75
  -7   3   1  210.29    6.73
   7  -3  -1  208.03    6.02
  -7  -3   1  196.17    6.13
  -7  -3   1  203.87    6.72
   6  -3  -1  378.03   11.16
  -6  -3   1  362.32   11.29
   6  -3  -1  372.59   10.33
  -6  -3   1  375.03   11.01
  -6  -3   1  373.80   10.45
  -5  -3   1    1.44    0.52
  -5   3   1    0.42    0.32
  -5  -3   1    1.35    0.78
   5  -3  -1    3.10    0.89
   5  -3  -1    0.93    0.46
  -5  -3   1    2.78    0.74
  -4  -3   1 1224.87   32.71
   4  -3  -1 1178.18   32.29
  -4   3   1 1187.48   32.36
  -4  -3   1 1193.08   32.17
   4  -3  -1 1200.10   31.69
  -4  -3   1 1241.84   31.82
  -3  -3   1 1492.50   39.66
   3  -3  -1 1507.29   39.33
   3  -3  -1 1502.85   39.78
  -3  -3   1 1520.82   39.45
  -3  -3   1 1526.62   40.24
  -3   3   1 1445.76   39.93
  -2   3   1  346.48    9.33
  -2  -3   1  333.89    9.49
   2   3  -1  330.27    9.54
   2  -3  -1  331.99    9.57
   2  -3  -1  342.79    9.20
  -2  -3   1  344.48    9.17
  -1   3   1 2551.15   70.49
   1  -3  -1 2601.04   69.05
   1  -3  -1 2619.19   69.14
  -1  -3   1 2702.98   69.08
   1   3  -1 2730.49   69.95
   0  -3  -1 1027.00   26.91
   0  -3   1 1029.26   26.90
   0   3  -1 1005.21   27.17
   0  -3   1 1007.37   26.86
  -1   3  -1 3965.04  124.36
   1  -3   1 5019.87  123.64
  -1  -3  -1 4918.13  122.33
   1   3   1 4421.38  123.90
  -1  -3  -1 5021.73  124.43
   1  -3   1 4809.33  122.95
  -2  -3  -1  520.05   14.38
  -2  -3  -1  532.05   14.57
   2  -3   1  525.17   14.40
  -2  -3  -1  532.18   14.29
   2  -3   1  529.48   14.13
  -3  -3  -1  354.24   10.04
  -3  -3  -1  350.87    9.48
  -3  -3  -1  344.60    9.85
   3  -3   1  347.80    9.90
  -3   3  -1  333.28    9.76
   3  -3   1  356.59    9.38
  -4  -3  -1  330.89    9.89
  -4  -3  -1  333.74    9.10
   4  -3   1  326.71    9.71
  -4   3  -1  333.00    9.62
  -4  -3  -1  338.21    9.68
   4  -3   1  346.37    9.06
  -5  -3  -1  156.70    5.51
  -5   3  -1  165.57    5.31
   5  -3   1  157.58    5.35
  -5  -3  -1  163.06    4.70
   5  -3   1  160.25    4.62
  -5  -3  -1  164.34    5.37
  -6  -3  -1   -1.30    0.77
  -6  -3  -1    1.45    0.59
  -6   3  -1    1.00    0.84
  -6  -3  -1    0.08    0.72
   6  -3   1    0.03    0.48
   6  -3   1    0.48    0.95
  -7  -3  -1  375.57   11.20
   7   3   1  373.58   10.53
   7  -3   1  372.78   11.30
   7  -3   1  378.38   10.42
  -7   3  -1  376.50   11.40
  -7  -3  -1  376.88   11.67
   8  -3   1   30.66    2.38
  -8   3  -1   30.46    2.48
  -8  -3  -1   21.75    2.33
  -8  -3  -1   28.62    2.34
  -9  -3  -1   56.16    3.50
   9  -3   1   54.82    3.12
  -9  -3  -1   54.70    3.15
  -9   3  -1   56.18    3.29
  10  -3   1   15.19    2.00
 -10  -3  -1   17.50    2.21
 -10  -3  -1   15.35    2.37
 -10   3  -1   16.85    2.22
  11  -3   1    2.62    1.49
 -11   3  -1    2.55    1.66
 -11  -3  -1    2.34    1.61
 -11  -3  -1    3.99    1.47
 -12   3  -1    3.23    1.78
 -12  -3  -1    6.33    2.07
 -13  -3  -1    1.69    2.04
 -13   3  -1    4.23    1.99
 -14  -3  -1   -0.91    1.99
 -14  -4   1    3.92    2.41
 -13  -4   1   -2.56    1.73
 -12  -4   1   10.66    2.01
 -12  -4   1    4.83    1.99
  12  -4  -1    9.91    2.07
 -11  -4   1    5.59    1.62
 -11   4   1    4.71    1.72
  11  -4  -1    3.49    1.69
 -11  -4   1    3.33    1.72
 -10  -4   1   69.68    4.13
 -10   4   1   75.59    3.94
  10  -4  -1   72.82    4.06
 -10  -4   1   76.44    3.91
   9  -4  -1   25.00    2.32
  -9  -4   1   21.06    2.40
  -9  -4   1   20.84    2.38
  -9   4   1   25.22    2.41
   8  -4  -1   -1.09    0.97
  -8  -4   1   -0.62    1.22
  -8   4   1   -0.26    0.99
  -8  -4   1   -0.12    1.01
   7  -4  -1  127.58    4.04
  -7  -4   1  121.28    4.82
  -7  -4   1  129.52    4.20
  -7  -4   1  123.60    5.07
   7  -4  -1  130.37    5.07
  -6  -4   1   18.21    1.24
  -6   4   1   11.65    1.31
  -6  -4   1   15.75    1.75
   6  -4  -1   18.83    1.94
   6  -4  -1   17.04    1.13
  -6  -4   1   15.49    1.75
  -5  -4   1  523.00   14.99
  -5   4   1  535.11   14.85
   5  -4  -1  539.80   14.27
  -5  -4   1  537.19   14.32
   5  -4  -1  513.85   15.08
  -5  -4   1  520.37   15.25
   4  -4  -1  917.42   24.14
  -4  -4   1  897.02   24.75
  -4  -4   1  920.74   24.19
   4  -4  -1  906.44   24.87
   4   4  -1  907.24   25.02
  -4   4   1  905.28   24.68
  -4  -4   1  930.33   25.13
   3   4  -1  126.81    4.33
   3  -4  -1  138.83    3.92
  -3   4   1  131.97    4.03
   3  -4  -1  128.19    4.43
  -3  -4   1  134.17    3.85
  -3  -4   1  130.11    4.37
   2   4  -1 1213.18   32.64
  -2  -4   1 1216.66   31.99
  -2  -4   1 1231.12   32.35
   2  -4  -1 1183.62   32.39
   2  -4  -1 1219.11   32.05
  -2   4   1 1234.43   32.45
   1  -4  -1  330.48    9.50
   1  -4  -1  338.72    9.35
  -1  -4   1  343.79    9.51
   1   4  -1  338.80    9.48
  -1   4   1  340.42    9.30
   0  -4   1 1351.68   34.57
   0   4  -1 1280.34   34.89
   0  -4   1 1300.08   34.52
   0  -4  -1 1306.80   34.58
   1   4   1 2115.37   56.80
  -1  -4  -1 2197.46   56.16
   1  -4   1 2190.16   56.12
  -1   4  -1 1895.78   56.64
  -1  -4  -1 2275.01   56.24
   1  -4   1 2175.28   56.20
  -2  -4  -1 1219.80   32.45
   2  -4   1 1227.93   32.43
  -2  -4  -1 1227.14   32.71
   2   4   1 1249.85   33.05
   2  -4   1 1229.91   32.73
  -3  -4  -1   93.26    2.63
   3  -4   1   91.82    2.71
  -3  -4  -1   88.88    3.28
  -3  -4  -1   89.16    3.31
   3  -4   1   86.87    3.29
   4  -4   1  220.64    5.83
  -4  -4  -1  207.62    6.54
   4  -4   1  211.33    6.64
  -4  -4  -1  222.78    6.79
  -4  -4  -1  214.87    5.81
  -4   4  -1  179.13    6.24
  -5  -4  -1   85.67    2.64
  -5  -4  -1   83.57    3.48
   5  -4   1   87.93    3.59
   5  -4   1   84.67    2.64
  -5   4  -1   86.51    3.27
  -5  -4  -1   82.63    3.66
  -6  -4  -1    1.25    1.03
  -6  -4  -1    1.33    0.81
   6  -4   1    1.12    0.89
  -6  -4  -1    0.20    0.49
   6  -4   1    1.22    0.47
  -6   4  -1    1.59    0.86
  -7   4  -1   70.05    3.33
  -7  -4  -1   75.37    3.45
  -7  -4  -1   76.20    3.73
   7  -4   1   76.62    3.61
   8  -4   1    1.07    1.14
  -8  -4  -1    1.28    1.32
  -8   4  -1    1.16    1.14
  -8  -4  -1    2.72    1.12
  -9  -4  -1   -1.07    1.01
  -9  -4  -1    0.12    1.34
  -9   4  -1   -2.65    1.13
   9  -4   1   -1.27    1.11
 -10  -4  -1   82.53    4.16
  10  -4   1   76.36    3.99
 -10  -4  -1   74.35    4.33
 -10   4  -1   74.54    4.19
  11  -4   1    3.46    1.64
 -11  -4  -1    5.24    1.86
 -11   4  -1    5.10    1.73
 -11  -4  -1    3.17    1.44
 -12  -4  -1    2.30    2.05
 -12   4  -1    5.35    1.94
  12  -4   1    3.97    1.72
 -13  -4  -1   15.75    2.79
 -14  -4  -1    0.27    1.99
  14   5  -1    3.94    2.27
  13   5  -1    2.12    1.96
 -13  -5   1   -0.52    2.02
  13  -5  -1    0.40    1.94
  12  -5  -1   -0.60    1.66
 -12  -5   1    3.86    2.05
 -12  -5   1    2.27    1.66
 -11  -5   1   82.70    4.33
  11  -5  -1   65.10    4.11
 -11  -5   1   71.61    4.40
 -10   5   1   -0.72    1.32
 -10  -5   1   -0.64    1.25
  10  -5  -1    0.54    1.55
 -10  -5   1   -0.29    1.40
  -9  -5   1    4.43    1.46
  -9  -5   1    5.05    1.61
   9  -5  -1    5.97    1.69
  -8  -5   1   -0.65    1.17
  -8  -5   1    0.94    1.26
   8  -5  -1   -0.37    1.25
  -8   5   1   -0.46    0.65
   7  -5  -1  111.37    4.74
  -7  -5   1  110.50    4.81
  -7  -5   1  115.47    4.74
  -7   5   1  117.06    4.42
   7  -5  -1  115.03    3.72
  -6  -5   1   19.35    1.36
   6  -5  -1   19.04    1.32
  -6   5   1   18.48    1.79
  -6  -5   1   12.12    1.63
   6  -5  -1   14.85    1.97
  -6  -5   1   17.17    2.24
   5  -5  -1  412.67   12.36
  -5   5   1  422.87   11.94
  -5  -5   1  428.39   11.43
  -5  -5   1  411.41   12.23
   5  -5  -1  417.76   11.42
   5   5  -1  408.56   12.31
   4  -5  -1  437.71   12.94
   4   5  -1  449.97   12.95
  -4  -5   1  441.44   12.86
  -4   5   1  446.21   12.47
  -4  -5   1  445.67   12.08
   4  -5  -1  451.07   12.15
   3  -5  -1  531.89   14.32
  -3  -5   1  517.41   14.83
  -3   5   1  535.21   14.53
  -3  -5   1  527.51   14.20
   3  -5  -1  526.78   14.93
   3   5  -1  537.95   14.93
  -2  -5   1  255.79    7.45
  -2  -5   1  250.08    6.88
  -2   5   1  249.35    6.99
   2   5  -1  240.18    7.30
   2  -5  -1  240.84    7.41
   2  -5  -1  248.99    7.07
   1  -5  -1   82.64    3.00
  -1  -5   1   82.36    3.03
   1  -5  -1   85.19    2.89
   1   5  -1   87.45    2.96
  -1   5   1   85.36    2.73
   0  -5   1  445.02   12.47
   0   5  -1  459.45   12.58
   0  -5  -1  460.79   12.60
   0  -5   1  457.23   12.54
   1  -5   1  996.41   25.83
  -1   5  -1  895.63   26.03
  -1  -5  -1 1007.57   26.08
   1  -5   1  961.89   25.99
  -1  -5  -1  992.40   25.76
   1   5   1  978.09   26.16
  -2  -5  -1  548.13   14.45
   2  -5   1  554.90   14.60
  -2  -5  -1  529.35   15.00
   2   5   1  542.93   15.03
   2  -5   1  528.89   14.99
   3  -5   1  106.65    3.84
   3  -5   1  105.46    3.20
   3   5   1  104.11    3.77
  -3  -5  -1   98.54    3.76
  -3  -5  -1  105.13    3.03
  -4  -5  -1    6.19    0.62
  -4  -5  -1    5.89    1.08
   4  -5   1    6.01    0.75
  -4  -5  -1    6.85    1.04
   5  -5   1  125.97    3.68
   5  -5   1  119.93    4.60
  -5  -5  -1  118.74    4.54
  -5  -5  -1  126.79    3.60
  -5  -5  -1  122.47    4.69
   6  -5   1    7.07    0.86
  -6  -5  -1    5.56    1.36
  -6  -5  -1    3.88    1.15
  -6   5  -1    4.28    1.04
   6  -5   1    0.35    1.22
  -7   5  -1  228.96    7.48
  -7  -5  -1  225.93    7.58
   7  -5   1  220.77    7.61
  -7  -5  -1  224.03    7.87
  -8   5  -1  274.55    8.85
   8  -5   1  266.56    8.92
  -8  -5  -1  277.42    8.97
  -8  -5  -1  250.16    9.12
   9  -5   1   -0.32    1.30
  -9  -5  -1    0.22    1.37
  -9  -5  -1   -2.27    1.08
 -10  -5  -1  144.33    5.93
 -10   5  -1  141.85    5.89
 -10  -5  -1  124.13    5.98
  10  -5   1  132.17    5.74
 -11  -5  -1   18.89    2.68
  11  -5   1   21.15    2.60
 -11   5  -1   19.26    2.63
 -11  -5  -1   22.69    2.57
  12  -5   1    0.13    1.68
 -12  -5  -1    2.18    1.84
 -12  -5  -1    1.04    1.53
 -13  -5  -1    5.52    2.20
  13  -6  -1   30.93    3.66
  13   6  -1   31.44    3.36
 -13  -6   1   33.39    3.26
  12  -6  -1    2.31    1.92
 -12  -6   1    2.46    1.76
  12   6  -1   -0.61    1.85
 -11  -6   1    0.18    1.33
  11  -6  -1   -0.77    1.52
  11   6  -1    1.51    1.84
  10   6  -1   72.05    4.27
 -10  -6   1   83.03    4.53
  10  -6  -1   75.02    4.38
 -10  -6   1   78.43    4.50
   9   6  -1   39.06    3.10
  -9  -6   1   38.01    3.05
  -9   6   1   39.57    2.93
   9  -6  -1   37.62    3.26
  -9  -6   1   42.61    3.22
   8  -6  -1    3.37    1.50
  -8   6   1    4.98    1.39
   8   6  -1    6.71    1.74
  -8  -6   1    5.36    1.55
  -7  -6   1   -1.48    1.06
   7   6  -1   -0.30    1.12
  -7   6   1   -0.50    0.91
   7  -6  -1   -0.17    1.19
  -6   6   1   51.06    2.49
  -6  -6   1   49.49    2.95
   6   6  -1   50.59    3.02
   6  -6  -1   52.68    3.01
   6  -6  -1   48.20    2.07
  -5   6   1  253.67    7.63
   5  -6  -1  243.42    8.16
  -5  -6   1  257.58    7.17
  -5  -6   1  249.54    8.12
   5  -6  -1  256.07    7.26
   5   6  -1  254.16    8.10
  -4  -6   1    3.67    0.61
  -4  -6   1    3.32    0.94
   4  -6  -1    2.43    1.03
  -4   6   1    3.91    0.76
   4   6  -1    3.62    1.06
   4  -6  -1    4.31    0.68
   3  -6  -1 1103.19   30.98
  -3  -6   1 1131.52   30.24
   3   6  -1 1169.44   31.21
  -3  -6   1 1141.81   30.96
  -3   6   1 1170.46   30.78
   3  -6  -1 1164.71   30.46
   2   6  -1   10.75    1.41
  -2  -6   1   13.69    1.03
   2  -6  -1   13.29    1.38
  -2   6   1   15.56    1.08
  -2  -6   1   12.94    1.32
   2  -6  -1   14.43    1.14
  -1  -6   1   31.55    1.79
  -1   6   1   32.03    1.46
   1  -6  -1   29.89    1.67
   1  -6  -1   28.91    1.59
   1   6  -1   30.87    1.69
   0  -6  -1  512.93   14.78
   0  -6   1  553.37   14.91
   0  -6   1  551.06   14.83
   0   6  -1  552.48   14.92
   0  -6  -1  533.04   14.93
   1  -6   1  921.77   24.93
  -1   6  -1  884.00   24.92
   1   6   1  930.72   25.03
  -1  -6  -1  960.52   24.66
   1  -6   1  928.35   24.74
  -1  -6  -1  925.16   24.99
  -2  -6  -1    0.76    0.47
   2  -6   1    0.72    0.73
   2   6   1    1.95    0.82
  -2   6  -1    0.52    0.24
   2  -6   1    1.20    0.55
   3   6   1    9.25    1.26
  -3  -6  -1    8.52    0.74
   3  -6   1    6.17    1.12
   3  -6   1    8.95    0.94
  -3  -6  -1    6.71    1.07
   4  -6   1   46.12    1.80
   4  -6   1   43.01    2.47
  -4  -6  -1   44.63    2.45
   4   6   1   48.40    2.47
  -4  -6  -1   45.10    1.61
  -5  -6  -1  126.18    4.78
   5  -6   1  119.82    4.70
   5  -6   1  124.00    3.76
  -5  -6  -1  116.92    4.63
   5   6   1  125.21    4.69
  -6  -6  -1  239.46    7.82
   6  -6   1  222.69    7.74
  -6  -6  -1  235.91    7.97
  -7  -6  -1    1.14    1.23
   7  -6   1    0.17    1.15
  -7  -6  -1    1.30    1.11
  -7   6  -1    0.85    0.84
  -8  -6  -1   62.70    3.71
   8  -6   1   73.34    3.98
  -8   6  -1   69.63    3.61
  -8  -6  -1   68.68    3.92
  -9   6  -1    2.18    1.51
   9  -6   1    5.64    1.71
  -9  -6  -1    4.46    1.57
  -9  -6  -1    6.71    1.92
 -10  -6  -1   35.58    3.51
  10  -6   1   36.49    3.18
 -10   6  -1   39.48    3.25
 -10  -6  -1   38.36    3.36
  11  -6   1   11.92    2.31
 -11  -6  -1    6.13    1.83
 -11  -6  -1    6.29    2.16
 -12  -6  -1   17.44    2.50
  12  -6   1   22.94    2.90
 -12  -6  -1   18.05    2.86
 -13  -6  -1    0.17    1.94
  13  -6   1   -0.74    1.77
  13   7  -1   14.62    2.70
 -13  -7   1    6.53    2.38
  13  -7  -1   10.12    2.59
  12   7  -1    1.79    1.95
 -12  -7   1    4.17    1.89
  12  -7  -1    3.64    2.14
  11   7  -1   -0.57    1.65
  11  -7  -1    3.43    1.97
 -11  -7   1    1.01    1.72
  10  -7  -1  197.66    7.85
  10   7  -1  200.78    7.92
 -10  -7   1  200.98    7.81
  -9  -7   1   16.26    2.38
   9  -7  -1   23.62    3.03
   9   7  -1   14.31    2.37
  -8  -7   1  156.26    6.41
   8  -7  -1  175.25    6.66
   8   7  -1  160.80    6.43
  -7  -7   1   55.08    3.46
   7  -7  -1   51.71    3.35
  -7   7   1   63.37    3.09
   7   7  -1   53.91    3.44
  -6   7   1  195.99    6.27
   6   7  -1  183.05    6.69
  -6  -7   1  186.61    6.74
   6  -7  -1  192.59    6.90
   5   7  -1   31.05    2.28
   5  -7  -1   33.67    1.71
  -5   7   1   34.10    1.87
   5  -7  -1   36.56    2.45
  -5  -7   1   28.81    2.20
  -4  -7   1  118.49    4.55
  -4  -7   1  116.45    3.66
   4  -7  -1  118.12    3.90
   4   7  -1  119.76    4.50
  -4   7   1  114.83    3.94
   4  -7  -1  111.49    4.54
   3  -7  -1  385.27   11.46
   3   7  -1  388.34   11.31
  -3  -7   1  371.56   11.35
  -3  -7   1  385.80   10.56
  -3   7   1  388.73   10.84
   3  -7  -1  384.27   10.85
  -2  -7   1   13.25    1.58
   2  -7  -1   13.56    1.48
   2   7  -1   16.32    1.48
   2  -7  -1   16.23    1.32
  -2   7   1   14.54    1.20
  -2  -7   1   11.98    1.17
  -1  -7   1 3546.37   91.50
   1  -7  -1 3605.87   91.55
   1  -7  -1 3489.58   91.34
   1   7  -1 3436.48   92.44
  -1   7   1 3385.82   92.26
   0   7  -1    1.49    0.80
   0  -7   1    4.37    0.83
   0  -7  -1    4.24    0.81
   0  -7  -1    4.71    0.82
   0  -7   1    3.95    0.83
  -1  -7  -1 2816.88   73.65
  -1  -7  -1 2852.71   73.34
   1  -7   1 2845.44   73.43
  -1   7  -1 2660.92   74.20
   1   7   1 2797.11   74.31
   1  -7   1 2838.62   73.61
  -2  -7  -1    7.78    1.19
   2  -7   1   11.25    1.14
   2   7   1   11.43    1.35
   2  -7   1    7.77    1.18
  -2  -7  -1   11.30    1.08
   3   7   1  344.87   10.48
  -3  -7  -1  352.16   10.66
   3  -7   1  352.68   10.64
   3  -7   1  365.84   10.01
  -3  -7  -1  360.51    9.72
  -4   7  -1   99.80    3.84
   4  -7   1  108.85    4.34
   4   7   1  113.21    4.27
  -4  -7  -1  112.34    3.34
  -4  -7  -1  111.55    4.38
   4  -7   1  116.04    3.62
  -5   7  -1   63.21    2.82
   5  -7   1   67.81    2.44
  -5  -7  -1   66.68    3.32
   5  -7   1   67.84    3.32
   5   7   1   64.05    3.20
  -6   7  -1   -0.83    0.71
  -6  -7  -1    0.73    1.04
   6   7   1    0.06    1.07
   6  -7   1    0.40    1.10
  -7  -7  -1   26.06    2.63
   7   7   1   25.38    2.52
   7  -7   1   26.40    2.55
   8  -7   1   31.01    2.89
  -8  -7  -1   32.41    2.91
  -8  -7  -1   34.86    3.06
   8   7   1   32.89    2.92
   9  -7   1   42.41    3.63
   9   7   1   36.70    3.16
  -9  -7  -1   35.10    3.28
  -9  -7  -1   27.13    2.99
 -10  -7  -1   54.54    3.88
  10  -7   1   53.03    3.80
 -10  -7  -1   62.23    4.06
  10   7   1   52.66    3.76
 -11  -7  -1    6.85    2.20
  11  -7   1    6.09    2.08
 -11  -7  -1    4.73    1.90
  11   7   1    5.26    2.09
 -12  -7  -1   -0.99    1.67
  12  -7   1   -0.92    1.68
  12   7   1    1.37    1.95
  13   7   1    3.13    2.07
  13  -7   1    4.06    2.26
 -13  -7  -1    6.18    2.27
  13  -8  -1    1.96    2.12
 -13  -8   1   -1.84    1.84
 -12  -8   1    6.78    2.10
  12  -8  -1    4.39    2.07
  12   8  -1    1.45    1.90
 -11  -8   1   -2.43    1.39
  11   8  -1    2.41    1.97
  11  -8  -1    2.47    1.93
 -10  -8   1   17.57    2.64
  10   8  -1   18.15    2.66
  10  -8  -1   18.04    2.77
   9  -8  -1  218.42    8.23
   9   8  -1  195.00    7.85
  -9  -8   1  216.17    8.07
   8  -8  -1   -0.64    1.48
   8   8  -1    0.24    1.55
  -8  -8   1   -0.27    1.36
   7   8  -1  224.91    8.08
  -7  -8   1  230.32    8.13
   7  -8  -1  221.87    8.11
  -6  -8   1   68.24    3.67
   6  -8  -1   76.99    3.87
   6   8  -1   70.63    3.64
  -6   8   1   73.41    3.17
   5  -8  -1  166.93    6.31
   5   8  -1  167.53    6.12
  -5   8   1  173.93    5.62
   5  -8  -1  178.99    5.48
  -5  -8   1  173.25    6.34
   4   8  -1   70.37    3.25
   4  -8  -1   68.45    3.40
   4  -8  -1   71.20    2.83
  -4   8   1   70.22    2.83
  -4  -8   1   65.68    2.50
  -4  -8   1   70.95    3.43
  -3  -8   1    0.50    0.90
   3  -8  -1   -0.33    0.59
   3   8  -1   -0.57    0.84
   3  -8  -1   -0.04    0.94
  -3   8   1    0.74    0.65
  -3  -8   1   -0.25    0.53
  -2  -8   1  196.64    5.77
   2   8  -1  193.62    6.22
   2  -8  -1  183.47    6.32
   2  -8  -1  189.25    6.07
  -2  -8   1  188.25    6.41
  -2   8   1  196.24    5.81
  -1   8   1  159.44    4.98
   1  -8  -1  158.01    5.28
   1  -8  -1  161.94    5.38
  -1  -8   1  151.63    5.35
   1   8  -1  160.39    5.24
   0   8  -1  287.10    8.51
   0  -8  -1  287.80    8.73
   0  -8  -1  296.98    8.58
   0  -8   1  280.44    8.62
   0  -8   1  284.91    8.50
  -1  -8  -1   14.33    1.29
   1  -8   1   15.82    1.45
  -1  -8  -1   15.01    1.51
   1  -8   1   19.24    1.49
   1   8   1   15.20    1.46
  -1   8  -1   13.97    1.35
  -2  -8  -1    9.66    1.31
   2  -8   1    9.29    1.18
   2  -8   1    8.64    1.31
  -2  -8  -1    9.33    1.06
   2   8   1    9.29    1.20
  -3   8  -1  253.52    8.51
   3   8   1  299.09    8.99
  -3  -8  -1  299.65    9.30
   3  -8   1  301.79    8.54
  -3  -8  -1  305.96    8.23
   3  -8   1  295.88    9.16
  -4  -8  -1  108.33    4.50
   4  -8   1  112.26    3.72
   4  -8   1  107.27    4.47
   4   8   1  112.11    4.38
  -4   8  -1  108.50    3.94
  -5  -8  -1   -0.60    0.79
   5   8   1    0.38    1.07
  -5   8  -1    0.29    0.81
   5  -8   1   -0.01    1.01
  -6  -8  -1    9.26    1.61
   6  -8   1    8.27    1.64
   6   8   1    8.27    1.64
  -6   8  -1   12.23    1.64
  -7  -8  -1    2.69    1.41
   7   8   1    3.29    1.72
  -7   8  -1    6.18    1.39
   7  -8   1    5.04    1.62
  -8   8  -1   51.33    3.27
   8  -8   1   44.68    3.37
  -8  -8  -1   45.72    3.34
   8   8   1   39.76    3.25
   9   8   1  148.16    6.41
  -9  -8  -1  152.09    6.48
   9  -8   1  160.43    6.60
 -10  -8  -1   39.88    3.39
  10  -8   1   39.29    3.67
  10   8   1   41.66    3.43
  11  -8   1    3.76    2.02
  11   8   1    4.29    1.94
 -11  -8  -1    2.00    1.70
  12   8   1   11.72    2.53
  12  -8   1    6.34    2.23
 -12  -8  -1   12.76    2.57
 -13  -8  -1   10.06    2.68
  13  -8   1   11.62    2.81
  12  -9  -1    2.34    2.10
  12   9  -1    0.28    2.08
 -12  -9   1    6.16    2.21
 -11  -9   1   19.03    2.88
  11  -9  -1   19.47    2.99
  11   9  -1   14.62    2.64
 -10  -9   1   14.65    2.62
  10   9  -1   12.38    2.40
  10  -9  -1   14.13    2.55
   9   9  -1   12.60    2.30
  -9  -9   1   12.99    2.23
   9  -9  -1   12.86    2.31
   8  -9  -1   43.68    3.54
   8   9  -1   46.49    3.34
  -8  -9   1   42.36    3.29
   7   9  -1    6.20    1.79
   7  -9  -1    6.30    1.80
  -7  -9   1    5.40    1.66
   6   9  -1  216.94    7.55
  -6  -9   1  209.83    7.74
   6  -9  -1  205.86    7.65
   5  -9  -1  216.63    7.74
   5   9  -1  219.79    7.46
  -5   9   1  218.99    6.88
  -5  -9   1  210.80    7.65
  -4   9   1  120.30    4.18
  -4  -9   1  117.21    4.87
   4  -9  -1  118.64    4.90
   4  -9  -1  118.56    4.24
   4   9  -1  119.21    4.68
   3  -9  -1   41.13    2.66
   3   9  -1   42.53    2.60
  -3  -9   1   40.75    1.97
   3  -9  -1   36.78    2.19
  -3  -9   1   40.26    2.61
  -3   9   1   39.02    2.08
   2  -9  -1  350.21   10.17
   2  -9  -1  333.05   10.42
  -2   9   1  340.21    9.82
   2   9  -1  337.03   10.26
  -2  -9   1  337.63   10.50
  -2  -9   1  353.07    9.80
   1   9  -1    5.07    1.13
   1  -9  -1    6.75    1.18
   1  -9  -1    5.40    1.12
  -1  -9   1    8.93    1.32
  -1   9   1    7.23    1.02
   0  -9  -1  275.40    8.24
   0  -9   1  273.35    8.43
   0  -9  -1  266.87    8.41
   0   9  -1  265.65    8.16
   0  -9   1  270.63    8.22
   1   9   1  361.45   10.81
   1  -9   1  382.22   10.95
   1  -9   1  371.74   10.99
  -1  -9  -1  379.60   10.70
  -1   9  -1  362.55   10.74
  -1  -9  -1  372.77   11.18
   2   9   1    6.92    1.20
   2  -9   1    4.33    0.96
   2  -9   1    8.01    1.32
  -2  -9  -1    7.09    1.25
  -2  -9  -1    6.88    0.89
   3  -9   1  640.14   17.27
  -3  -9  -1  646.64   16.89
   3   9   1  620.70   17.74
  -3   9  -1  598.53   17.32
  -3  -9  -1  620.77   17.99
   3  -9   1  612.87   17.82
  -4   9  -1   89.16    3.45
  -4  -9  -1   89.79    4.06
   4   9   1   87.60    3.89
   4  -9   1   80.75    3.91
  -5  -9  -1   54.22    3.29
   5  -9   1   52.31    3.17
  -5   9  -1   49.01    2.60
   5   9   1   55.90    3.19
   6  -9   1    1.05    1.34
   6   9   1   -0.67    1.18
  -6  -9  -1    1.63    1.23
  -6   9  -1    0.30    1.00
  -7  -9  -1   67.97    4.05
   7  -9   1   72.24    4.13
   7   9   1   79.99    4.29
  -8  -9  -1   -0.02    1.32
   8   9   1   -0.71    1.49
   8  -9   1    0.62    1.48
   9   9   1   20.07    2.70
  -9  -9  -1   19.47    2.68
   9  -9   1   20.77    2.83
  10   9   1    1.12    1.79
 -10  -9  -1    3.11    1.68
  10  -9   1    1.71    1.77
  11  -9   1    3.89    2.29
  11   9   1    3.26    2.02
 -11  -9  -1    2.64    1.86
 -12  -9  -1   33.36    3.84
  12   9   1   30.73    3.67
  12  -9   1   30.55    3.77
 -12 -10   1   24.91    3.36
  12 -10  -1   30.59    3.93
  12  10  -1   26.30    3.42
  11 -10  -1   15.99    2.90
  11  10  -1   20.27    2.90
 -11 -10   1   16.81    2.83
  10 -10  -1   24.05    3.15
  10  10  -1   22.82    2.96
 -10 -10   1   26.45    3.09
   9 -10  -1   10.34    2.26
   9  10  -1   12.87    2.31
  -9 -10   1   13.22    2.30
   8 -10  -1   38.37    3.30
   8  10  -1   42.17    3.25
  -8 -10   1   35.70    3.16
   7 -10  -1   27.67    2.82
   7  10  -1   21.44    2.77
  -7 -10   1   24.56    2.68
   6  10  -1  237.72    8.36
  -6 -10   1  241.58    8.66
   6 -10  -1  240.98    8.64
   5 -10  -1  350.81   11.36
   5  10  -1  361.14   11.18
  -5 -10   1  338.52   11.32
  -4  10   1  207.16    6.65
  -4 -10   1  214.05    7.55
   4 -10  -1  207.78    7.49
   4  10  -1  207.26    7.19
   4 -10  -1  219.49    6.86
  -3 -10   1   16.21    1.93
  -3 -10   1   18.20    1.50
   3 -10  -1   11.04    1.79
   3  10  -1   16.48    1.86
  -3  10   1   20.51    1.54
   3 -10  -1   16.05    1.71
   2 -10  -1  143.38    5.05
  -2 -10   1  137.91    4.63
  -2 -10   1  138.87    5.36
   2  10  -1  139.07    5.05
   2 -10  -1  132.27    5.18
  -2  10   1  139.80    4.61
   1 -10  -1    3.47    1.07
  -1  10   1    0.90    0.84
  -1 -10   1   -0.14    0.41
   1 -10  -1    2.36    1.01
  -1 -10   1    3.23    1.17
   1  10  -1    1.34    1.02
   0  10  -1  254.21    7.87
   0 -10   1  258.93    7.93
   0 -10   1  252.59    8.11
   0 -10  -1  243.59    8.10
   0 -10  -1  255.54    7.93
  -1 -10  -1   77.03    3.59
  -1 -10  -1   85.03    3.28
   1 -10   1   79.42    3.46
   1 -10   1   78.84    3.51
  -1  10  -1   76.71    3.23
   1  10   1   79.37    3.33
  -2 -10  -1   27.46    1.74
  -2 -10  -1   24.08    2.11
   2  10   1   24.64    2.02
   2 -10   1   26.10    1.93
   2 -10   1   26.89    2.11
  -3 -10  -1   28.56    2.31
   3 -10   1   28.14    1.95
   3  10   1   25.83    2.08
  -3  10  -1   24.54    1.79
   3 -10   1   26.69    2.33
   4 -10   1   43.85    2.92
  -4 -10  -1   45.71    2.98
  -4  10  -1   46.38    2.50
   4  10   1   45.52    2.79
   5  10   1  268.23    8.77
  -5  10  -1  262.00    8.22
   5 -10   1  267.67    8.99
  -5 -10  -1  245.90    8.91
   6 -10   1    8.91    1.92
   6  10   1   12.89    2.11
  -6 -10  -1   13.19    2.03
  -7 -10  -1  110.74    5.31
   7 -10   1  100.67    4.99
   7  10   1  101.87    4.97
   8  10   1   44.45    3.43
   8 -10   1   44.50    3.63
  -8 -10  -1   50.45    3.57
   9 -10   1    2.23    1.78
   9  10   1    3.41    1.96
  -9 -10  -1    4.06    1.90
 -10 -10  -1   -0.80    1.49
  10 -10   1    0.66    1.90
  10  10   1   -3.42    1.62
 -11 -10  -1   11.60    2.64
  11  10   1   12.10    2.78
  11 -10   1   10.73    2.67
 -12 -10  -1   -0.57    1.97
  12 -10   1    0.96    2.23
  11 -11  -1    0.75    2.20
 -11 -11   1   -0.66    1.67
  11  11  -1    2.81    2.32
  10  11  -1    1.32    2.12
 -10 -11   1    4.97    1.95
  10 -11  -1    1.88    2.05
   9 -11  -1    5.80    2.08
   9  11  -1    5.00    2.06
  -9 -11   1    3.57    1.87
  -8 -11   1    1.51    1.48
   8  11  -1    1.08    1.80
   8 -11  -1   -2.02    1.52
   7 -11  -1   -2.61    1.37
  -7 -11   1    0.50    1.51
   7  11  -1   -1.27    1.45
   6 -11  -1   10.66    2.13
   6  11  -1   17.47    2.35
  -6 -11   1   14.86    2.27
   5 -11  -1    5.10    1.84
  -5 -11   1    5.40    1.70
   5  11  -1    4.23    1.64
   4  11  -1    4.09    1.42
  -4 -11   1    3.47    1.47
   4 -11  -1    2.79    1.44
  -3 -11   1    4.40    1.40
   3 -11  -1    5.66    1.31
   3 -11  -1    3.53    1.43
   3  11  -1    3.56    1.35
   2 -11  -1   35.55    2.46
  -2 -11   1   37.19    2.61
   2  11  -1   38.82    2.45
  -2 -11   1   38.71    2.15
  -2  11   1   35.75    2.13
   2 -11  -1   36.32    2.60
  -1  11   1  140.31    4.87
   1 -11  -1  135.26    5.16
  -1 -11   1  142.42    5.46
   1  11  -1  134.88    5.03
   1 -11  -1  146.19    5.33
   0 -11  -1    4.86    1.23
   0  11  -1    5.07    1.24
   0 -11   1    5.51    1.24
   0 -11   1    7.69    1.45
   0 -11  -1    5.18    1.26
  -1  11  -1    5.58    1.14
   1 -11   1    2.50    1.16
  -1 -11  -1    2.70    1.28
  -1 -11  -1    3.36    1.07
   1 -11   1    2.07    1.04
   1  11   1    3.07    1.16
   2 -11   1    6.07    1.25
  -2 -11  -1    6.69    1.10
   2 -11   1    4.07    1.31
  -2 -11  -1    3.95    1.28
  -3  11  -1   46.09    2.44
   3 -11   1   44.23    2.93
   3  11   1   47.94    2.75
  -3 -11  -1   43.04    2.95
   4 -11   1   10.35    1.87
  -4  11  -1   12.63    1.71
   4  11   1   10.14    1.70
  -4 -11  -1   13.99    2.00
   5  11   1  105.99    4.76
   5 -11   1  106.56    4.99
  -5 -11  -1  113.07    5.13
   6  11   1   14.95    2.28
   6 -11   1   19.41    2.52
  -6 -11  -1   20.26    2.52
   7  11   1   27.14    3.00
  -7 -11  -1   26.69    3.03
   7 -11   1   27.49    2.85
   8 -11   1    1.11    1.63
   8  11   1   -1.47    1.53
  -8 -11  -1    0.98    1.48
   9  11   1    9.33    2.23
  -9 -11  -1   12.65    2.42
   9 -11   1   10.15    2.31
  10 -11   1   -0.30    1.98
 -10 -11  -1    1.67    1.70
  10  11   1    2.42    1.97
 -11 -11  -1    1.11    2.01
  11  11   1    1.57    2.17
  11 -11   1    0.31    1.97
  10  12  -1   -2.10    1.79
 -10 -12   1    1.69    1.89
  10 -12  -1   -4.23    1.62
   9 -12  -1   11.59    2.53
  -9 -12   1   11.09    2.30
   9  12  -1    6.03    2.12
   8 -12  -1    1.97    1.94
   8  12  -1    2.37    1.95
  -8 -12   1    1.84    1.63
   7  12  -1   12.61    2.23
  -7 -12   1   10.59    2.13
   7 -12  -1   12.91    2.38
   6 -12  -1    4.32    1.87
  -6 -12   1    6.30    1.87
   6  12  -1    6.97    1.99
   5  12  -1    1.50    1.59
   5 -12  -1    3.65    1.61
  -5 -12   1    1.64    1.43
   4 -12  -1  299.70   10.20
  -4 -12   1  305.59   10.42
   4  12  -1  304.74    9.92
  -3 -12   1   94.01    4.70
   3  12  -1   96.86    4.28
   3 -12  -1   97.02    4.56
   2  12  -1   -2.18    1.15
  -2 -12   1   -0.55    1.06
   2 -12  -1   -1.02    1.09
   2 -12  -1    0.31    1.10
   1 -12  -1   28.76    2.34
  -1  12   1   31.48    2.27
   1 -12  -1   30.10    2.55
  -1 -12   1   31.50    2.64
   1  12  -1   35.37    2.53
   0 -12  -1  194.59    7.12
   0 -12   1  204.31    6.77
   0  12  -1  199.69    6.73
   0 -12   1  196.41    7.09
   0 -12  -1  198.18    6.77
  -1  12  -1    7.58    1.34
  -1 -12  -1    6.93    1.54
   1 -12   1    8.13    1.55
   1 -12   1    9.54    1.58
   1  12   1    7.12    1.48
  -1 -12  -1    8.12    1.45
  -2  12  -1    2.36    0.80
   2  12   1    4.06    1.44
  -2 -12  -1    5.29    1.73
   2 -12   1    3.31    1.25
   2 -12   1    3.41    1.38
  -3 -12  -1   18.40    2.31
   3 -12   1   18.56    2.49
   3  12   1   25.74    2.48
  -3  12  -1   25.71    2.02
   4 -12   1   11.76    2.04
   4  12   1   15.45    2.01
  -4 -12  -1   15.18    2.15
   5 -12   1   47.48    3.39
   5  12   1   48.37    3.19
  -5 -12  -1   42.73    3.33
   6  12   1   38.36    3.05
  -6 -12  -1   26.92    2.97
   6 -12   1   35.97    3.18
   7  12   1   -0.24    1.55
   7 -12   1   -0.94    1.48
  -7 -12  -1    0.32    1.49
   8  12   1   22.90    3.03
  -8 -12  -1   18.98    2.70
   8 -12   1   21.02    2.84
  -9 -12  -1    1.56    1.79
   9 -12   1   -1.84    1.59
   9  12   1   -2.11    1.84
  10  12   1   -2.31    1.77
  10 -12   1    0.36    1.91
 -10 -12  -1   -2.30    1.53
 -10 -13   1    4.27    2.07
  10 -13  -1    0.55    2.01
  10  13  -1    1.98    2.35
  -9 -13   1    2.28    1.84
   9  13  -1    0.49    2.07
   9 -13  -1    0.77    1.91
   8  13  -1   -0.52    1.76
   8 -13  -1   -1.71    1.66
  -8 -13   1    0.44    1.67
  -7 -13   1   13.51    2.35
   7 -13  -1   12.21    2.42
   7  13  -1   14.75    2.40
  -6 -13   1   41.26    3.48
   6  13  -1   44.70    3.51
   6 -13  -1   38.57    3.42
  -5 -13   1   10.45    2.14
   5  13  -1    8.81    2.01
   5 -13  -1    8.66    2.10
   4  13  -1    0.88    1.52
  -4 -13   1    2.90    1.71
   4 -13  -1    1.40    1.53
   3  13  -1   15.25    2.09
  -3 -13   1   11.77    2.10
   3 -13  -1   14.26    2.11
  -2 -13   1   10.09    1.99
   2 -13  -1    9.20    1.75
   2  13  -1    6.28    1.76
   2 -13  -1    8.49    1.79
   1 -13  -1    8.78    1.78
  -1 -13   1    4.34    1.57
   1  13  -1    6.63    1.65
   1 -13  -1    4.71    1.65
   0  13   1    0.31    0.62
   0 -13   1    1.50    1.35
   0 -13  -1   -0.45    1.21
   0 -13  -1   -0.10    1.32
   0  13  -1   -0.72    1.26
   0 -13   1   -1.38    1.19
   1 -13   1    2.57    1.40
   1 -13   1   -0.47    1.24
   1  13   1   -0.21    1.37
  -1  13  -1    1.14    1.13
  -1 -13  -1   -0.38    1.37
   2 -13   1  124.56    5.31
   2  13   1  131.48    5.21
  -2 -13  -1  130.63    5.70
   3 -13   1  296.13    9.96
  -3 -13  -1  286.57   10.19
   3  13   1  303.19    9.66
  -4 -13  -1   68.17    4.14
   4  13   1   70.01    3.94
   4 -13   1   74.40    4.21
  -5 -13  -1    9.24    2.12
   5  13   1    5.42    1.88
   5 -13   1    7.47    1.93
   6  13   1    4.37    1.87
   6 -13   1    4.48    1.84
  -6 -13  -1    2.35    1.75
   7  13   1    3.19    1.94
   7 -13   1    1.32    1.62
  -7 -13  -1    2.88    1.75
  -8 -13  -1    1.48    1.75
   8 -13   1   -0.35    1.77
   8  13   1    2.52    1.95
   9 -13   1   -0.50    1.85
   9  13   1    1.09    2.04
  -9 -13  -1   -1.66    1.51
 -10 -13  -1   -0.41    1.83
  10  13   1    1.17    2.28
  10 -13   1    1.54    2.24
  -9 -14   1    2.04    1.95
   9 -14  -1    2.59    2.10
   9  14  -1   -0.63    2.01
   8 -14  -1   -1.02    1.81
   8  14  -1    0.09    1.96
  -8 -14   1    2.74    1.90
  -7 -14   1    0.81    1.69
   7 -14  -1    0.72    1.89
   7  14  -1    0.92    1.95
   6  14  -1   -1.55    1.71
  -6 -14   1   -1.05    1.63
   6 -14  -1    0.05    1.69
   5  14  -1   -0.03    1.67
   5 -14  -1    2.39    1.73
  -5 -14   1    1.26    1.64
   4 -14  -1   67.02    4.23
  -4 -14   1   72.49    4.47
   4  14  -1   68.03    3.92
   3  14  -1   27.44    2.65
   3 -14  -1   24.41    2.91
  -3 -14   1   26.08    2.83
   2  14  -1  145.79    5.85
   2 -14  -1  147.88    6.07
  -2 -14   1  142.88    6.16
   1  14  -1   50.38    3.23
   1 -14  -1   47.56    3.27
   1 -14  -1   37.59    3.23
  -1 -14   1   47.96    3.28
   0 -14   1   31.16    2.80
   0 -14  -1   37.84    2.92
   0 -14   1   33.34    2.81
   0 -14  -1   40.14    3.25
   0  14  -1   38.90    2.81
  -1 -14  -1   39.18    3.27
   1 -14   1   44.12    3.20
   1  14   1   41.79    2.95
   2  14   1   25.89    2.58
  -2 -14  -1   19.66    2.64
   2 -14   1   18.88    2.40
  -3 -14  -1    6.42    1.77
   3  14   1    5.41    1.66
   3 -14   1    4.55    1.69
   4 -14   1    8.64    2.11
  -4 -14  -1    7.29    1.91
   4  14   1    1.50    1.74
   5 -14   1   16.11    2.54
   5  14   1   14.38    2.32
  -5 -14  -1   13.54    2.46
   6  14   1    2.11    1.76
   6 -14   1   -0.30    1.51
  -6 -14  -1    1.01    1.75
   7  14   1    4.54    2.09
  -7 -14  -1    2.30    1.91
   7 -14   1    2.56    1.89
  -8 -14  -1    1.81    1.77
   8  14   1    0.00    1.93
   8 -14   1   -1.11    1.64
   9 -14   1    6.18    2.29
   9  14   1    2.93    2.35
  -9 -14  -1    5.97    2.19
   8 -15  -1   19.04    3.12
   8  15  -1   17.83    3.02
  -8 -15   1   14.93    2.76
   7 -15  -1    0.68    1.91
  -7 -15   1    4.62    2.14
   7  15  -1    3.02    2.26
  -6 -15   1    5.30    2.18
   6  15  -1    0.40    1.87
   6 -15  -1   -0.51    1.91
   5 -15  -1    1.79    1.91
   5  15  -1    1.51    1.97
  -5 -15   1   -0.28    1.66
   4 -15  -1    5.60    2.07
   4  15  -1    3.69    1.97
  -4 -15   1    6.71    2.18
  -3 -15   1   -0.17    1.59
   3 -15  -1   -0.59    1.68
   3  15  -1    0.88    1.73
   2  15  -1    2.14    1.72
   2 -15  -1    2.99    1.85
  -2 -15   1   -1.71    1.55
   1  15  -1   19.05    2.50
   1 -15  -1   10.12    2.04
  -1 -15   1   13.30    2.24
   0 -15   1   59.64    3.84
   0 -15  -1   60.14    3.95
  -1 -15  -1   23.99    2.83
   1 -15   1   22.01    2.65
   2 -15   1   -1.90    1.48
  -2 -15  -1    2.52    1.70
  -3 -15  -1    3.13    1.69
   3  15   1    1.07    1.50
   3 -15   1    0.26    1.60
   4 -15   1    0.84    1.74
   4  15   1    4.52    1.94
  -4 -15  -1    2.50    1.74
   5  15   1   59.91    3.88
  -5 -15  -1   56.36    4.32
   5 -15   1   54.21    3.89
  -6 -15  -1   -0.50    1.60
   6 -15   1    0.89    1.90
   6  15   1    2.41    1.97
   7  15   1    4.03    2.27
   7 -15   1    6.33    2.20
  -7 -15  -1    4.95    2.12
   8  15   1    0.34    2.02
   8 -15   1    0.59    2.00
  -6 -16   1    0.15    1.81
   6 -16  -1    1.90    2.02
   6  16  -1    2.99    2.24
   5 -16  -1    2.93    2.02
   5  16  -1    4.77    2.25
  -5 -16   1    3.96    2.01
  -4 -16   1    8.39    2.27
   4 -16  -1    6.76    2.13
   4  16  -1    8.60    2.24
   3  16  -1    1.28    1.89
   3 -16  -1   -0.63    1.69
  -3 -16   1    2.05    1.82
   2 -16  -1   21.36    2.70
  -2 -16   1   26.99    3.21
  -1 -16   1    8.98    2.05
   0 -16  -1    3.83    1.90
  -1 -16  -1    0.18    1.54
   2 -16   1   -0.77    1.68
  -2 -16  -1    2.52    1.68
   3 -16   1   -0.37    1.68
  -3 -16  -1    2.77    1.79
  -4 -16  -1   -1.12    1.65
   4 -16   1    2.07    1.83
  -5 -16  -1   10.88    2.75
   5  16   1    7.25    2.25
   5 -16   1    9.51    2.42
   6  16   1    6.85    2.53
  -6 -16  -1    5.41    2.24
   6 -16   1    7.57    2.52
   7  16   1   16.05    2.85
   5  17  -1    4.55    2.27
  -5 -17   1    2.17    2.13
   5 -17  -1    4.23    2.30
   4 -17  -1    2.05    2.05
  -4 -17   1    2.14    2.05
  -3 -17   1   -0.67    1.90
   3 -17  -1   -1.84    1.78
  -2 -17   1    1.25    1.93
  -1 -17  -1   97.85    5.45
   2 -17   1   13.97    2.50
  -2 -17  -1   11.72    2.44
  -3 -17  -1   21.19    3.05
   3 -17   1   19.98    2.89
  -4 -17  -1    4.17    2.14
   4 -17   1    5.55    2.39
   5 -17   1   -1.33    1.82
  -5 -17  -1   -0.11    1.99
  -3 -18   1    2.00    2.27
  -2 -18  -1    4.91    2.35
  -3 -18  -1   -1.93    1.79
   3 -18   1   -3.06    1.79
 -14   0   2   20.54    3.04
 -13   0   2   47.18    3.77
 -12   0   2   13.03    2.35
 -11   0   2    0.79    1.55
  10   0  -2   38.79    2.72
 -10   0   2   43.44    3.01
  -9   0   2   31.65    2.54
   9   0  -2   32.13    2.42
  -8   0   2  182.10    6.02
  -7   0   2  770.08   21.76
  -7   0   2  823.87   22.49
  -6   0   2  126.21    4.63
  -6   0   2  144.09    4.97
  -6   0   2  144.71    4.62
  -5   0   2  564.80   15.38
  -5   0   2  518.30   15.01
  -5   0   2  548.45   14.95
  -4   0   2 2575.09   69.58
  -4   0   2 2675.38   69.76
  -4   0   2 2734.34   70.73
  -3   0   2  245.90    6.91
  -3   0   2  247.02    6.96
  -3   0   2  240.26    7.02
  -2   0   2  886.01   23.23
  -2   0   2  862.43   23.16
   1   0  -2  444.20   12.69
  -1   0   2  460.17   12.48
  -1   0   2  452.77   12.45
   0   0   2 2591.40   69.73
   1   0   2   44.09    1.38
  -1   0  -2   43.38    1.48
  -1   0  -2   42.30    1.38
   2   0   2 1333.78   35.15
  -2   0  -2 1338.99   35.53
  -2   0  -2 1316.70   35.16
  -3   0  -2 9999.09  250.84
  -3   0  -2 8785.70  247.57
   3   0   2 9669.19  248.33
  -4   0  -2    9.84    1.13
  -4   0  -2    7.64    0.83
   4   0   2    6.90    0.86
  -5   0  -2    3.60    0.67
   5   0   2    4.72    0.75
  -5   0  -2    5.54    1.00
  -6   0  -2  323.17    9.35
   6   0   2  327.24    9.46
  -6   0  -2  333.31   10.07
   7   0   2  221.64    6.85
  -7   0  -2  226.23    6.78
  -7   0  -2  215.36    7.41
  -8   0  -2  376.69   10.91
  -8   0  -2  377.21   11.80
   8   0   2  369.96   10.97
   9   0   2  106.61    4.23
  -9   0  -2  111.24    4.19
  -9   0  -2  107.95    4.98
 -10   0  -2    1.48    1.63
 -11   0  -2   78.92    4.50
 -12   0  -2   14.65    2.47
 -13   0  -2    3.06    2.10
 -14   0  -2   -1.26    1.97
 -14  -1   2    4.05    2.22
 -13   1   2    6.09    2.05
 -13  -1   2    3.86    2.04
 -12  -1   2    7.05    2.05
 -12   1   2    3.92    1.86
 -11  -1   2   72.33    4.27
 -11   1   2   78.96    4.40
 -11  -1   2   84.06    4.03
 -10  -1   2   35.79    2.88
  10  -1  -2   34.82    2.67
 -10   1   2   34.61    2.86
 -10  -1   2   34.86    2.50
  -9  -1   2    3.95    1.46
   9  -1  -2    3.84    1.25
  -9  -1   2    2.85    1.14
  -9  -1   2    4.19    1.16
   9   1  -2    4.50    1.24
  -9   1   2    3.70    1.38
  -9   1   2    4.53    1.11
   8  -1  -2    6.55    1.36
  -8  -1   2    7.19    1.21
  -8  -1   2    7.19    1.24
  -8   1   2    8.14    1.13
  -8  -1   2    7.21    1.45
  -8   1   2    5.83    1.34
  -7  -1   2   21.72    1.77
  -7  -1   2   18.33    1.68
  -7  -1   2   22.49    2.07
  -7   1   2   21.46    1.99
  -7   1   2   20.20    1.86
  -7   1   2   19.24    1.49
  -6  -1   2  103.01    4.08
  -6  -1   2  106.27    3.82
  -6  -1   2  109.67    3.92
  -6   1   2  111.00    4.03
  -6   1   2  108.24    4.02
  -5   1   2   97.26    3.51
  -5  -1   2   92.54    3.51
  -5  -1   2   88.89    3.22
  -5  -1   2   91.31    3.35
  -5   1   2   92.16    3.46
  -4   1   2 1638.42   43.17
  -4  -1   2 1661.81   43.74
  -4  -1   2 1594.65   43.01
  -3  -1   2  175.67    5.29
  -3  -1   2  172.58    5.16
  -3   1   2  171.98    5.22
   2  -1  -2 4981.63  145.55
  -2  -1   2 5852.58  146.06
  -2   1   2 6026.16  149.65
  -2   1   2 5461.68  145.43
  -1   1   2 2304.99   65.05
  -1  -1   2 1874.44   56.70
  -1   1   2 2338.33   56.89
   1   1  -2 2319.76   57.83
   1  -1  -2 2016.45   56.79
  -1  -1   2 2118.02   56.65
   0   1   2 2804.97   84.77
   0  -1   2 3220.17   84.14
   0  -1   2 3380.21   85.65
   0  -1  -2 3433.04   84.67
   0  -1  -2 3083.50   90.80
   0   1  -2 3175.28   85.44
  -1  -1  -2    6.56    0.71
   1  -1   2    5.69    0.65
  -1   1  -2    4.73    0.66
  -1  -1  -2    4.94    0.66
  -2  -1  -2 1077.14   30.58
  -2   1  -2 1148.40   31.05
   2   1   2 1207.78   31.75
  -2   1  -2 1163.68   32.06
   2  -1   2 1187.43   30.68
  -2  -1  -2 1187.15   31.15
  -3  -1  -2 1491.19   39.43
   3  -1   2 1495.72   38.79
  -3   1  -2 1423.07   39.29
  -3   1  -2 1454.26   38.82
   3   1   2 1493.25   38.88
   4   1   2  228.59    6.43
   4  -1   2  227.75    6.67
  -4  -1  -2  225.08    6.98
  -4   1  -2  226.78    6.90
  -4   1  -2  231.96    6.39
   5  -1   2    8.11    1.08
  -5  -1  -2    7.98    1.10
  -5   1  -2    8.22    1.06
  -5   1  -2    8.59    0.87
   5   1   2    9.69    0.93
  -6  -1  -2  397.21   11.82
   6   1   2  390.14   10.99
   6  -1   2  383.05   11.23
  -6   1  -2  392.73   10.91
  -6   1  -2  399.26   11.74
  -7   1  -2    6.24    1.27
   7  -1   2    6.76    1.08
  -7  -1  -2    7.67    1.43
   7   1   2    6.86    0.95
  -7   1  -2    6.48    0.86
   8   1   2  214.15    6.75
  -8   1  -2  216.89    7.52
   8  -1   2  218.17    7.02
  -8  -1  -2  211.25    6.91
  -8  -1  -2  216.05    7.66
  -8   1  -2  220.37    6.67
  -9  -1  -2   24.79    2.48
   9  -1   2   21.08    2.09
  -9  -1  -2   20.15    1.94
  -9   1  -2   21.31    2.55
  10  -1   2  121.34    4.83
 -10  -1  -2  104.38    5.24
 -10   1  -2  112.67    5.22
 -11   1  -2   59.13    4.04
 -11  -1  -2   61.37    3.99
 -12  -1  -2   45.48    3.73
 -12   1  -2   52.01    3.81
 -13  -1  -2   -1.12    1.83
 -13   1  -2    0.15    1.75
 -14  -1  -2    9.77    2.52
 -14   1  -2   14.73    2.92
 -14  -2   2   -0.96    1.88
 -13  -2   2    3.66    2.04
 -12  -2   2   13.38    2.42
 -12   2   2   12.95    2.26
  11  -2  -2   21.45    2.60
 -11  -2   2   21.74    2.84
 -11  -2   2   24.63    2.47
 -11   2   2   28.57    2.91
 -10   2   2    7.80    1.74
  10  -2  -2    8.42    1.69
 -10  -2   2    6.44    1.40
 -10  -2   2    4.28    1.61
  -9   2   2   19.54    2.26
  -9  -2   2   21.94    2.07
  -9   2   2   21.72    1.85
  -9  -2   2   17.53    2.40
   9  -2  -2   24.12    2.28
   8  -2  -2   22.32    2.28
  -8   2   2   31.48    2.39
  -8  -2   2   26.84    1.93
  -8  -2   2   28.49    2.40
  -8   2   2   31.23    1.91
  -8  -2   2   28.68    2.08
  -7  -2   2  280.95    8.29
  -7   2   2  282.87    8.71
  -7   2   2  277.76    8.18
   7  -2  -2  272.70    8.74
  -7  -2   2  270.25    8.52
  -7  -2   2  272.21    8.86
  -6   2   2  215.85    7.10
  -6  -2   2  230.53    6.78
  -6   2   2  227.46    6.69
   6  -2  -2  222.99    7.20
  -6  -2   2  225.23    7.02
  -6  -2   2  222.36    7.31
  -6   2   2  221.37    7.06
  -5  -2   2  818.31   22.59
  -5  -2   2  842.81   22.36
  -5   2   2  855.42   22.82
   5  -2  -2  808.10   22.20
  -5  -2   2  832.99   23.06
  -5   2   2  836.36   22.29
  -4   2   2  830.08   22.31
  -4  -2   2  832.42   22.58
  -4  -2   2  845.25   21.96
  -4  -2   2  800.81   22.16
  -4   2   2  805.57   22.30
   4  -2  -2  812.95   21.84
  -3   2   2   14.87    1.20
   3  -2  -2   14.00    0.85
  -3  -2   2   14.83    0.89
  -3  -2   2   11.67    1.05
  -3  -2   2   12.23    1.21
  -3   2   2   14.54    0.98
  -2   2   2 3651.35  109.38
  -2  -2   2 4315.37  106.94
   2  -2  -2 3988.74  106.89
   2   2  -2 4604.02  108.48
  -2   2   2 4183.13  107.04
  -2  -2   2 3855.20  107.64
  -1   2   2 1567.43   42.57
   1   2  -2 1686.95   43.07
  -1  -2   2 1628.32   42.54
   1  -2  -2 1617.64   42.49
  -1   2   2 1590.67   45.63
   0   2  -2   12.00    0.66
   0   2   2   12.73    0.55
   0   2   2   14.55    0.66
   0  -2  -2   12.24    0.65
   0  -2   2   14.00    0.62
  -1  -2  -2   71.01    2.33
  -1  -2  -2   72.95    2.34
   1  -2   2   70.57    2.13
  -1   2  -2   73.10    2.27
  -1  -2  -2   72.10    2.15
   1  -2   2   74.32    2.33
  -2   2  -2 4324.35  123.77
  -2  -2  -2 4885.24  124.23
  -2  -2  -2 5109.68  122.49
   2  -2   2 4395.12  121.98
   3  -2   2 1751.96   46.60
  -3  -2  -2 1798.62   46.58
  -3  -2  -2 1787.34   47.32
  -3   2  -2 1739.65   47.15
   3   2   2 1795.79   47.95
   3  -2   2 1750.05   47.38
   4  -2   2 3607.78   94.66
   4   2   2 3683.16   95.11
  -4   2  -2 3586.64   95.89
  -4   2  -2 3464.29   94.75
  -4  -2  -2 3746.98   96.10
  -4  -2  -2 3639.27   94.56
  -5  -2  -2   -0.39    0.74
  -5   2  -2   -0.59    0.36
  -5  -2  -2   -0.28    0.60
   5  -2   2    0.41    0.65
  -5   2  -2    1.65    0.74
   5   2   2   -0.03    0.44
   6   2   2  205.36    6.32
  -6   2  -2  222.68    6.29
  -6  -2  -2  214.99    6.82
   6  -2   2  219.68    6.90
  -6  -2  -2  222.87    7.32
  -6   2  -2  219.23    7.11
   7   2   2  195.88    5.99
  -7  -2  -2  197.19    6.45
  -7   2  -2  200.43    6.83
   7  -2   2  195.72    6.52
  -7   2  -2  201.90    5.94
  -7  -2  -2  198.58    6.96
  -8  -2  -2   40.18    2.45
   8  -2   2   35.38    2.35
  -8   2  -2   38.83    2.79
  -8  -2  -2   37.23    2.77
  -9   2  -2   46.72    3.29
   9  -2   2   52.13    2.99
  -9  -2  -2   54.69    3.42
  -9  -2  -2   49.00    2.87
  10  -2   2    2.55    1.28
 -10   2  -2   -0.62    1.25
 -10  -2  -2   -0.27    0.72
 -10  -2  -2   -1.34    1.41
 -11   2  -2   12.46    2.16
 -11  -2  -2   13.12    2.30
 -12  -2  -2   12.34    2.47
 -12   2  -2   13.05    2.37
 -13  -2  -2   -1.60    1.62
 -13   2  -2    0.61    1.82
 -14  -2  -2   -0.42    1.89
 -14   2  -2   -1.36    2.00
 -14  -3   2   -0.21    2.05
 -13  -3   2    4.16    2.08
 -12  -3   2    6.27    2.05
  12  -3  -2    7.34    2.05
 -12  -3   2   10.93    2.01
 -11  -3   2   75.52    4.44
 -11   3   2   78.21    4.36
 -11  -3   2   87.74    4.26
  11  -3  -2   82.31    4.39
 -10   3   2    2.30    1.49
  10  -3  -2    3.77    1.51
 -10  -3   2    4.28    1.46
 -10  -3   2    2.87    1.56
  -9  -3   2  170.15    6.30
  -9   3   2  177.73    6.38
   9  -3  -2  166.77    6.42
  -9  -3   2  178.83    6.75
  -8  -3   2   67.24    2.91
  -8   3   2   66.60    3.27
   8  -3  -2   62.49    2.65
  -8  -3   2   61.87    3.54
  -8  -3   2   67.86    3.30
   8  -3  -2   60.35    3.27
   7  -3  -2   24.85    2.09
   7  -3  -2   27.41    1.57
  -7  -3   2   25.38    2.21
  -7  -3   2   27.88    1.75
  -7  -3   2   29.55    2.15
  -6  -3   2  180.46    5.50
   6  -3  -2  172.54    6.05
   6  -3  -2  175.44    5.36
  -6  -3   2  177.95    6.21
  -6  -3   2  182.19    5.99
  -5  -3   2   31.42    1.87
   5  -3  -2   30.58    1.45
   5  -3  -2   38.51    2.12
  -5   3   2   30.43    1.81
  -5  -3   2   29.26    1.97
  -5  -3   2   30.41    1.58
  -4  -3   2  804.24   22.43
  -4  -3   2  816.63   22.78
   4  -3  -2  844.78   22.00
   4  -3  -2  822.72   22.61
  -4  -3   2  831.80   22.06
  -4   3   2  845.70   22.46
   3  -3  -2  183.80    5.68
   3   3  -2  177.07    5.53
   3  -3  -2  182.34    5.15
  -3   3   2  175.25    5.60
  -3  -3   2  175.13    5.51
  -3  -3   2  185.82    5.17
  -3   3   2  179.43    5.22
   2  -3  -2 4538.61  121.29
  -2   3   2 4680.36  121.30
  -2  -3   2 4988.79  121.24
   2   3  -2 4716.07  122.75
  -2  -3   2 4378.58  121.81
  -2   3   2 4430.30  123.83
   2  -3  -2 4821.58  121.32
   1  -3  -2 3985.29  113.33
  -1  -3   2 4335.48  113.25
   1   3  -2 4817.41  114.74
   1  -3  -2 4398.52  113.31
  -1   3   2 4165.41  116.33
   0   3   2 1608.22   44.51
   0  -3   2 1686.87   43.85
   0   3  -2 1650.69   44.39
   0  -3  -2 1708.88   43.90
   0  -3   2 1703.57   43.92
   1  -3   2  856.35   23.30
  -1  -3  -2  875.72   23.35
  -1   3  -2  888.03   23.51
  -1  -3  -2  898.90   23.39
   1  -3   2  878.99   23.29
  -1  -3  -2  861.17   23.59
  -2  -3  -2 5626.93  138.87
  -2   3  -2 4701.24  138.77
   2  -3   2 5464.59  141.42
   2  -3   2 5379.09  136.93
  -2  -3  -2 5571.30  137.40
  -2  -3  -2 4778.58  146.85
  -3  -3  -2  139.31    4.44
  -3   3  -2  148.01    4.26
   3  -3   2  123.46    4.26
  -3  -3  -2  129.49    4.30
   3  -3   2  128.37    3.73
   4  -3   2 1320.50   35.95
  -4  -3  -2 1367.42   35.95
  -4  -3  -2 1338.42   36.54
  -4   3  -2 1332.61   36.29
   4  -3   2 1394.19   35.69
   4   3   2 1335.12   36.10
  -5  -3  -2  231.78    7.31
   5  -3   2  228.15    7.08
   5  -3   2  229.47    6.25
  -5   3  -2  223.77    7.01
  -5  -3  -2  223.80    6.99
   5   3   2  220.15    6.29
  -6  -3  -2  185.43    6.43
   6   3   2  186.06    5.38
  -6   3  -2  186.19    6.19
  -6  -3  -2  188.11    6.11
   6  -3   2  180.12    6.11
   6  -3   2  184.10    5.29
   7  -3   2   30.17    2.33
   7  -3   2   28.44    1.51
   7   3   2   29.35    1.57
  -7  -3  -2   36.11    2.52
  -7   3  -2   33.28    2.41
  -7  -3  -2   34.15    2.27
  -8  -3  -2  285.70    9.59
  -8  -3  -2  287.60    9.04
  -8   3  -2  297.32    9.44
   8  -3   2  274.80    9.04
   9  -3   2   67.04    3.37
  -9  -3  -2   65.64    3.44
  -9   3  -2   58.34    3.61
  -9  -3  -2   56.96    3.64
 -10  -3  -2    1.45    1.27
  10  -3   2    0.51    1.21
 -10  -3  -2    0.28    1.44
 -10   3  -2    0.03    1.28
 -11  -3  -2   46.00    3.74
  11  -3   2   51.08    3.24
 -11   3  -2   48.55    3.50
 -11  -3  -2   51.92    3.28
 -12   3  -2   36.68    3.47
 -12  -3  -2   34.47    3.34
 -13   3  -2    2.31    2.03
 -13  -3  -2    0.26    1.81
 -14  -3  -2    0.56    2.00
 -14   3  -2    0.11    2.12
  14   4  -2    0.46    1.93
 -14  -4   2   -0.06    2.21
 -13  -4   2    2.78    1.97
 -12  -4   2    4.41    1.92
 -12  -4   2    0.80    1.48
  12  -4  -2   -2.74    1.30
 -11  -4   2    0.11    1.52
 -11  -4   2    1.55    1.39
  11  -4  -2    1.63    1.65
  10  -4  -2  115.63    5.32
 -10   4   2  127.27    5.24
 -10  -4   2  118.27    5.09
 -10  -4   2  108.16    5.33
  -9  -4   2   29.76    2.65
   9  -4  -2   30.93    2.70
  -9  -4   2   25.75    2.33
   8  -4  -2  115.56    4.05
   8  -4  -2  123.47    5.09
  -8  -4   2  126.71    5.27
  -8  -4   2  121.78    4.88
   7  -4  -2   37.82    2.59
  -7  -4   2   38.34    1.98
  -7   4   2   39.45    2.43
  -7  -4   2   39.53    2.77
  -7  -4   2   35.16    2.37
   7  -4  -2   39.50    1.86
  -6  -4   2   12.59    1.65
  -6  -4   2   13.09    1.22
  -6  -4   2   12.25    1.42
   6  -4  -2   10.97    1.51
  -6   4   2   12.35    1.40
   6  -4  -2   11.12    1.09
   5  -4  -2    0.33    0.84
  -5  -4   2   -0.67    0.60
  -5  -4   2    0.83    0.83
   5   4  -2   -0.81    0.82
   5  -4  -2    1.27    0.51
  -5   4   2   -0.59    0.55
  -5  -4   2   -0.12    0.53
  -4  -4   2   12.51    0.99
   4   4  -2    9.94    1.18
  -4   4   2    9.18    1.00
   4  -4  -2   10.95    0.92
   4  -4  -2    9.19    1.29
  -4  -4   2   12.01    1.36
  -3  -4   2  752.53   19.68
  -3  -4   2  738.18   20.13
  -3   4   2  733.95   19.92
   3  -4  -2  726.98   20.23
   3   4  -2  736.48   20.28
   3  -4  -2  743.23   19.68
  -2   4   2    7.91    0.59
  -2  -4   2    5.06    0.73
  -2  -4   2    6.18    0.62
   2  -4  -2    7.23    0.89
   2   4  -2    7.61    0.92
   1  -4  -2   46.41    1.81
   1  -4  -2   45.09    1.94
   1   4  -2   47.73    1.89
  -1  -4   2   51.45    1.97
  -1   4   2   47.51    1.63
   0   4  -2  100.53    3.22
   0  -4   2  104.50    3.19
   0   4   2   99.98    3.05
   0  -4   2   98.94    3.18
   0  -4  -2   99.50    3.27
   1  -4   2 1904.97   51.28
   1  -4   2 1943.12   51.22
  -1  -4  -2 1973.59   51.35
  -1   4  -2 1947.29   51.83
  -1  -4  -2 1997.95   51.33
   2  -4   2   83.48    3.14
  -2  -4  -2   89.47    3.18
  -2  -4  -2   92.15    3.17
  -2  -4  -2   93.80    2.64
   2  -4   2   94.92    2.75
  -2   4  -2   92.07    3.01
  -3  -4  -2  112.05    3.95
  -3  -4  -2  116.39    3.27
   3  -4   2  111.94    3.90
   3  -4   2  113.61    3.27
  -3   4  -2  118.08    3.74
  -3  -4  -2  110.49    3.89
  -4  -4  -2  698.10   19.23
   4  -4   2  705.29   18.57
  -4   4  -2  701.89   19.25
  -4  -4  -2  683.56   19.50
   4  -4   2  703.43   19.27
  -5   4  -2  144.36    4.86
  -5  -4  -2  140.20    5.12
   5  -4   2  141.86    4.95
  -5  -4  -2  135.19    4.87
   5  -4   2  145.11    4.03
  -6  -4  -2  157.13    5.80
  -6   4  -2  163.05    5.52
   6  -4   2  159.72    5.59
   6   4   2  155.03    4.60
   6  -4   2  160.51    4.57
  -6  -4  -2  165.36    5.66
   7  -4   2  293.53    9.35
  -7  -4  -2  297.68    9.72
  -7  -4  -2  296.42    9.31
  -7   4  -2  305.30    9.43
  -8  -4  -2  168.53    6.18
   8  -4   2  170.97    6.23
  -8  -4  -2  173.44    6.60
  -8   4  -2  173.65    6.34
   9  -4   2    6.68    1.57
  -9   4  -2    6.27    1.76
  -9  -4  -2    7.25    1.82
  -9  -4  -2    9.28    1.75
 -10   4  -2   10.42    2.07
 -10  -4  -2   15.66    2.09
  10  -4   2   10.95    1.92
 -10  -4  -2   10.45    2.10
 -11  -4  -2   15.53    2.54
  11  -4   2   15.13    2.19
 -11   4  -2   10.96    2.08
 -11  -4  -2   11.24    1.98
 -12  -4  -2   -0.37    1.66
 -12   4  -2    0.88    1.61
 -13   4  -2   18.02    2.90
 -13  -4  -2   17.50    2.90
 -14  -4  -2   27.44    3.76
  14   5  -2    1.08    1.95
  13  -5  -2   -2.25    1.87
  13   5  -2    2.20    1.96
 -13  -5   2   -0.43    1.62
 -12  -5   2   33.84    3.37
  12  -5  -2   31.07    3.18
 -12  -5   2   38.33    3.23
  12   5  -2   30.45    3.09
  11   5  -2    4.96    1.97
 -11  -5   2    4.06    1.58
  11  -5  -2    2.15    1.63
 -11  -5   2    3.35    1.91
  10  -5  -2    6.07    1.89
  10   5  -2    1.80    1.59
 -10  -5   2    1.31    1.39
 -10  -5   2    1.58    1.57
  -9  -5   2    4.93    1.52
  -9   5   2    4.75    1.42
   9  -5  -2    3.79    1.57
  -9  -5   2    3.93    1.64
   8   5  -2  160.37    6.26
   8  -5  -2  163.68    6.38
  -8   5   2  174.04    6.08
  -8  -5   2  169.37    6.48
  -8  -5   2  164.11    6.29
  -7  -5   2   84.23    3.97
  -7   5   2   98.44    3.79
   7   5  -2   92.49    4.13
  -7  -5   2   83.10    4.10
   7  -5  -2   92.10    4.29
   7  -5  -2   89.06    3.17
   6  -5  -2  283.26    8.10
  -6   5   2  286.82    8.58
   6   5  -2  286.82    9.03
  -6  -5   2  282.12    8.96
   6  -5  -2  273.53    9.10
  -6  -5   2  288.48    8.16
   5   5  -2  174.41    5.98
  -5  -5   2  175.34    5.24
  -5   5   2  183.33    5.58
   5  -5  -2  178.02    6.19
   5  -5  -2  176.49    5.25
  -5  -5   2  169.07    5.97
  -4  -5   2 3341.44   86.94
  -4  -5   2 3291.49   87.38
   4   5  -2 3427.44   88.52
  -4   5   2 3234.15   88.10
   4  -5  -2 3305.79   87.60
   4  -5  -2 3383.72   86.87
   3  -5  -2  904.84   24.17
   3   5  -2  902.92   24.82
  -3  -5   2  936.57   24.71
   3  -5  -2  878.50   24.72
  -3   5   2  912.70   24.41
  -3  -5   2  912.01   24.08
   2  -5  -2  216.73    6.75
  -2   5   2  225.40    6.24
  -2  -5   2  224.65    6.25
   2   5  -2  220.37    6.62
   2  -5  -2  216.63    6.39
  -2  -5   2  219.91    6.70
  -1   5   2    2.67    0.45
   1  -5  -2    1.30    0.56
  -1  -5   2    0.45    0.27
   1   5  -2    2.35    0.58
   1  -5  -2    1.18    0.47
  -1  -5   2    1.50    0.51
   0  -5  -2  161.47    5.07
   0  -5   2  164.20    4.96
   0  -5   2  167.60    5.00
   0   5   2  165.02    4.83
   0   5  -2  166.43    4.99
   1  -5   2  251.38    7.50
  -1   5  -2  273.48    7.45
  -1  -5  -2  274.33    7.29
   1   5   2  219.05    7.34
  -1  -5  -2  267.29    7.64
   1  -5   2  266.92    7.32
   2  -5   2   25.17    1.18
   2  -5   2   24.58    1.52
  -2  -5  -2   26.58    1.07
  -2  -5  -2   25.14    1.54
   2   5   2   23.37    1.41
   3  -5   2  107.09    3.23
   3  -5   2  116.43    3.98
  -3   5  -2  108.45    3.63
  -3  -5  -2  103.16    3.87
  -3  -5  -2  105.67    3.06
  -3  -5  -2  104.47    3.86
  -4  -5  -2    0.11    0.69
  -4  -5  -2    2.36    0.28
  -4  -5  -2    0.57    0.68
  -5  -5  -2   45.86    2.50
  -5   5  -2   48.44    2.39
   5  -5   2   51.72    2.64
  -5  -5  -2   48.39    2.69
   5  -5   2   49.55    1.69
   6  -5   2    2.78    1.15
  -6  -5  -2    5.13    1.20
  -6  -5  -2    3.50    1.26
  -6   5  -2    5.34    1.09
  -7   5  -2    2.20    1.13
  -7  -5  -2    3.52    1.19
  -7  -5  -2    2.92    1.40
   7  -5   2    1.76    1.23
  -8  -5  -2   48.70    3.18
  -8  -5  -2   48.53    3.48
   8  -5   2   48.66    3.07
  -8   5  -2   45.99    3.07
  -9  -5  -2    0.69    1.37
   9  -5   2    0.47    1.35
  -9  -5  -2   -1.58    1.26
  -9   5  -2   -3.05    1.20
 -10  -5  -2   12.73    2.17
 -10  -5  -2   15.80    2.44
 -10   5  -2   12.93    2.15
  10  -5   2   17.20    2.36
  11  -5   2    1.91    1.51
 -11  -5  -2   -0.19    1.70
 -11   5  -2    3.45    1.69
 -11  -5  -2    0.48    1.45
 -12   5  -2    1.98    1.80
  12  -5   2    4.26    1.87
 -12  -5  -2    1.20    1.56
 -12  -5  -2   -0.52    1.67
 -13  -5  -2    1.14    1.84
  13   6  -2    1.33    2.02
  13  -6  -2    1.85    2.04
 -13  -6   2    3.26    1.87
  12   6  -2    5.01    1.93
  12  -6  -2    0.54    1.85
 -12  -6   2    4.18    1.74
 -11  -6   2    6.83    1.88
  11  -6  -2    7.30    2.11
  11   6  -2    4.40    1.83
  10   6  -2    7.19    2.14
 -10  -6   2   12.34    2.24
  10  -6  -2    7.64    2.12
  -9  -6   2  150.53    6.21
   9   6  -2  145.92    6.08
   9  -6  -2  150.84    6.32
   8  -6  -2  133.57    5.80
  -8   6   2  153.99    5.52
  -8  -6   2  135.53    5.73
   8   6  -2  149.83    5.84
  -7  -6   2  219.24    7.70
   7   6  -2  220.93    7.75
  -7   6   2  236.98    7.37
   7  -6  -2  225.11    7.92
   6   6  -2    2.51    1.15
  -6  -6   2    2.72    1.06
   6  -6  -2    0.80    1.03
  -6   6   2    2.17    0.91
   6  -6  -2    1.61    0.67
  -5   6   2    8.39    0.98
  -5  -6   2    9.22    1.00
   5   6  -2    6.08    1.25
   5  -6  -2    5.97    1.29
  -5  -6   2    9.51    1.36
   5  -6  -2    9.93    1.05
  -4  -6   2  691.01   18.55
   4  -6  -2  683.61   19.45
  -4  -6   2  675.04   19.33
   4   6  -2  696.84   19.42
   4  -6  -2  702.37   18.68
  -4   6   2  697.20   18.90
   3  -6  -2 1254.55   33.26
  -3   6   2 1282.17   33.56
  -3  -6   2 1253.53   33.09
   3  -6  -2 1255.39   33.86
  -3  -6   2 1247.98   33.77
   3   6  -2 1233.51   33.97
   2  -6  -2  144.26    4.63
   2   6  -2  142.57    4.78
  -2   6   2  147.51    4.36
  -2  -6   2  141.82    4.88
  -2  -6   2  157.39    4.47
   2  -6  -2  143.17    4.94
  -1   6   2   32.10    1.45
   1   6  -2   32.86    1.70
   1  -6  -2   30.89    1.62
   1  -6  -2   30.93    1.79
  -1  -6   2   30.32    1.76
   0  -6   2  320.30    9.04
   0   6   2  317.01    8.93
   0  -6  -2  309.66    9.16
   0  -6   2  318.42    9.09
   0   6  -2  317.53    9.08
  -1   6  -2  356.35    9.76
   1  -6   2  347.26    9.86
  -1  -6  -2  349.46    9.98
   1  -6   2  345.76    9.66
  -1  -6  -2  363.90    9.61
   1   6   2  295.77    9.63
  -2  -6  -2 1636.28   43.42
  -2   6  -2 1653.03   43.57
   2  -6   2 1626.77   42.94
  -2  -6  -2 1659.44   42.87
   2   6   2 1620.51   43.72
   2  -6   2 1599.96   43.35
  -3  -6  -2   10.08    0.72
   3  -6   2   11.66    0.95
  -3  -6  -2    9.85    1.29
   3  -6   2   11.58    1.31
   3   6   2   11.33    1.47
  -3   6  -2    7.57    0.93
   4  -6   2  110.91    4.29
  -4  -6  -2  107.43    4.18
   4   6   2  108.87    4.22
  -4  -6  -2  110.45    4.24
  -4   6  -2  107.78    3.86
  -4  -6  -2  108.65    3.15
   4  -6   2  113.23    3.37
   5  -6   2    4.94    1.19
  -5   6  -2    6.51    1.04
  -5  -6  -2    5.23    1.10
  -5  -6  -2    3.73    1.13
   5  -6   2    5.79    0.78
  -6  -6  -2    6.77    1.33
  -6   6  -2    4.65    1.06
  -6  -6  -2    6.17    1.37
   6  -6   2    7.24    1.53
  -7   6  -2  135.11    5.02
  -7  -6  -2  135.44    5.48
   7  -6   2  125.11    5.23
  -7  -6  -2  131.30    5.28
  -8  -6  -2   28.00    2.75
   8  -6   2   27.10    2.57
  -8   6  -2   26.06    2.42
  -8  -6  -2   20.14    2.51
  -9  -6  -2    5.90    1.88
   9  -6   2    4.91    1.85
  -9  -6  -2    4.24    1.62
  -9   6  -2    4.06    1.72
 -10  -6  -2   19.42    2.51
  10  -6   2   23.86    2.70
 -10  -6  -2   16.37    2.54
 -10   6  -2   21.14    2.72
 -11   6  -2    8.28    2.00
 -11  -6  -2    7.84    2.22
 -11  -6  -2    5.99    1.89
  11  -6   2    4.14    1.89
  12  -6   2   -0.79    1.76
 -12  -6  -2   -1.47    1.57
 -12  -6  -2   -1.68    1.71
 -13  -6  -2    4.81    2.39
  13   7  -2   11.86    2.61
  13  -7  -2   10.65    2.57
 -13  -7   2   11.38    2.60
  12  -7  -2    1.76    2.08
 -12  -7   2   -0.20    1.60
  12   7  -2    1.85    1.92
  11   7  -2   32.45    3.20
  11  -7  -2   37.64    3.41
 -11  -7   2   35.29    3.19
  10   7  -2  180.44    7.26
  10  -7  -2  171.67    7.29
 -10  -7   2  181.06    7.23
   9  -7  -2  162.03    6.62
  -9  -7   2  162.11    6.54
   9   7  -2  148.13    6.41
  -8  -7   2   18.17    2.38
   8   7  -2   21.43    2.46
   8  -7  -2   24.52    2.58
   7   7  -2    1.24    1.27
   7  -7  -2    2.51    1.34
  -7   7   2   -0.54    0.92
  -7  -7   2    0.02    1.22
  -6  -7   2   85.79    4.03
   6  -7  -2   86.62    3.18
   6   7  -2   82.76    3.94
  -6   7   2   90.43    3.49
   6  -7  -2   86.90    4.24
   5   7  -2    4.53    1.17
   5  -7  -2    8.03    1.51
  -5   7   2    6.01    0.93
  -5  -7   2    7.15    1.27
   5  -7  -2    4.61    0.82
  -5  -7   2    5.11    0.76
   4   7  -2   98.49    3.91
  -4  -7   2   94.61    3.24
   4  -7  -2   98.57    3.42
   4  -7  -2   97.92    4.10
  -4  -7   2   96.86    4.05
  -4   7   2   96.77    3.38
   3  -7  -2  779.66   20.65
   3  -7  -2  759.07   21.18
  -3  -7   2  745.77   21.12
  -3   7   2  765.36   20.63
   3   7  -2  748.26   21.11
  -3  -7   2  760.92   20.35
   2  -7  -2   20.77    1.83
  -2  -7   2   20.03    1.30
   2   7  -2   19.25    1.72
  -2  -7   2   20.13    1.65
  -2   7   2   19.82    1.23
   2  -7  -2   18.53    1.44
  -1   7   2   98.75    3.22
   1  -7  -2   90.89    3.50
   1  -7  -2   95.35    3.64
  -1  -7   2   90.28    3.62
   0   7   2   63.24    2.38
   0  -7  -2   61.98    2.65
   0   7  -2   56.76    2.51
   0  -7   2   61.52    2.56
   0  -7   2   64.38    2.65
   1  -7   2   65.96    2.86
   1  -7   2   68.19    2.73
  -1  -7  -2   71.63    2.62
  -1  -7  -2   65.61    2.91
   1   7   2   61.86    2.64
  -1   7  -2   72.30    2.74
  -2  -7  -2 1128.85   30.35
  -2   7  -2 1120.44   30.19
   2  -7   2 1111.39   29.78
   2  -7   2 1091.56   30.21
   2   7   2 1125.92   30.38
  -2  -7  -2 1139.37   29.65
   3  -7   2   91.45    3.69
  -3  -7  -2   89.42    3.75
  -3  -7  -2   90.02    2.82
   3   7   2   92.68    3.58
  -3   7  -2   85.29    3.26
   3  -7   2   94.20    3.09
   4  -7   2   14.33    1.09
  -4   7  -2    9.91    1.21
   4  -7   2   15.14    1.66
  -4  -7  -2   15.45    0.87
   4   7   2   14.51    1.81
  -4  -7  -2   14.12    1.76
   5   7   2    5.54    1.23
  -5   7  -2    3.27    0.84
  -5  -7  -2    5.70    1.21
   5  -7   2    4.72    1.22
   6  -7   2    4.51    1.31
  -6   7  -2    4.49    1.08
  -6  -7  -2    2.02    1.21
  -6  -7  -2    4.15    1.24
   6   7   2    6.13    1.38
  -7  -7  -2   67.73    3.79
  -7  -7  -2   56.67    3.62
  -7   7  -2   64.28    3.31
   7  -7   2   67.82    3.82
   8  -7   2  379.85   12.11
  -8  -7  -2  364.27   12.38
  -8   7  -2  381.25   11.92
  -8  -7  -2  392.42   12.24
   9  -7   2  313.23   10.58
  -9   7  -2  309.91   10.28
  -9  -7  -2  314.03   10.52
  -9  -7  -2  295.42   10.67
 -10  -7  -2  104.29    5.55
  10  -7   2  105.81    5.30
 -10  -7  -2  112.20    5.40
 -10   7  -2  113.94    5.25
  11  -7   2    2.00    1.68
 -11  -7  -2    1.60    1.62
 -11  -7  -2   -1.58    1.75
  12   7   2   27.18    3.10
  12  -7   2   29.11    3.42
 -12  -7  -2   24.76    3.29
 -12  -7  -2   30.13    3.43
  13  -7   2    0.95    2.11
  13   7   2    2.98    2.24
 -13  -7  -2   -2.04    2.04
 -13  -7  -2   -0.96    1.85
 -13  -8   2    4.11    2.18
  13  -8  -2   -0.97    2.05
 -12  -8   2    7.47    2.23
  12  -8  -2    7.80    2.43
  12   8  -2    6.02    2.25
 -11  -8   2   31.29    3.27
  11   8  -2   30.53    3.49
  11  -8  -2   31.03    3.34
  10  -8  -2   24.35    3.06
 -10  -8   2   31.86    3.16
  10   8  -2   27.18    3.10
   9   8  -2   11.86    2.29
  -9  -8   2    8.89    2.07
   9  -8  -2   12.42    2.29
   8  -8  -2    4.90    1.88
   8   8  -2    7.20    1.86
  -8  -8   2    3.88    1.64
  -7  -8   2    3.76    1.41
   7   8  -2    7.27    1.82
   7  -8  -2    8.21    1.81
   6  -8  -2    9.88    1.74
  -6  -8   2    5.47    1.43
   6   8  -2    7.62    1.57
   5  -8  -2   44.38    3.04
  -5  -8   2   41.97    2.78
   5  -8  -2   45.14    2.22
   5   8  -2   45.55    2.76
  -5   8   2   46.59    2.26
  -4   8   2  102.80    3.58
   4  -8  -2  101.00    3.67
   4   8  -2  101.34    4.11
  -4  -8   2  101.35    4.37
  -4  -8   2  100.63    3.40
   4  -8  -2  101.11    4.33
  -3  -8   2  167.76    5.10
   3  -8  -2  174.38    5.48
  -3  -8   2  158.15    5.82
   3   8  -2  162.51    5.65
   3  -8  -2  165.45    5.91
  -3   8   2  167.40    5.15
  -2   8   2  457.95   12.69
   2  -8  -2  462.86   13.02
   2  -8  -2  449.44   13.30
  -2  -8   2  451.04   13.30
  -2  -8   2  454.68   12.67
   2   8  -2  468.48   13.22
  -1  -8   2   69.35    3.04
   1   8  -2   64.49    2.82
  -1   8   2   70.57    2.58
  -1  -8   2   60.96    2.59
   1  -8  -2   68.56    2.95
   1  -8  -2   73.33    3.06
   0  -8  -2   12.15    1.44
   0  -8   2   11.00    1.20
   0  -8   2    9.93    1.32
   0   8   2    8.79    1.00
   0  -8  -2    7.39    1.04
   0   8  -2   10.62    1.17
   1  -8   2    1.05    0.67
  -1  -8  -2    2.38    0.92
   1  -8   2    1.75    0.80
   1   8   2    2.06    0.78
  -1   8  -2    2.33    0.81
  -1  -8  -2    3.01    0.75
   2  -8   2   14.27    1.29
   2   8   2   14.32    1.46
  -2   8  -2   14.15    1.34
  -2  -8  -2   12.25    1.22
   2  -8   2   13.48    1.55
  -2  -8  -2   14.53    1.61
  -3  -8  -2  897.85   23.95
  -3  -8  -2  888.95   25.04
   3  -8   2  885.48   24.91
   3  -8   2  910.21   24.24
   3   8   2  931.94   25.03
   4  -8   2   12.52    1.69
   4   8   2   14.47    1.86
  -4  -8  -2   12.90    1.70
   4  -8   2   12.66    1.18
  -5  -8  -2   13.21    1.76
   5   8   2   13.80    1.82
   5  -8   2   10.08    1.60
   6  -8   2  108.85    4.84
   6   8   2  119.18    4.97
  -6  -8  -2  111.81    4.87
   7   8   2  157.26    6.22
   7  -8   2  147.60    6.11
  -7  -8  -2  147.19    6.11
   8  -8   2   59.98    3.81
   8   8   2   60.24    3.72
  -8  -8  -2   55.59    3.64
   9   8   2   -1.08    1.54
   9  -8   2   -0.33    1.62
  -9  -8  -2   -0.83    1.45
  10  -8   2   43.14    3.53
 -10  -8  -2   43.03    3.61
  10   8   2   40.04    3.40
  11   8   2    6.48    2.11
 -11  -8  -2    6.16    2.06
  11  -8   2    8.34    2.19
 -12  -8  -2    7.05    2.25
  12  -8   2    9.04    2.39
  12   8   2    8.12    2.32
  13  -8   2   19.07    3.02
 -13  -8  -2   22.91    3.28
 -12  -9   2    5.95    2.21
  12  -9  -2    4.97    2.40
  12   9  -2    4.95    2.38
 -11  -9   2    0.22    1.75
  11  -9  -2   -0.39    2.02
  11   9  -2   -1.30    1.82
  10   9  -2    2.90    2.05
 -10  -9   2    5.60    1.93
  10  -9  -2    4.81    1.99
   9   9  -2    1.24    1.65
  -9  -9   2    2.47    1.63
   9  -9  -2   -0.66    1.76
  -8  -9   2    5.82    1.79
   8  -9  -2    4.07    1.80
   8   9  -2    2.61    1.71
   7   9  -2   -0.34    1.48
  -7  -9   2   -0.40    1.19
   7  -9  -2   -1.42    1.28
   6  -9  -2   -0.49    1.25
   6   9  -2   -0.06    1.33
  -6  -9   2   -2.13    1.10
  -5  -9   2  121.27    5.15
   5   9  -2  113.16    4.78
   5  -9  -2  119.65    5.11
   4  -9  -2    1.04    0.82
  -4  -9   2    1.63    0.77
   4   9  -2    2.53    1.28
  -4  -9   2    1.20    1.16
  -4   9   2    1.79    0.81
   4  -9  -2    0.98    1.18
  -3  -9   2  516.20   14.00
   3   9  -2  501.93   14.71
   3  -9  -2  491.52   14.87
  -3  -9   2  512.78   14.95
   3  -9  -2  506.83   14.39
  -3   9   2  510.09   14.15
  -2   9   2   58.80    2.38
   2   9  -2   56.94    2.79
   2  -9  -2   55.40    2.76
   2  -9  -2   58.48    2.98
  -2  -9   2   55.64    3.00
  -2  -9   2   56.14    2.44
  -1  -9   2    7.30    1.05
   1   9  -2    4.37    1.13
   1  -9  -2    6.59    1.15
   1  -9  -2    7.53    1.19
  -1   9   2    7.33    0.94
  -1  -9   2    4.77    1.08
   0  -9  -2  136.45    4.99
   0   9  -2  153.03    5.08
   0  -9   2  152.12    5.10
   0  -9   2  145.47    5.15
   0  -9  -2  151.94    5.32
   0   9   2  148.59    4.86
   1   9   2    0.03    0.80
   1  -9   2   -0.53    0.67
  -1  -9  -2    2.26    0.92
  -1   9  -2    0.65    0.83
  -1  -9  -2   -0.28    0.66
   1  -9   2   -0.19    0.85
  -2  -9  -2   60.67    3.10
  -2  -9  -2   65.12    2.55
  -2   9  -2   64.89    2.72
   2  -9   2   65.06    2.75
   2  -9   2   60.98    3.00
   2   9   2   58.83    2.86
  -3  -9  -2    2.17    1.10
   3  -9   2    1.32    0.76
   3  -9   2    0.67    1.06
  -3  -9  -2    0.00    0.61
   3   9   2    1.15    1.05
  -3   9  -2    1.08    0.61
   4   9   2   63.07    3.14
   4  -9   2   63.68    3.32
  -4  -9  -2   60.39    3.31
  -5  -9  -2    0.94    1.13
   5   9   2    1.33    1.22
   5  -9   2   -0.90    1.11
  -5   9  -2    0.09    0.63
   6  -9   2   46.48    3.17
   6   9   2   50.68    3.37
  -6  -9  -2   53.65    3.29
  -7  -9  -2   53.10    3.68
   7   9   2   47.06    3.36
  -7   9  -2   36.23    2.61
   7  -9   2   51.93    3.46
   8  -9   2   12.79    2.27
  -8  -9  -2    7.86    1.82
   8   9   2    5.47    1.88
   9   9   2   63.53    4.26
   9  -9   2   65.76    4.20
  -9  -9  -2   70.91    4.28
  10  -9   2   -0.61    1.74
  10   9   2   -1.60    1.63
 -10  -9  -2   -1.07    1.43
  11  -9   2    9.14    2.45
  11   9   2    9.87    2.32
 -11  -9  -2   10.64    2.45
 -12  -9  -2    1.73    2.10
  12   9   2    1.61    1.98
  12  -9   2    0.94    2.09
 -12 -10   2   13.44    2.68
  12 -10  -2   10.82    2.73
 -11 -10   2   -0.55    1.73
  11 -10  -2   -0.04    2.06
  11  10  -2   -0.37    1.92
  10  10  -2   15.52    2.62
  10 -10  -2   15.11    2.66
 -10 -10   2   13.76    2.60
   9 -10  -2    2.29    1.71
   9  10  -2    2.53    1.97
  -9 -10   2   -0.05    1.34
   8 -10  -2    4.12    1.76
  -8 -10   2   -0.43    1.38
   8  10  -2    2.53    1.77
   7  10  -2    7.58    1.87
   7 -10  -2    8.68    1.99
  -7 -10   2    9.74    1.91
   6 -10  -2   36.76    3.29
  -6 -10   2   32.60    2.88
   6  10  -2   35.93    3.07
   5 -10  -2    4.10    1.65
   5  10  -2    3.20    1.43
  -5 -10   2    2.80    1.39
   4  10  -2    7.63    1.55
   4 -10  -2    8.01    1.28
  -4 -10   2    6.83    1.52
   4 -10  -2    7.05    1.59
  -3 -10   2  277.63    9.23
   3 -10  -2  276.93    9.20
   3  10  -2  269.88    8.91
   3 -10  -2  299.71    8.89
  -3  10   2  284.65    8.35
  -3 -10   2  286.85    8.34
  -2 -10   2   34.50    2.41
  -2 -10   2   36.32    2.00
   2 -10  -2   34.30    2.44
   2 -10  -2   38.47    2.37
   2  10  -2   33.77    2.41
  -2  10   2   34.68    1.93
   1 -10  -2   62.23    3.08
  -1 -10   2   57.55    3.08
   1 -10  -2   62.16    2.99
   1  10  -2   57.86    2.93
  -1  10   2   64.29    2.65
  -1 -10   2   58.66    2.76
   0  10   2   28.33    1.91
   0  10  -2   32.76    2.17
   0 -10  -2   27.84    2.05
   0 -10   2   28.84    2.09
   0 -10   2   25.42    1.98
   0 -10  -2   34.12    2.39
   1  10   2    2.26    0.99
  -1  10  -2    1.00    0.95
  -1 -10  -2    0.85    0.86
   1 -10   2    0.00    0.94
   1 -10   2    0.75    0.90
  -1 -10  -2    0.71    0.96
  -2 -10  -2    3.87    0.88
  -2  10  -2    3.87    0.97
   2  10   2    2.99    1.10
  -2 -10  -2    4.58    1.29
   2 -10   2    4.16    1.00
   2 -10   2    3.22    1.15
   3 -10   2   22.32    2.24
  -3 -10  -2   17.78    2.06
   3 -10   2   22.30    1.72
   3  10   2   18.12    1.85
   4  10   2   76.09    3.60
   4 -10   2   73.16    3.79
  -4 -10  -2   79.02    3.91
   5  10   2  113.92    4.88
  -5  10  -2  113.80    4.48
   5 -10   2  124.00    5.19
  -5 -10  -2  117.96    5.17
  -6  10  -2   35.13    2.48
   6 -10   2   34.10    2.91
  -6 -10  -2   34.96    2.89
   6  10   2   33.43    2.81
   7  10   2    1.27    1.51
   7 -10   2    1.91    1.69
  -7 -10  -2   -1.58    1.39
   8  10   2   41.44    3.48
  -8 -10  -2   37.33    3.25
   8 -10   2   34.65    3.18
   9 -10   2    1.52    1.68
   9  10   2    1.36    1.80
  -9 -10  -2    3.36    1.78
  10  10   2    6.18    2.12
  10 -10   2    1.80    1.88
 -10 -10  -2    3.59    2.01
  11  10   2    0.30    1.97
  11 -10   2    0.68    2.02
  12 -10   2    3.37    2.40
 -12 -10  -2    0.08    2.00
  11  11  -2    2.88    2.38
  11 -11  -2    0.76    2.09
 -11 -11   2    0.80    1.86
  10  11  -2    2.86    2.20
 -10 -11   2    1.93    1.78
  10 -11  -2    2.33    1.93
  -9 -11   2   32.91    3.17
   9  11  -2   28.10    3.14
   9 -11  -2   30.17    3.26
   8  11  -2   76.78    4.48
  -8 -11   2   69.27    4.33
   8 -11  -2   72.68    4.47
  -7 -11   2   15.44    2.35
   7 -11  -2   19.44    2.62
   7  11  -2   23.20    2.66
   6 -11  -2    0.89    1.60
  -6 -11   2   -0.10    1.31
   6  11  -2    1.58    1.71
   5 -11  -2  147.26    6.23
  -5 -11   2  155.23    6.37
   5  11  -2  158.67    6.15
   4  11  -2   25.13    2.55
   4 -11  -2   24.10    2.59
  -4 -11   2   27.66    2.58
   3 -11  -2  240.01    8.23
   3 -11  -2  236.59    7.74
  -3 -11   2  234.50    8.26
   3  11  -2  235.96    7.94
   2 -11  -2    0.60    1.04
   2  11  -2    2.11    1.26
  -2 -11   2   -0.63    0.97
   2 -11  -2    0.33    1.16
  -2  11   2   -0.34    0.84
  -2 -11   2    2.28    0.95
   1 -11  -2    4.83    1.34
   1  11  -2    2.62    1.15
  -1  11   2    3.15    1.01
  -1 -11   2    1.52    1.14
   1 -11  -2    1.93    1.15
  -1 -11   2    3.60    1.09
   0 -11  -2   96.84    4.28
   0 -11  -2  101.24    4.09
   0 -11   2   96.48    4.06
   0  11  -2  101.92    4.10
   0  11   2   98.87    3.88
   0 -11   2  112.92    4.41
   1 -11   2  139.01    5.13
  -1 -11  -2  131.35    5.33
  -1 -11  -2  144.78    4.91
   1 -11   2  147.82    5.23
   1  11   2  118.68    4.78
  -1  11  -2  140.30    4.92
   2  11   2   81.03    3.69
  -2 -11  -2   89.11    4.25
   2 -11   2   90.27    3.72
   2 -11   2   91.91    3.98
  -2  11  -2   82.48    3.50
   3  11   2   41.03    2.69
   3 -11   2   33.59    2.76
  -3 -11  -2   42.70    2.95
  -4 -11  -2    0.71    1.21
   4  11   2    0.17    1.31
  -4  11  -2    0.52    0.91
   4 -11   2    0.61    1.29
   5 -11   2   11.82    2.01
  -5  11  -2   15.99    2.09
  -5 -11  -2    8.03    1.94
   5  11   2    9.52    1.93
   6 -11   2    1.62    1.68
   6  11   2   -0.51    1.42
  -6 -11  -2    0.18    1.37
   7  11   2    7.24    1.94
  -7 -11  -2   10.54    2.21
   7 -11   2   10.37    2.06
  -8 -11  -2    1.46    1.60
   8  11   2    0.50    1.74
   8 -11   2    0.10    1.65
   9 -11   2    2.69    1.83
   9  11   2    4.99    2.06
  -9 -11  -2    6.06    2.05
  10 -11   2   -3.61    1.74
 -10 -11  -2    3.64    1.95
  10  11   2   -0.02    1.77
  11 -11   2   21.82    3.32
 -11 -11  -2   22.49    3.24
  11  11   2   26.20    3.35
  10  12  -2    1.33    2.04
 -10 -12   2    2.52    1.94
  10 -12  -2    3.57    2.35
   9  12  -2    2.17    2.13
  -9 -12   2    2.83    1.71
   9 -12  -2    5.51    2.09
   8 -12  -2   -2.54    1.48
  -8 -12   2    1.64    1.61
   8  12  -2    3.28    1.83
   7  12  -2   -0.17    1.67
  -7 -12   2    3.01    1.65
   7 -12  -2    3.75    1.86
   6 -12  -2   57.70    4.04
   6  12  -2   59.73    3.86
  -6 -12   2   61.28    4.08
   5 -12  -2    4.10    1.75
   5  12  -2    3.44    1.71
  -5 -12   2    3.28    1.69
  -4 -12   2   55.25    3.80
   4 -12  -2   49.98    3.69
   4  12  -2   56.39    3.56
   3 -12  -2  210.44    7.57
  -3 -12   2  199.55    7.67
   3 -12  -2  221.85    7.34
   3  12  -2  202.19    7.27
   2 -12  -2   31.45    2.54
   2  12  -2   29.22    2.60
   2 -12  -2   30.08    2.57
  -2 -12   2   31.46    2.60
  -2 -12   2   33.53    2.20
  -1 -12   2   10.47    1.72
   1  12  -2   11.51    1.71
   1 -12  -2   11.79    1.79
   1 -12  -2   10.30    1.72
  -1 -12   2   12.43    1.59
   0  12   2   -0.10    1.13
   0 -12   2    1.71    1.12
   0  12  -2    0.53    1.18
   0 -12  -2   -1.04    1.08
   0 -12   2    0.30    1.13
   0 -12  -2   -2.51    1.06
  -1 -12  -2  173.65    6.71
   1 -12   2  183.09    6.43
  -1  12  -2  175.28    6.10
   1 -12   2  173.80    6.31
  -1 -12  -2  179.55    6.08
   2 -12   2  127.58    5.19
   2  12   2  137.78    5.11
  -2  12  -2  119.73    4.70
  -2 -12  -2  131.31    5.62
  -3 -12  -2   24.72    2.73
   3  12   2   29.23    2.49
   3 -12   2   20.02    2.32
   4 -12   2   11.80    2.01
   4  12   2   13.59    1.99
  -4 -12  -2   13.51    2.09
  -5 -12  -2   35.13    3.06
   5 -12   2   35.97    3.13
   5  12   2   37.38    3.08
   6 -12   2   79.63    4.46
  -6 -12  -2   85.60    4.68
   6  12   2   84.30    4.35
  -7 -12  -2    2.74    1.59
   7  12   2    3.94    1.84
   7 -12   2    7.01    1.97
   8 -12   2    1.16    1.74
  -8 -12  -2    2.18    1.75
   8  12   2    2.44    1.82
   9 -12   2    1.73    1.93
   9  12   2    3.81    2.07
  -9 -12  -2    2.27    1.93
 -10 -12  -2    7.04    2.23
  10 -12   2    2.39    1.98
  10  12   2    0.30    1.92
  10  13  -2   -2.72    1.92
  -9 -13   2    2.74    1.87
   9  13  -2    5.02    2.14
   9 -13  -2    3.58    2.26
   8  13  -2    3.36    1.89
  -8 -13   2    2.22    1.79
   8 -13  -2    0.78    1.72
  -7 -13   2    1.83    1.71
   7  13  -2    1.36    1.81
   7 -13  -2    1.33    1.93
  -6 -13   2    4.24    1.81
   6  13  -2    4.92    1.84
   6 -13  -2    3.09    1.84
  -5 -13   2   22.18    2.73
   5  13  -2   20.65    2.61
   5 -13  -2   22.43    2.76
   4 -13  -2    7.21    1.94
  -4 -13   2    6.05    1.88
   4  13  -2    6.30    1.81
  -3 -13   2   28.55    2.87
   3 -13  -2   32.05    3.11
   3  13  -2   30.23    2.93
   2 -13  -2   84.94    4.31
   2 -13  -2   83.55    4.16
   2  13  -2   77.48    3.94
  -2 -13   2   85.90    4.47
   1 -13  -2  130.98    5.48
   1 -13  -2  129.58    5.39
  -1 -13   2  135.70    5.67
  -1 -13   2  134.14    5.09
   1  13  -2  134.39    5.34
   0 -13  -2    3.95    1.48
   0 -13  -2   10.92    1.87
   0 -13   2    5.98    1.55
   0 -13   2    5.51    1.58
   0  13  -2    5.10    1.56
   1 -13   2   63.60    3.49
   1 -13   2   57.70    3.45
  -1 -13  -2   51.57    3.47
  -1  13  -2   62.08    3.19
  -2  13  -2    1.07    1.06
  -2 -13  -2    1.73    1.53
   2 -13   2    1.63    1.50
   2  13   2    2.98    1.53
   3 -13   2    2.72    1.61
  -3 -13  -2    1.82    1.50
   3  13   2    6.11    1.75
   4 -13   2   80.52    4.30
   4  13   2   87.77    4.32
  -4 -13  -2   79.47    4.47
   5  13   2   32.11    3.07
   5 -13   2   35.18    3.20
  -5 -13  -2   33.75    3.22
   6  13   2    5.30    1.82
   6 -13   2    4.05    1.81
  -6 -13  -2    2.18    1.73
   7 -13   2    0.93    1.68
   7  13   2   -1.45    1.72
  -7 -13  -2    1.86    1.68
   8  13   2   14.37    2.61
   8 -13   2   12.45    2.46
  -8 -13  -2    9.97    2.33
   9 -13   2    2.88    2.04
  -9 -13  -2    6.04    2.18
   9  13   2    5.68    2.19
  10  13   2   -1.30    1.98
  10 -13   2    0.01    2.00
 -10 -13  -2   -0.41    1.77
   9 -14  -2    8.86    2.48
   9  14  -2    8.92    2.62
  -9 -14   2   10.30    2.57
   8 -14  -2   11.20    2.58
   8  14  -2   12.36    2.65
  -8 -14   2   14.30    2.73
   7  14  -2   -0.17    1.86
  -7 -14   2   -1.42    1.68
   7 -14  -2    0.67    1.81
  -6 -14   2    9.70    2.30
   6  14  -2    3.96    1.94
   6 -14  -2    5.59    2.12
  -5 -14   2   37.56    3.59
   5  14  -2   35.67    3.34
   5 -14  -2   38.54    3.37
  -4 -14   2   31.19    3.07
   4  14  -2   23.51    2.97
   4 -14  -2   25.41    3.12
   3 -14  -2   58.52    3.86
   3  14  -2   51.30    3.60
  -3 -14   2   48.99    3.63
   2 -14  -2   -1.70    1.57
  -2 -14   2    0.38    1.45
   2  14  -2    0.26    1.52
   1  14  -2    2.43    1.66
  -1 -14   2    3.52    1.70
   1 -14  -2    1.47    1.53
   1 -14  -2    2.23    1.56
   0 -14  -2    1.45    1.56
   0 -14   2   -2.13    1.28
   0 -14   2    0.98    1.44
   0  14  -2   -1.50    1.30
  -1 -14  -2   32.33    2.92
  -1  14  -2   29.85    2.52
   1 -14   2   32.99    2.69
   2 -14   2    1.40    1.56
  -2 -14  -2    3.91    1.67
   2  14   2    3.26    1.58
   3 -14   2    7.97    1.87
  -3 -14  -2    5.95    1.81
   3  14   2   11.92    1.98
   4  14   2    2.99    1.75
   4 -14   2    0.59    1.67
  -4 -14  -2    5.00    1.68
  -5 -14  -2    1.20    1.66
   5  14   2   -1.62    1.55
   5 -14   2   -1.73    1.56
   6  14   2   12.14    2.35
   6 -14   2    7.57    2.09
  -6 -14  -2    5.48    1.99
   7  14   2   13.82    2.42
  -7 -14  -2    8.97    2.43
   7 -14   2   10.26    2.44
   8  14   2   -1.75    1.95
  -8 -14  -2   -0.05    1.71
   8 -14   2   -2.09    1.82
   9 -14   2    0.61    1.81
   9  14   2   -0.29    2.06
  -9 -14  -2    1.64    1.87
  -8 -15   2    0.43    1.87
   8  15  -2    1.58    2.11
   8 -15  -2    2.64    2.23
   7  15  -2    0.45    2.01
  -7 -15   2   -0.54    1.87
   7 -15  -2    5.34    2.22
   6  15  -2   -0.79    1.97
   6 -15  -2   -1.36    1.78
  -6 -15   2    1.77    1.84
   5 -15  -2    1.08    1.71
  -5 -15   2    1.88    1.79
   5  15  -2   -2.48    1.59
   4  15  -2    6.13    1.97
  -4 -15   2    3.19    1.85
   4 -15  -2    3.82    1.91
   3  15  -2   11.33    2.24
  -3 -15   2   11.67    2.32
   3 -15  -2    9.36    2.27
   2 -15  -2  116.94    5.50
   2  15  -2  126.36    5.40
  -2 -15   2  114.01    5.72
  -1 -15   2   24.26    2.68
   1 -15  -2   20.18    2.59
   1  15  -2   21.39    2.42
   1 -15  -2   19.49    2.55
   0 -15   2   -0.99    1.38
   0 -15  -2   -1.04    1.43
  -1 -15  -2    0.90    1.54
   1 -15   2    1.09    1.58
   2 -15   2    4.30    1.75
  -2 -15  -2    5.95    1.94
  -3 -15  -2    5.60    1.86
   3 -15   2    2.16    1.70
   4 -15   2    3.61    1.92
   4  15   2    4.53    1.94
  -4 -15  -2    3.60    1.78
   5 -15   2    2.05    1.98
   5  15   2    4.11    2.01
  -5 -15  -2    3.07    1.85
   6 -15   2    9.78    2.33
  -6 -15  -2    7.73    2.27
   6  15   2    6.85    2.12
  -7 -15  -2    7.41    2.39
   7 -15   2    8.52    2.26
   7  15   2    4.80    2.29
   8 -15   2   15.30    2.83
   8  15   2   15.67    2.80
   7  16  -2   -2.26    2.11
   6  16  -2    1.15    2.04
  -6 -16   2   -0.42    1.95
   6 -16  -2    3.61    2.17
   5  16  -2   20.63    2.91
   5 -16  -2   22.46    3.03
  -5 -16   2   20.37    3.04
  -4 -16   2   -0.66    1.71
   4  16  -2    2.66    2.03
   4 -16  -2   -1.67    1.77
   3 -16  -2   23.84    3.16
   3  16  -2   22.52    3.01
  -3 -16   2   20.39    2.86
   2  16  -2    7.53    2.12
   2 -16  -2    2.87    1.92
  -2 -16   2    3.93    1.89
  -1 -16   2    2.09    1.80
   0 -16  -2   20.92    2.74
   1 -16   2   13.06    2.27
  -1 -16  -2    8.77    2.14
   2 -16   2    0.07    1.60
  -2 -16  -2   -2.01    1.55
   3 -16   2    1.59    1.75
  -3 -16  -2    1.85    1.72
  -4 -16  -2    6.99    2.18
   4 -16   2    6.47    2.18
  -5 -16  -2   13.26    2.62
   5 -16   2   16.70    2.84
   5  16   2   15.89    2.56
  -6 -16  -2    5.22    2.28
   6 -16   2    0.60    2.01
   6  16   2   -3.42    2.01
   7  16   2   31.40    3.68
   5  17  -2   60.36    4.27
  -5 -17   2   56.72    4.73
   5 -17  -2   51.26    4.42
   4  17  -2   12.41    2.66
   4 -17  -2   10.55    2.58
  -4 -17   2   12.42    2.65
  -3 -17   2    3.00    2.14
   3 -17  -2    8.17    2.33
  -2 -17   2    6.29    2.30
  -1 -17  -2   -0.29    1.75
   2 -17   2    8.18    2.10
  -2 -17  -2   10.28    2.42
  -3 -17  -2    9.05    2.33
   3 -17   2   12.08    2.41
  -4 -17  -2    2.93    2.23
   4 -17   2   -0.78    2.01
  -5 -17  -2    0.66    2.14
   5 -17   2   -0.22    2.09
  -3 -18   2    7.00    2.54
  -2 -18  -2    4.14    2.15
  -3 -18  -2   -0.28    2.04
   3 -18   2    0.56    1.95
 -14   0   3   -2.45    1.64
 -13   0   3    1.97    1.88
 -12   0   3    0.24    1.67
 -11   0   3   -3.24    1.30
  10   0  -3    1.29    1.22
 -10   0   3    0.36    1.01
 -10   0   3    1.65    1.33
  -9   0   3    1.14    0.90
  -9   0   3    0.46    1.15
  -9   0   3   -0.43    0.80
  -8   0   3   -0.99    0.97
  -8   0   3   -1.25    0.70
  -8   0   3    0.99    0.97
  -7   0   3    0.56    0.91
  -7   0   3    1.52    1.01
  -7   0   3    1.01    0.81
  -6   0   3    0.05    0.66
  -6   0   3   -0.68    0.53
  -6   0   3   -0.37    0.63
  -5   0   3    0.95    0.61
  -5   0   3   -0.39    0.59
  -5   0   3    0.80    0.54
  -4   0   3   -0.75    0.46
  -4   0   3   -0.31    0.53
  -4   0   3   -1.49    0.41
  -3   0   3   -0.25    0.32
  -3   0   3    0.70    0.35
  -1   0   3   -0.08    0.17
  -1   0   3    0.02    0.16
   0   0  -3   -6.05    0.27
   0   0   3   -5.68    0.32
   0   0  -3   -6.53    0.25
  -1   0  -3    5.09    0.34
   1   0   3    3.18    0.34
  -2   0  -3   -0.76    0.23
  -2   0  -3   -2.24    0.23
   2   0   3   -1.59    0.21
  -3   0  -3    0.46    0.31
  -3   0  -3    1.94    0.57
  -4   0  -3    0.52    0.58
  -4   0  -3    0.35    0.37
   4   0   3    0.75    0.45
  -5   0  -3   -0.83    0.70
   5   0   3    0.98    0.59
  -5   0  -3   -1.76    0.43
  -6   0  -3   -0.11    0.82
   6   0   3   -0.76    0.61
  -6   0  -3    0.77    0.59
   7   0   3   -0.19    0.69
  -7   0  -3    0.03    0.62
  -7   0  -3    0.34    0.92
  -8   0  -3    0.74    1.15
   8   0   3    0.92    0.95
  -8   0  -3    1.59    0.87
  -9   0  -3   -0.35    0.81
   9   0   3    0.24    0.98
  -9   0  -3    1.57    1.29
 -10   0  -3   -1.35    1.63
 -11   0  -3    2.07    1.73
 -12   0  -3    0.95    1.79
 -13   0  -3   -1.07    1.82
 -14   0  -3    1.48    2.15
 -14  -1   3    0.47    2.04
 -13  -1   3   13.61    2.59
 -13   1   3   11.29    2.31
 -12  -1   3    6.11    2.08
 -12   1   3    6.19    1.90
 -11   1   3    2.02    1.63
 -11  -1   3    3.02    1.72
  11  -1  -3   -0.01    1.39
 -11  -1   3    0.61    1.26
  10  -1  -3    8.36    1.66
 -10  -1   3   10.31    1.62
 -10  -1   3   10.42    1.89
 -10   1   3   11.72    1.92
 -10   1   3    8.14    1.44
   9  -1  -3    1.14    1.08
  -9   1   3   -0.03    0.68
  -9  -1   3    0.01    1.11
  -9  -1   3    2.52    1.09
  -9   1   3    1.76    1.21
  -9  -1   3    0.17    0.98
  -8  -1   3    2.06    1.16
  -8   1   3    0.23    0.37
  -8  -1   3    1.66    0.94
  -8   1   3    1.52    1.07
  -8  -1   3    0.96    0.88
  -8   1   3    1.54    1.04
  -7   1   3  103.92    4.21
  -7  -1   3  110.26    4.11
  -7   1   3  109.06    4.27
  -7  -1   3  114.97    4.43
  -6   1   3   84.81    3.39
  -6  -1   3   82.84    3.28
  -6   1   3   88.03    3.45
  -6  -1   3   80.36    3.41
  -5  -1   3 1349.59   35.87
  -5   1   3 1275.92   35.10
  -5   1   3 1341.69   35.43
  -5  -1   3 1331.33   35.27
  -4  -1   3   72.71    2.86
  -4   1   3   81.98    2.72
  -4   1   3   74.43    2.83
  -4  -1   3   64.81    2.66
  -3   1   3    9.20    0.81
  -3   1   3    9.01    0.94
  -3  -1   3   10.10    0.87
  -3  -1   3    8.11    0.72
  -3  -1   3   10.24    0.86
  -3   1   3   10.65    0.79
   2   1  -3  157.39    4.69
  -2   1   3  156.80    4.75
  -2   1   3  164.22    4.59
  -2  -1   3  163.07    4.66
   2  -1  -3  163.63    4.61
  -2  -1   3  160.27    4.72
  -1   1   3 2763.86   69.59
  -1  -1   3 2551.04   69.38
  -1  -1   3 2560.09   69.55
   1   1  -3 2824.59   70.97
   1  -1  -3 2727.60   77.86
   1  -1  -3 2464.86   69.30
   0  -1   3  485.97   13.01
   0   1   3  470.00   13.00
   0  -1  -3  476.89   12.95
   0  -1  -3  471.09   13.39
   0  -1   3  479.29   12.94
   0   1  -3  491.12   13.12
   1   1   3  243.54    6.56
  -1  -1  -3  236.39    6.66
  -1  -1  -3  226.86    6.54
  -1   1  -3  246.87    6.66
  -1   1  -3  239.80    6.65
   1  -1   3  233.31    6.52
  -2   1  -3 4309.17  113.74
   2  -1   3 4315.24  108.59
  -2   1  -3 3859.09  109.61
   2   1   3 4026.31  110.58
  -2  -1  -3 4188.61  109.73
   3  -1   3 1125.69   29.62
  -3   1  -3 1106.26   30.12
  -3   1  -3 1096.06   29.65
   3   1   3 1147.73   29.64
  -3  -1  -3 1121.93   30.21
   4   1   3  153.57    4.47
   4  -1   3  155.34    4.75
  -4   1  -3  153.12    4.44
  -4   1  -3  160.13    5.04
  -4  -1  -3  150.58    5.06
  -5   1  -3  277.68    7.66
   5   1   3  268.78    7.68
  -5  -1  -3  265.56    8.40
  -5   1  -3  277.13    8.37
   5  -1   3  276.01    7.97
  -6   1  -3  234.29    6.72
  -6  -1  -3  227.48    6.99
  -6   1  -3  231.85    7.48
  -6  -1  -3  229.86    7.57
   6   1   3  227.24    6.77
   6  -1   3  236.71    7.07
  -7   1  -3   50.34    2.19
  -7  -1  -3   47.02    2.94
  -7   1  -3   52.75    2.90
   7   1   3   48.48    2.25
  -7  -1  -3   51.15    2.45
   7  -1   3   53.96    2.53
  -8  -1  -3  100.47    4.53
  -8  -1  -3  102.67    3.95
   8  -1   3   98.42    3.97
   8   1   3  101.65    3.74
  -8   1  -3  104.99    3.66
  -8   1  -3   95.99    4.41
   9  -1   3  268.15    8.49
  -9   1  -3  261.23    9.16
  -9  -1  -3  274.34    8.48
  -9  -1  -3  269.92    9.33
 -10  -1  -3   98.42    5.02
 -10   1  -3   98.98    4.90
 -11  -1  -3   36.07    3.47
 -11   1  -3   34.55    3.18
 -12   1  -3   28.41    3.35
 -12  -1  -3   30.41    3.19
 -13   1  -3    2.65    1.91
 -13  -1  -3   -0.18    1.99
 -14   1  -3    1.01    2.15
 -14  -1  -3    1.57    2.02
 -14  -2   3    4.16    2.29
 -13  -2   3    6.49    2.18
 -12   2   3   29.25    3.04
 -12  -2   3   30.90    3.08
  11  -2  -3   10.31    1.98
 -11  -2   3    9.52    1.78
 -11  -2   3    6.82    2.00
 -11   2   3    7.82    1.90
 -10   2   3    2.50    1.28
  10  -2  -3    1.53    1.33
 -10  -2   3    2.41    1.51
 -10  -2   3    2.89    1.21
  -9   2   3    5.91    1.14
  -9   2   3    5.26    1.43
  -9  -2   3    7.30    1.64
  -9  -2   3    6.39    1.30
   9  -2  -3    4.36    1.36
  -9  -2   3    5.78    1.26
   8  -2  -3  253.36    8.43
  -8   2   3  252.09    8.31
  -8  -2   3  251.28    8.14
  -8  -2   3  263.15    8.03
  -8  -2   3  255.86    8.56
  -8   2   3  254.30    7.83
  -7  -2   3   31.03    1.93
  -7   2   3   28.75    2.15
  -7   2   3   31.82    1.84
  -7  -2   3   32.63    2.28
  -7   2   3   25.70    1.97
  -7  -2   3   33.62    2.16
  -6   2   3   19.22    1.67
   6  -2  -3   22.04    1.40
  -6  -2   3   23.14    1.60
  -6   2   3   17.16    1.34
  -6  -2   3   20.71    1.78
  -6  -2   3   20.26    1.58
  -5   2   3   13.35    1.51
  -5  -2   3   14.97    1.43
   5  -2  -3   15.29    1.15
  -5  -2   3   13.09    1.24
  -5   2   3   13.85    1.28
  -5  -2   3   13.66    1.55
  -4   2   3  352.31    9.83
  -4   2   3  349.47   10.07
  -4  -2   3  340.87   10.07
  -4  -2   3  343.27    9.69
  -4  -2   3  352.28    9.96
   4  -2  -3  345.20    9.61
  -3  -2   3  700.41   19.20
  -3   2   3  716.72   19.32
   3  -2  -3  720.11   18.96
  -3   2   3  720.75   19.24
   3   2  -3  701.28   19.40
  -2   2   3  110.80    3.28
   2   2  -3  107.44    3.52
  -2   2   3  113.86    3.64
   2  -2  -3  113.48    3.38
  -2  -2   3  110.83    3.57
   1  -2  -3   43.61    1.48
   1   2  -3   40.02    1.52
  -1   2   3   43.82    1.62
  -1  -2   3   41.14    1.55
  -1  -2   3   41.77    1.45
   0  -2  -3 3715.57  109.72
   0   2  -3 4305.48  107.85
   0  -2   3 3799.33  106.51
   0  -2  -3 4427.81  106.61
   0   2   3 3849.18  107.02
   0  -2   3 4279.73  107.29
   1  -2   3 3438.62   89.00
  -1  -2  -3 3396.11   89.09
   1  -2   3 3476.95   92.32
  -1  -2  -3 3439.31   90.79
  -1   2  -3 3257.74   90.49
   1   2   3 3453.01   91.78
  -2  -2  -3 5883.61  148.02
  -2   2  -3 5084.42  147.61
  -2  -2  -3 5949.42  146.17
   2  -2   3 5382.27  145.76
  -3   2  -3 3552.43  105.37
   3   2   3 3838.38  103.95
  -3  -2  -3 3920.34  100.42
  -3   2  -3 3697.81  100.23
  -3  -2  -3 3888.78   98.93
   3  -2   3 3844.71   98.97
  -4  -2  -3    4.68    0.88
  -4  -2  -3    4.78    0.76
  -4   2  -3    5.06    0.54
  -4   2  -3    5.34    0.82
   4   2   3    4.50    0.47
  -5   2  -3 1042.81   27.23
   5   2   3 1022.35   27.26
  -5   2  -3 1045.87   28.25
  -5  -2  -3 1031.08   28.37
   5  -2   3 1026.48   27.72
  -5  -2  -3 1017.67   27.67
  -6  -2  -3  135.21    5.20
  -6   2  -3  140.25    5.10
  -6   2  -3  145.90    4.30
   6  -2   3  140.49    4.89
   6   2   3  143.97    4.35
  -6  -2  -3  147.37    4.89
  -7  -2  -3    8.91    1.23
   7   2   3   11.47    1.22
   7  -2   3    9.27    1.32
  -7   2  -3   10.55    1.08
  -7   2  -3   10.29    1.52
  -7  -2  -3    9.31    1.52
  -8  -2  -3   33.15    2.61
  -8  -2  -3   22.89    1.92
  -8   2  -3   28.62    2.41
   8  -2   3   30.09    2.23
   9  -2   3  119.94    4.73
  -9  -2  -3  115.34    5.25
  -9   2  -3  114.54    5.20
 -10   2  -3   13.32    2.12
  10  -2   3   16.12    2.13
 -10  -2  -3   14.43    2.40
 -11   2  -3    4.39    1.85
 -11  -2  -3    1.50    1.64
 -12   2  -3   16.79    2.68
 -12  -2  -3   13.18    2.54
 -13   2  -3    8.27    2.34
 -13  -2  -3    5.19    2.14
 -14   2  -3    0.00    2.09
 -14  -2  -3    0.13    2.13
 -14  -3   3    1.36    2.15
  14   3  -3    4.56    2.14
 -13  -3   3    5.40    2.13
  12  -3  -3    8.22    2.04
 -12  -3   3   13.11    2.15
 -12  -3   3    7.90    2.08
 -11   3   3   49.67    3.47
  11  -3  -3   52.11    3.45
 -11  -3   3   48.15    3.58
 -11  -3   3   48.99    3.20
 -10  -3   3   -0.77    1.12
  10  -3  -3    1.49    1.35
 -10   3   3    1.41    1.38
 -10  -3   3   -0.22    1.43
  -9  -3   3   10.23    1.66
   9  -3  -3   14.71    1.51
  -9   3   3   12.52    1.70
  -9  -3   3   13.56    1.97
   9  -3  -3   10.67    1.80
  -8  -3   3    7.83    1.21
   8  -3  -3   11.91    1.76
  -8  -3   3    7.16    1.32
  -8  -3   3    6.84    1.51
   8  -3  -3   11.67    1.39
  -7  -3   3    5.15    1.28
   7  -3  -3    4.87    0.86
  -7   3   3    4.61    1.04
  -7  -3   3    5.19    0.96
  -7  -3   3    3.45    1.06
   7  -3  -3    4.53    1.22
  -6  -3   3    8.73    1.22
  -6  -3   3    8.75    1.18
  -6   3   3    7.05    1.21
   6  -3  -3    9.91    1.02
  -6   3   3    7.28    1.03
   6  -3  -3    6.31    1.22
  -6  -3   3    7.61    1.26
  -5   3   3  307.51    8.82
  -5  -3   3  290.28    8.98
  -5  -3   3  308.77    8.63
  -5   3   3  298.55    9.17
   5   3  -3  306.85    9.10
   5  -3  -3  302.16    8.51
  -5  -3   3  293.66    9.16
  -4   3   3   45.00    2.22
   4   3  -3   43.92    2.12
   4  -3  -3   47.58    1.81
  -4   3   3   45.63    1.88
  -4  -3   3   42.88    1.83
  -4  -3   3   45.82    2.15
  -3  -3   3    8.44    0.98
  -3   3   3    9.08    0.76
  -3  -3   3    8.99    0.86
  -3   3   3    8.39    1.04
   3  -3  -3    8.31    0.79
   3   3  -3    7.92    1.02
   2  -3  -3   63.72    2.10
  -2   3   3   59.32    2.39
   2   3  -3   58.85    2.26
  -2   3   3   60.13    1.87
  -2  -3   3   59.31    2.28
  -1   3   3   42.05    1.32
  -1  -3   3   42.34    1.51
  -1   3   3   43.79    1.73
   1  -3  -3   42.26    1.60
  -1  -3   3   42.36    1.67
   1   3  -3   42.46    1.69
   0  -3   3  390.03   10.54
   0   3   3  392.70   10.57
   0   3  -3  394.97   10.70
   0  -3  -3  384.51   10.61
   0   3   3  378.38   10.56
   0  -3   3  386.92   10.52
   1  -3   3    1.62    0.29
  -1  -3  -3    1.49    0.40
   1  -3   3    1.08    0.40
  -1  -3  -3    1.77    0.43
  -1  -3  -3    1.36    0.32
  -1   3  -3    1.61    0.40
  -2   3  -3  604.78   16.32
  -2  -3  -3  596.80   16.25
   2  -3   3  603.81   16.65
  -2  -3  -3  600.39   16.44
   2  -3   3  585.33   16.20
  -3  -3  -3   18.83    1.48
  -3  -3  -3   21.40    1.38
   3  -3   3   21.32    1.33
  -3   3  -3   22.02    1.33
   4  -3   3  132.20    3.72
   4  -3   3  133.82    4.51
  -4  -3  -3  130.37    4.45
  -4   3  -3  129.41    4.40
  -4  -3  -3  136.68    4.72
   5   3   3  491.29   13.25
   5  -3   3  494.10   13.19
  -5  -3  -3  498.69   13.96
  -5  -3  -3  496.25   14.40
  -5   3  -3  477.99   14.09
   5  -3   3  506.36   14.00
  -6  -3  -3  424.30   12.28
  -6  -3  -3  414.90   12.71
  -6   3  -3  425.74   12.49
   6   3   3  415.77   11.43
   6  -3   3  425.21   12.28
   6  -3   3  425.39   11.38
  -7  -3  -3  211.50    6.80
   7  -3   3  204.98    6.77
  -7   3  -3  204.84    6.98
  -7  -3  -3  197.70    7.15
  -8   3  -3  333.59   10.85
  -8  -3  -3  340.14   10.51
   8  -3   3  349.19   10.57
  -8  -3  -3  345.65   11.16
   9  -3   3  165.15    6.07
  -9  -3  -3  171.68    6.22
  -9   3  -3  162.49    6.53
  -9  -3  -3  163.69    6.62
 -10   3  -3    2.35    1.47
 -10  -3  -3    1.05    1.54
  10  -3   3    3.08    1.37
 -10  -3  -3    2.13    1.30
  11  -3   3    6.10    1.71
 -11  -3  -3    5.23    1.83
 -11   3  -3    7.80    1.97
 -12   3  -3    4.59    1.91
 -12  -3  -3    3.29    1.89
 -13   3  -3    3.40    2.13
 -13  -3  -3    3.63    2.04
 -14   3  -3    1.89    2.18
 -14  -3  -3   -0.03    2.11
  14   4  -3    0.85    1.81
  13   4  -3    6.84    2.17
 -12  -4   3   -2.03    1.32
  12  -4  -3    0.28    1.65
  12   4  -3   -0.38    1.55
 -12  -4   3   -1.69    1.61
 -11  -4   3    3.98    1.51
 -11  -4   3    3.80    1.75
  11  -4  -3    4.58    1.79
 -10  -4   3    7.51    1.72
 -10  -4   3    9.67    1.99
  10  -4  -3    9.06    1.92
  -9   4   3    0.68    1.03
   9  -4  -3    0.51    1.21
  -9  -4   3    1.27    1.35
  -9  -4   3    1.50    1.27
   8  -4  -3  113.21    3.93
   8  -4  -3  108.66    4.83
  -8  -4   3  113.17    4.96
  -8  -4   3  113.32    4.69
  -8   4   3  111.42    4.49
   7  -4  -3   12.31    1.16
  -7  -4   3    7.70    1.46
  -7  -4   3    8.80    1.06
   7  -4  -3    8.06    1.58
   7   4  -3    7.92    1.40
  -7   4   3    8.49    1.26
  -7  -4   3    7.78    1.40
  -6   4   3   54.35    2.45
   6  -4  -3   49.93    2.80
  -6  -4   3   49.74    2.67
  -6  -4   3   54.08    2.27
   6  -4  -3   51.14    2.13
   6   4  -3   51.25    2.72
   5  -4  -3    1.22    0.98
  -5  -4   3    0.49    0.58
  -5   4   3    0.53    0.63
   5   4  -3   -0.17    0.80
   5  -4  -3    1.32    0.55
  -5  -4   3   -0.03    0.70
   4  -4  -3 1380.27   37.40
  -4  -4   3 1403.37   36.77
   4  -4  -3 1402.02   36.70
  -4   4   3 1399.86   37.25
  -4  -4   3 1378.16   37.20
   4   4  -3 1393.11   37.61
  -3   4   3   -0.28    0.57
   3   4  -3    1.43    0.63
   3  -4  -3    0.93    0.67
  -3  -4   3    1.10    0.61
  -3   4   3    0.83    0.38
   3  -4  -3    1.09    0.46
  -3  -4   3    1.04    0.45
  -2  -4   3   83.89    3.05
  -2   4   3   91.66    2.61
   2  -4  -3   86.13    2.85
   2  -4  -3   80.56    3.12
   2   4  -3   88.26    3.06
   1  -4  -3  227.03    6.38
  -1  -4   3  220.38    6.23
   1  -4  -3  218.98    6.50
  -1  -4   3  217.54    6.43
   1   4  -3  215.50    6.42
  -1   4   3  224.98    6.12
   0  -4  -3  500.20   13.69
   0  -4   3  503.68   13.58
   0   4  -3  505.52   13.75
   0   4   3  493.65   13.57
   0  -4   3  499.93   13.57
  -1  -4  -3   79.38    2.80
  -1  -4  -3   76.83    2.48
  -1   4  -3   81.40    2.66
   1  -4   3   77.56    2.74
   1  -4   3   77.80    2.48
  -2  -4  -3  213.21    5.81
   2  -4   3  210.47    5.83
  -2   4  -3  210.33    6.20
  -2  -4  -3  210.28    6.36
  -2  -4  -3  209.37    6.33
   2  -4   3  212.83    6.31
   3  -4   3    0.54    0.20
  -3   4  -3    1.91    0.58
   3  -4   3    2.28    0.66
  -3  -4  -3   -0.05    0.52
  -3  -4  -3    0.33    0.50
   4  -4   3   27.61    1.78
  -4  -4  -3   27.28    1.74
  -4  -4  -3   29.43    1.88
  -4   4  -3   31.51    1.80
   5  -4   3  125.39    3.41
   5  -4   3  117.51    4.35
  -5  -4  -3  115.98    4.54
  -5  -4  -3  121.65    4.41
  -5   4  -3  119.33    4.29
   6  -4   3  168.44    5.97
  -6   4  -3  171.64    6.02
  -6  -4  -3  200.54    6.47
  -6  -4  -3  167.96    5.97
   6  -4   3  179.07    4.95
  -7   4  -3    3.03    1.19
  -7  -4  -3    2.01    1.15
  -7  -4  -3    3.15    1.08
   7  -4   3    2.39    1.16
   8  -4   3  103.30    4.43
  -8  -4  -3  106.62    4.91
  -8   4  -3  103.33    4.54
  -8  -4  -3  105.02    4.54
  -9   4  -3   -0.88    1.38
  -9  -4  -3   -1.70    1.46
   9  -4   3    2.01    1.27
  -9  -4  -3   -0.70    1.19
 -10  -4  -3   -0.08    1.44
 -10  -4  -3    3.02    1.49
  10  -4   3    4.11    1.53
 -10   4  -3    1.14    1.62
 -11  -4  -3   25.74    2.74
 -11   4  -3   23.41    2.81
 -11  -4  -3   18.27    2.61
  11  -4   3   17.48    2.37
 -12  -4  -3    3.94    1.93
 -12   4  -3    2.32    1.89
 -13  -4  -3   37.30    3.96
 -13   4  -3   40.27    3.89
 -14  -4  -3    4.22    2.43
  14   5  -3    8.72    2.43
  13  -5  -3   -2.84    1.69
 -13  -5   3   -0.66    1.66
  13   5  -3   -1.07    1.60
  12  -5  -3    0.73    1.76
 -12  -5   3   -1.91    1.32
  12   5  -3    0.97    1.78
  11  -5  -3   37.16    3.39
 -11  -5   3   33.09    3.03
  11   5  -3   35.43    3.26
 -10  -5   3   20.51    2.40
  10  -5  -3   21.78    2.65
  10   5  -3   17.90    2.39
  -9   5   3   41.11    2.74
   9   5  -3   37.82    2.93
  -9  -5   3   36.43    2.79
   9  -5  -3   35.19    2.93
  -8   5   3  176.24    6.06
  -8  -5   3  173.45    6.41
   8   5  -3  163.77    6.33
   8  -5  -3  157.65    6.50
   7  -5  -3  123.02    3.97
   7   5  -3  115.33    4.76
  -7  -5   3  115.13    4.74
   7  -5  -3  106.94    4.93
  -7   5   3  117.33    4.42
  -7  -5   3  115.65    4.02
  -6   5   3  324.20    9.38
  -6  -5   3  316.70    9.05
   6   5  -3  316.08    9.85
  -6  -5   3  309.46    9.79
   6  -5  -3  312.55    8.98
   6  -5  -3  313.75    9.98
   5   5  -3    0.23    0.83
   5  -5  -3    0.38    0.53
   5  -5  -3    1.12    0.91
  -5  -5   3   -0.83    0.45
  -5   5   3    1.18    0.64
  -5  -5   3    0.33    0.76
  -4  -5   3  552.22   15.75
   4   5  -3  564.06   15.81
  -4   5   3  562.23   15.30
   4  -5  -3  538.68   15.89
  -4  -5   3  556.58   15.13
   4  -5  -3  568.62   15.17
   3  -5  -3  362.45   10.04
  -3   5   3  367.22    9.95
   3  -5  -3  357.49   10.60
   3   5  -3  355.12   10.45
  -3  -5   3  364.63    9.94
  -3  -5   3  350.29   10.43
  -2  -5   3  449.65   12.75
   2  -5  -3  456.63   12.85
   2  -5  -3  449.45   12.48
  -2   5   3  462.10   12.32
   2   5  -3  448.93   12.75
  -1  -5   3  415.05   11.23
   1   5  -3  408.71   11.51
   1  -5  -3  408.82   11.55
   1  -5  -3  411.63   11.42
  -1   5   3  400.93   11.15
  -1  -5   3  412.49   11.48
   0  -5  -3   16.14    1.15
   0  -5   3   16.07    1.08
   0  -5   3   16.82    1.08
   0   5  -3   16.52    1.14
   0   5   3   16.88    0.95
  -1   5  -3   36.77    1.64
   1  -5   3   33.82    1.66
  -1  -5  -3   34.19    1.45
  -1  -5  -3   30.64    1.67
   1  -5   3   35.66    1.48
   2  -5   3  337.34    9.19
   2   5   3  337.11    9.66
  -2  -5  -3  336.26    9.75
   2  -5   3  327.25    9.64
  -2   5  -3  333.38    9.51
  -2  -5  -3  341.35    9.12
  -2  -5  -3  337.93    9.71
  -3  -5  -3 2223.04   58.95
   3  -5   3 2233.14   57.99
  -3  -5  -3 2172.74   58.88
  -3   5  -3 2228.88   58.71
   3  -5   3 2159.91   58.17
  -3  -5  -3 2218.27   58.24
  -4   5  -3  204.10    6.41
   4  -5   3  197.37    6.57
  -4  -5  -3  206.88    6.73
   4  -5   3  199.20    5.69
  -4  -5  -3  226.24    6.77
   5  -5   3   28.64    2.03
  -5  -5  -3   25.55    2.06
   5  -5   3   27.93    1.05
  -5   5  -3   28.88    1.92
  -5  -5  -3   25.52    1.92
  -6  -5  -3    8.10    1.43
  -6  -5  -3    3.93    1.12
   6  -5   3    3.28    1.14
  -6   5  -3    6.40    1.17
  -7  -5  -3   96.24    4.37
  -7   5  -3   92.88    4.00
   7  -5   3   95.11    4.11
  -7  -5  -3   89.11    4.04
  -8  -5  -3   44.23    3.40
   8  -5   3   50.21    3.22
  -8   5  -3   48.80    3.17
  -8  -5  -3   45.02    3.12
  -9  -5  -3   90.36    4.35
  -9   5  -3   94.28    4.59
   9  -5   3   92.10    4.46
  -9  -5  -3   84.52    4.56
 -10  -5  -3  269.70    9.04
  10  -5   3  245.15    8.79
 -10  -5  -3  245.21    9.32
 -10   5  -3  251.31    9.06
 -11  -5  -3    5.13    1.74
  11  -5   3    5.36    1.86
 -11   5  -3    2.93    1.73
 -11  -5  -3    9.72    2.31
 -12  -5  -3    2.15    1.91
  12  -5   3   -1.83    1.59
 -12   5  -3    1.95    1.80
 -13  -5  -3   31.56    3.78
  13  -6  -3    9.35    2.54
 -13  -6   3    8.98    2.20
  13   6  -3    8.65    2.50
  12   6  -3    0.57    1.65
 -12  -6   3   -1.74    1.29
  12  -6  -3    0.77    1.78
  11  -6  -3   -1.13    1.46
 -11  -6   3    2.04    1.58
  11   6  -3   -1.30    1.68
  10   6  -3   -1.45    1.64
 -10  -6   3    0.91    1.65
  10  -6  -3    0.75    1.63
  -9  -6   3    9.15    1.81
   9   6  -3   10.85    2.00
   9  -6  -3    5.66    1.93
  -8  -6   3   22.55    2.37
   8   6  -3   22.51    2.63
   8  -6  -3   21.46    2.48
  -7  -6   3    7.75    1.53
   7  -6  -3    5.68    1.61
   7  -6  -3    7.77    1.00
  -7   6   3    7.16    1.19
   7   6  -3    6.34    1.51
  -6  -6   3   12.15    1.28
   6  -6  -3   11.34    1.67
  -6  -6   3   12.08    1.58
   6  -6  -3   13.63    1.25
  -6   6   3   12.33    1.42
   6   6  -3   10.16    1.56
   5  -6  -3   40.45    1.89
  -5  -6   3   40.08    1.82
  -5  -6   3   37.62    2.37
   5  -6  -3   43.76    2.61
   5   6  -3   38.07    2.36
  -5   6   3   40.55    1.92
   4  -6  -3   20.12    1.40
  -4  -6   3   20.68    1.32
   4   6  -3   21.04    1.89
  -4  -6   3   17.22    1.72
  -4   6   3   19.91    1.31
   4  -6  -3   18.14    1.95
  -3  -6   3  837.97   23.33
  -3  -6   3  843.56   22.71
   3   6  -3  852.20   23.44
  -3   6   3  875.36   22.93
   3  -6  -3  846.37   23.46
   3  -6  -3  850.20   22.88
  -2   6   3   16.41    0.97
   2  -6  -3   17.20    1.48
   2  -6  -3   16.65    1.20
   2   6  -3   16.81    1.44
  -2  -6   3   13.16    1.36
   1  -6  -3  409.67   11.70
   1   6  -3  396.26   11.62
   1  -6  -3  422.78   11.63
  -1  -6   3  407.15   11.63
  -1   6   3  412.17   11.29
  -1  -6   3  417.70   11.38
   0  -6   3  931.73   24.98
   0   6  -3  946.25   25.26
   0   6   3  915.50   25.01
   0  -6   3  925.63   24.95
   0  -6  -3  938.20   25.14
  -1  -6  -3 1050.76   28.50
   1  -6   3 1070.86   28.16
   1  -6   3 1056.21   28.37
  -1   6  -3 1044.11   28.53
  -1  -6  -3 1071.73   28.14
  -2   6  -3 1059.17   28.46
   2  -6   3 1052.37   27.95
  -2  -6  -3 1046.53   28.51
  -2  -6  -3 1094.58   27.90
   2   6   3 1047.92   28.57
   2  -6   3 1026.14   28.37
   3  -6   3  183.27    5.24
  -3   6  -3  181.33    5.69
  -3  -6  -3  186.05    5.05
   3  -6   3  180.35    5.96
  -3  -6  -3  178.53    6.01
   3   6   3  183.89    5.91
   4  -6   3   45.33    1.63
  -4  -6  -3   46.55    2.57
   4  -6   3   46.81    2.49
  -4  -6  -3   44.98    2.48
  -4   6  -3   45.77    2.28
  -5  -6  -3  180.96    6.34
  -5   6  -3  185.01    6.09
   5  -6   3  180.30    6.33
  -5  -6  -3  190.37    6.45
  -6  -6  -3   74.50    3.69
  -6   6  -3   75.87    3.37
  -6  -6  -3   71.11    3.47
   6  -6   3   70.80    3.52
  -7   6  -3   55.36    2.94
  -7  -6  -3   47.69    3.14
   7  -6   3   52.13    3.13
  -7  -6  -3   50.88    3.25
  -8  -6  -3    1.64    1.62
  -8   6  -3    0.71    1.45
   8  -6   3    2.07    1.53
  -8  -6  -3    1.92    1.65
  -9   6  -3  392.53   12.46
  -9  -6  -3  373.85   12.79
   9  -6   3  391.67   12.42
  -9  -6  -3  399.07   12.53
 -10  -6  -3   10.00    1.89
 -10  -6  -3    9.70    2.18
  10  -6   3    7.53    2.01
 -10   6  -3    8.27    1.97
 -11  -6  -3    4.74    2.08
  11  -6   3    6.21    1.97
 -11   6  -3    3.19    1.78
 -11  -6  -3    2.18    1.62
 -12  -6  -3   65.76    4.81
 -12  -6  -3   86.18    4.80
  12  -6   3   66.32    4.28
 -13  -6  -3   -0.56    1.91
  13  -7  -3   10.39    2.64
  13   7  -3   10.35    2.51
 -13  -7   3   15.08    2.68
  12  -7  -3    2.12    2.03
  12   7  -3    3.18    1.91
 -12  -7   3    2.40    1.88
 -11  -7   3   -0.89    1.56
  11   7  -3    3.54    1.82
  11  -7  -3    2.34    1.84
  10  -7  -3    6.71    2.08
 -10  -7   3    5.92    1.92
  10   7  -3    7.51    2.08
  -9  -7   3  115.24    5.34
   9  -7  -3  110.41    5.39
   9   7  -3  113.64    5.28
   8   7  -3    2.26    1.50
  -8  -7   3   -2.18    1.18
   8  -7  -3    0.43    1.33
   7  -7  -3  102.17    4.76
  -7  -7   3  102.57    4.70
   7   7  -3  104.35    4.71
   6  -7  -3   12.03    1.85
   6   7  -3   14.90    1.94
  -6   7   3   19.34    1.63
  -6  -7   3   15.34    1.95
   6  -7  -3   14.78    1.40
  -5   7   3  128.28    4.18
   5   7  -3  123.42    4.83
  -5  -7   3  122.50    4.88
   5  -7  -3  125.35    5.01
  -5  -7   3  120.89    4.04
   5  -7  -3  122.31    4.15
   4   7  -3  207.47    6.75
   4  -7  -3  199.62    6.93
  -4  -7   3  206.85    6.06
  -4   7   3  201.14    6.07
  -4  -7   3  195.81    6.78
   4  -7  -3  204.82    6.23
  -3   7   3  314.27    8.57
   3  -7  -3  300.56    9.35
  -3  -7   3  294.17    9.25
   3   7  -3  300.53    9.13
  -3  -7   3  298.98    8.56
   3  -7  -3  300.45    8.81
  -2   7   3  468.86   12.14
   2  -7  -3  451.94   12.82
  -2  -7   3  372.81   12.05
   2  -7  -3  454.01   12.48
  -2  -7   3  445.96   12.73
   2   7  -3  448.92   12.66
  -1  -7   3  255.57    7.46
   1  -7  -3  249.70    7.77
   1  -7  -3  249.47    7.69
  -1   7   3  263.57    7.32
   1   7  -3  256.96    7.70
  -1  -7   3  253.53    7.76
   0  -7   3    7.49    0.93
   0   7  -3    7.31    1.03
   0  -7  -3    6.75    0.99
   0  -7   3    7.82    0.99
   0   7   3    7.84    0.97
  -1  -7  -3    1.80    0.65
   1  -7   3   -0.70    0.57
  -1   7  -3    1.64    0.75
   1  -7   3    0.90    0.75
  -1  -7  -3    0.87    0.70
  -2  -7  -3 1070.36   29.24
   2   7   3 1067.42   29.23
   2  -7   3 1043.76   29.08
   2  -7   3 1079.88   28.65
  -2   7  -3 1086.25   29.13
  -2  -7  -3 1111.99   28.54
  -3  -7  -3   62.96    2.10
   3  -7   3   60.34    2.94
   3  -7   3   65.01    2.38
  -3  -7  -3   65.42    3.04
   3   7   3   70.18    2.98
  -3   7  -3   61.02    2.67
  -4  -7  -3   17.74    1.74
   4  -7   3   19.27    1.12
   4   7   3   18.39    1.76
  -4   7  -3   16.03    1.48
   4  -7   3   16.58    1.71
  -5  -7  -3   63.91    3.24
  -5   7  -3   73.73    3.09
  -5  -7  -3   65.26    3.37
   5   7   3   66.04    3.31
   5  -7   3   59.77    3.18
   6  -7   3  137.48    5.36
  -6  -7  -3  130.46    5.26
  -6  -7  -3  130.53    5.33
  -6   7  -3  133.13    4.97
  -7   7  -3  385.42   11.70
   7  -7   3  386.72   11.95
  -7  -7  -3  383.71   12.02
  -7  -7  -3  365.04   12.13
  -8  -7  -3   21.26    2.62
  -8   7  -3   22.13    2.58
   8  -7   3   24.91    2.69
  -8  -7  -3   16.94    2.48
  -9  -7  -3  106.02    5.20
  -9  -7  -3  109.41    5.43
  -9   7  -3  121.26    5.27
   9  -7   3  112.00    5.26
 -10  -7  -3   14.21    2.46
 -10  -7  -3   17.28    2.43
 -10   7  -3   18.88    2.41
  10  -7   3   14.60    2.39
 -11  -7  -3   12.07    2.54
  11  -7   3    9.46    2.12
  12  -7   3    1.28    1.82
 -12  -7  -3    1.36    1.76
 -12  -7  -3    6.20    2.28
  13  -7   3   20.45    3.00
 -13  -7  -3   19.16    3.18
  13  -8  -3   -1.05    2.20
 -13  -8   3   -0.84    1.87
 -12  -8   3    5.72    2.21
  12  -8  -3    4.44    2.16
  12   8  -3    2.97    2.15
 -11  -8   3   68.45    4.52
  11   8  -3   67.89    4.41
  11  -8  -3   67.97    4.50
 -10  -8   3  176.19    7.21
  10  -8  -3  169.65    7.29
  10   8  -3  166.05    7.05
   9  -8  -3   -0.29    1.55
   9   8  -3   -2.01    1.76
  -9  -8   3    0.73    1.40
   8  -8  -3   80.83    4.40
  -8  -8   3   81.11    4.46
   8   8  -3   78.06    4.32
   7   8  -3    4.30    1.59
  -7  -8   3    5.52    1.54
   7  -8  -3    6.19    1.72
   6  -8  -3   56.90    3.39
   6   8  -3   51.99    3.14
  -6  -8   3   55.65    3.24
   5  -8  -3   35.78    2.02
   5   8  -3   30.09    2.40
  -5  -8   3   37.18    2.68
   5  -8  -3   31.81    2.55
   4  -8  -3    0.17    0.95
  -4  -8   3   -0.34    0.87
  -4   8   3    1.02    0.66
   4   8  -3   -0.26    0.93
  -4  -8   3   -0.30    0.56
   4  -8  -3    0.44    0.68
  -3  -8   3   90.06    3.24
  -3  -8   3   89.60    3.92
   3  -8  -3   94.94    4.00
  -3   8   3   96.01    3.19
   3   8  -3   88.13    3.72
   3  -8  -3   93.51    3.57
  -2   8   3  213.16    6.25
   2  -8  -3  215.78    7.03
   2   8  -3  215.27    6.83
  -2  -8   3  213.02    6.98
   2  -8  -3  209.32    6.73
  -1  -8   3    5.02    0.99
  -1   8   3    4.49    0.73
  -1  -8   3    4.18    0.80
   1  -8  -3    4.96    0.99
   1   8  -3    4.57    1.06
   1  -8  -3    4.66    1.01
   0  -8   3  460.91   13.30
   0   8  -3  482.08   13.38
   0  -8   3  468.16   13.22
   0  -8  -3  464.29   13.49
   0   8   3  466.77   13.07
  -1   8  -3  265.71    7.90
  -1  -8  -3  274.61    7.79
   1  -8   3  264.73    7.86
  -1  -8  -3  255.11    8.19
   1  -8   3  252.00    7.98
   2  -8   3  380.67   11.31
   2   8   3  376.67   11.16
  -2   8  -3  369.54   11.00
   2  -8   3  391.71   10.90
  -2  -8  -3  397.61   10.71
  -2  -8  -3  385.70   11.50
  -3  -8  -3  683.70   17.89
  -3   8  -3  649.40   18.59
  -3  -8  -3  660.71   18.99
   3  -8   3  692.36   18.18
   3   8   3  672.19   18.85
   3  -8   3  655.27   18.83
  -4   8  -3    8.36    1.16
   4   8   3    6.79    1.26
  -4  -8  -3    4.11    1.15
   4  -8   3    4.45    1.23
   5   8   3    0.38    1.01
   5  -8   3   -0.37    1.00
  -5   8  -3   -0.06    0.84
  -5  -8  -3   -1.45    0.82
  -6   8  -3   39.71    2.50
  -6  -8  -3   39.40    2.91
   6   8   3   37.87    2.91
   6  -8   3   39.30    2.82
   7   8   3  268.58    9.44
   7  -8   3  288.71    9.60
  -7   8  -3  285.67    9.14
  -7  -8  -3  272.23    9.49
  -8  -8  -3   39.65    3.35
  -8  -8  -3   39.74    3.24
   8  -8   3   40.91    3.21
   8   8   3   42.04    3.23
  -8   8  -3   41.98    3.03
  -9  -8  -3   26.35    2.90
   9   8   3   27.82    2.86
   9  -8   3   21.52    2.78
  -9  -8  -3   30.26    2.88
  -9   8  -3   31.66    2.94
 -10  -8  -3   10.38    2.26
 -10  -8  -3   10.19    2.08
  10   8   3    5.83    1.95
  10  -8   3    5.89    2.11
  11  -8   3    4.21    1.95
 -11  -8  -3    7.82    2.14
 -11  -8  -3    9.48    2.52
  11   8   3    4.93    2.15
 -12  -8  -3    6.23    2.16
  12  -8   3    6.78    2.43
  12   8   3    4.18    2.15
  13  -8   3   -0.62    2.03
 -13  -8  -3   -2.35    1.72
 -12  -9   3   10.04    2.40
  12   9  -3    9.03    2.49
  12  -9  -3   13.58    2.80
  11  -9  -3    7.28    2.37
  11   9  -3    7.35    2.28
 -11  -9   3    7.78    2.28
  10  -9  -3   -0.53    1.91
  10   9  -3    0.89    1.82
 -10  -9   3   -0.36    1.46
   9  -9  -3    9.35    2.14
   9   9  -3    7.33    2.09
  -9  -9   3    8.94    2.02
   8   9  -3   -1.33    1.64
   8  -9  -3   -0.46    1.46
  -8  -9   3   -0.80    1.39
  -7  -9   3   32.99    2.87
   7  -9  -3   32.91    3.00
   7   9  -3   35.52    2.93
   6   9  -3   -0.83    1.29
   6  -9  -3    2.16    1.51
  -6  -9   3   -0.36    1.33
   5  -9  -3   21.04    2.36
   5   9  -3   20.87    2.18
   5  -9  -3   17.87    1.68
  -5  -9   3   22.29    2.26
   4  -9  -3  264.93    7.97
  -4  -9   3  257.39    7.57
   4  -9  -3  250.35    8.58
  -4  -9   3  258.56    8.62
   4   9  -3  248.45    8.29
   3   9  -3   60.79    3.10
   3  -9  -3   60.63    3.25
  -3   9   3   61.38    2.42
  -3  -9   3   58.65    2.51
  -3  -9   3   55.74    3.14
   3  -9  -3   59.31    2.90
  -2   9   3  196.08    5.93
   2   9  -3  198.79    6.53
   2  -9  -3  193.55    6.48
   2  -9  -3  200.28    6.77
  -2  -9   3  197.47    6.74
   1  -9  -3   34.87    2.24
   1   9  -3   34.38    2.24
  -1  -9   3   34.30    1.97
  -1  -9   3   36.40    2.26
   1  -9  -3   31.75    2.08
  -1   9   3   35.00    1.83
   0  -9  -3   32.04    2.15
   0  -9   3   37.30    2.06
   0  -9   3   34.43    2.06
   0   9   3   34.89    1.88
   0   9  -3   33.83    2.18
   1  -9   3   69.97    3.07
  -1  -9  -3   75.55    2.95
  -1   9  -3   68.73    2.97
   1  -9   3   65.65    2.91
  -1  -9  -3   66.17    3.21
  -2  -9  -3  130.50    4.18
   2   9   3  123.50    4.52
  -2   9  -3  124.03    4.40
  -2  -9  -3  123.66    4.88
   2  -9   3  131.99    4.44
   2  -9   3  123.76    4.75
  -3  -9  -3  157.18    6.00
   3  -9   3  165.61    5.91
   3   9   3  164.05    5.74
  -3   9  -3  168.68    5.51
   3  -9   3  171.07    5.30
  -4   9  -3   33.50    2.13
   4   9   3   31.54    2.28
  -4  -9  -3   34.36    2.68
   4  -9   3   35.89    2.54
   5  -9   3   19.82    2.36
  -5   9  -3   17.79    1.81
   5   9   3   17.92    2.25
  -5  -9  -3   17.28    2.05
   6   9   3   23.65    2.45
   6  -9   3   28.28    2.57
  -6   9  -3   18.65    2.01
  -6  -9  -3   32.00    2.74
   7  -9   3  335.62   10.71
  -7   9  -3  291.38   10.03
   7   9   3  337.72   10.80
  -7  -9  -3  311.53   10.70
   8  -9   3  102.47    4.95
  -8   9  -3   96.72    4.51
  -8  -9  -3   94.66    4.92
   8   9   3  102.04    5.06
  -9  -9  -3   82.16    4.62
   9  -9   3   73.85    4.64
   9   9   3   86.55    4.78
 -10  -9  -3   11.89    2.35
  10   9   3    9.92    2.27
  10  -9   3   11.79    2.43
  11   9   3   19.43    2.87
  11  -9   3   12.39    2.49
 -11  -9  -3   17.63    2.85
 -12  -9  -3    9.53    2.51
  12   9   3    2.98    2.09
  12  -9   3    5.19    2.43
  12 -10  -3    2.85    2.47
 -12 -10   3    8.56    2.37
 -11 -10   3   15.28    2.81
  11  10  -3   10.29    2.57
  11 -10  -3   14.91    2.77
  10 -10  -3    1.56    2.07
 -10 -10   3    6.92    2.03
  10  10  -3    2.75    2.02
   9  10  -3    4.95    2.00
  -9 -10   3    1.29    1.69
   9 -10  -3    3.25    1.81
   8 -10  -3   55.15    3.97
   8  10  -3   48.98    3.54
  -8 -10   3   50.17    3.64
  -7 -10   3    9.40    1.91
   7 -10  -3    6.23    1.90
   7  10  -3    5.24    1.84
   6  10  -3    9.30    1.87
   6 -10  -3   13.50    2.22
  -6 -10   3   10.87    2.07
   5  10  -3   -0.32    1.31
   5 -10  -3    2.21    1.43
  -5 -10   3   -0.35    1.13
   4 -10  -3   19.27    2.27
  -4 -10   3   22.60    2.34
   4 -10  -3   22.43    2.03
   4  10  -3   22.96    2.37
   3 -10  -3  282.76    9.44
  -3 -10   3  293.82    9.47
   3  10  -3  281.12    9.15
  -3 -10   3  288.98    8.52
   3 -10  -3  296.54    9.03
   2  10  -3  234.38    7.52
   2 -10  -3  236.32    7.74
  -2 -10   3  237.55    7.77
  -2  10   3  234.65    6.92
  -2 -10   3  193.44    6.93
   2 -10  -3  248.10    7.63
  -1 -10   3    8.75    1.22
  -1 -10   3    8.62    1.36
   1 -10  -3    7.15    1.34
   1  10  -3    6.56    1.26
   1 -10  -3    9.55    1.43
  -1  10   3   10.57    1.30
   0 -10   3  299.86    9.46
   0  10  -3  300.51    9.36
   0  10   3  314.64    9.14
   0 -10  -3  318.43    9.74
   0 -10   3  307.11    9.35
   1 -10   3  250.62    7.71
  -1  10  -3  238.47    7.58
  -1 -10  -3  228.52    7.93
  -1 -10  -3  246.68    7.49
   1 -10   3  245.52    7.81
  -2  10  -3    0.47    0.89
  -2 -10  -3   -1.39    0.82
   2  10   3   -0.23    0.93
   2 -10   3    0.66    0.81
   2 -10   3   -0.48    1.00
  -2 -10  -3    2.33    0.87
  -3 -10  -3   81.72    4.01
   3  10   3   84.93    3.73
   3 -10   3   85.45    3.88
  -3  10  -3   86.73    3.50
  -4 -10  -3   10.47    1.74
   4  10   3   12.68    1.72
  -4  10  -3   11.86    1.58
   4 -10   3   11.24    1.79
  -5 -10  -3    2.58    1.35
  -5  10  -3    2.31    0.98
   5 -10   3   -0.48    1.26
   5  10   3    3.28    1.49
   6 -10   3   18.45    2.42
  -6 -10  -3   22.52    2.52
   6  10   3   21.67    2.73
  -7 -10  -3   -0.65    1.35
  -7  10  -3    0.52    0.61
   7  10   3    0.96    1.48
   7 -10   3    0.07    1.46
   8  10   3   19.32    2.56
   8 -10   3   21.17    2.74
  -8 -10  -3   17.41    2.58
   9 -10   3    7.75    2.22
  -9 -10  -3   20.77    2.75
   9  10   3   13.91    2.45
  10 -10   3   10.04    2.38
 -10 -10  -3   12.46    2.49
  10  10   3   16.31    2.69
  11 -10   3    4.85    2.32
 -11 -10  -3    0.70    1.92
  11  10   3   -1.21    2.00
 -12 -10  -3   45.12    4.29
  12 -10   3   33.96    3.97
 -11 -11   3    7.91    2.30
  11 -11  -3    9.63    2.60
  11  11  -3   10.27    2.51
 -10 -11   3   21.08    2.87
  10 -11  -3   13.70    2.71
  10  11  -3   16.62    2.82
   9  11  -3   10.38    2.29
   9 -11  -3    9.39    2.30
  -9 -11   3    9.71    2.26
  -8 -11   3    3.36    1.71
   8 -11  -3    5.44    1.96
   8  11  -3    3.96    1.88
   7  11  -3   -0.84    1.56
  -7 -11   3   -0.69    1.40
   7 -11  -3    0.40    1.55
  -6 -11   3    2.33    1.51
   6  11  -3    2.56    1.57
   6 -11  -3    3.12    1.65
   5  11  -3    0.80    1.52
  -5 -11   3    1.55    1.43
   5 -11  -3    1.09    1.43
  -4 -11   3  167.49    6.67
   4 -11  -3  173.27    6.79
   4  11  -3  161.54    6.30
   4 -11  -3  190.67    6.24
  -3 -11   3    5.81    1.14
   3 -11  -3    5.39    1.59
   3  11  -3    4.12    1.47
   3 -11  -3    4.59    1.33
  -3 -11   3    7.18    1.58
   2  11  -3   20.47    2.23
   2 -11  -3   23.77    2.15
  -2 -11   3   24.09    2.34
   2 -11  -3   20.74    2.15
  -2 -11   3   19.54    1.71
  -1 -11   3  247.56    7.62
  -1 -11   3  236.42    7.98
  -1  11   3  240.39    7.37
   1 -11  -3  242.05    8.03
   1 -11  -3  242.35    7.95
   1  11  -3  228.44    7.74
   0 -11   3   76.24    3.43
   0  11  -3   74.53    3.36
   0  11   3   75.14    3.15
   0 -11   3   71.61    3.50
   0 -11  -3   74.96    3.73
   1 -11   3    5.92    1.24
   1 -11   3    4.10    1.20
  -1  11  -3    5.46    1.25
  -1 -11  -3    6.25    1.21
  -1 -11  -3    5.86    1.44
   2 -11   3   11.01    1.40
   2 -11   3   10.85    1.73
   2  11   3   14.15    1.85
  -2 -11  -3   12.56    1.83
  -2  11  -3   10.22    1.38
   3 -11   3  123.15    5.07
  -3  11  -3  121.04    4.55
  -3 -11  -3  121.98    5.24
   3  11   3  119.81    4.79
  -4 -11  -3    0.29    1.18
   4  11   3    1.48    1.34
   4 -11   3    0.79    1.28
  -4  11  -3   -0.27    0.89
  -5 -11  -3  215.54    8.06
   5  11   3  219.14    7.76
   5 -11   3  217.85    7.92
  -6 -11  -3   97.66    4.87
   6  11   3   98.07    4.65
   6 -11   3   87.46    4.59
   7 -11   3   23.51    2.82
  -7 -11  -3   16.67    2.48
   7  11   3   20.74    2.56
  -8 -11  -3    0.16    1.58
   8  11   3    0.60    1.72
   8 -11   3    2.12    1.70
   9 -11   3    6.19    2.02
  -9 -11  -3    3.27    1.78
   9  11   3    6.74    2.22
 -10 -11  -3    2.25    1.84
  10 -11   3    2.02    1.94
  10  11   3   -1.19    1.89
  11  11   3   -0.35    2.19
  11 -11   3    0.13    2.05
 -11 -11  -3    1.34    2.08
  10 -12  -3    1.39    2.07
  10  12  -3    0.17    2.05
 -10 -12   3    0.02    1.73
   9  12  -3   -2.99    1.86
  -9 -12   3   -0.62    1.50
   9 -12  -3    2.32    1.91
   8 -12  -3    0.09    1.70
  -8 -12   3    0.09    1.42
   8  12  -3   -0.12    1.64
   7 -12  -3   19.22    2.69
   7  12  -3   23.66    2.80
  -7 -12   3   21.82    2.71
   6  12  -3   44.57    3.43
  -6 -12   3   40.03    3.31
   6 -12  -3   41.46    3.54
  -5 -12   3    0.69    1.40
   5 -12  -3    4.12    1.70
   5  12  -3    3.02    1.74
   4  12  -3   47.14    3.35
  -4 -12   3   47.21    3.56
   4 -12  -3   49.31    3.46
   3  12  -3   24.09    2.48
  -3 -12   3   30.75    2.75
   3 -12  -3   32.34    2.73
   3 -12  -3   36.42    3.03
   2  12  -3   69.84    3.68
  -2 -12   3   70.15    3.88
   2 -12  -3   70.58    3.73
   2 -12  -3   70.89    3.67
  -2 -12   3   65.45    3.14
   1 -12  -3   66.11    3.65
   1  12  -3   61.53    3.29
  -1 -12   3   68.68    3.69
   1 -12  -3   67.86    3.62
  -1 -12   3   70.58    3.31
   0 -12   3   38.27    2.47
   0  12  -3   37.59    2.48
   0 -12   3   37.88    2.70
   0 -12  -3   29.86    2.74
   0  12   3   36.09    2.44
  -1  12  -3   16.17    1.97
   1 -12   3   17.01    2.00
  -1 -12  -3   13.04    2.05
   1 -12   3   12.75    1.70
  -1 -12  -3   14.05    1.67
   2 -12   3  356.64   11.72
   2  12   3  398.13   11.64
  -2  12  -3  389.79   11.49
  -2 -12  -3  382.99   12.22
   3 -12   3   48.90    3.20
  -3 -12  -3   46.52    3.33
  -3  12  -3   52.26    2.90
   3  12   3   60.98    3.26
  -4 -12  -3    0.83    1.40
   4  12   3   -2.80    1.32
   4 -12   3   -0.71    1.36
  -4  12  -3    0.96    0.74
   5 -12   3    1.50    1.55
   5  12   3    2.05    1.68
  -5 -12  -3    2.90    1.67
   6  12   3   -0.41    1.65
   6 -12   3   -1.44    1.49
  -6 -12  -3    1.34    1.55
  -7 -12  -3   -0.17    1.51
   7 -12   3    0.11    1.51
   7  12   3    0.55    1.58
   8 -12   3   28.83    3.05
   8  12   3   26.85    2.99
  -8 -12  -3   30.92    3.15
   9 -12   3    7.40    2.22
   9  12   3   10.15    2.37
  -9 -12  -3   10.91    2.50
 -10 -12  -3    0.73    1.85
  10  12   3    1.25    1.91
  10 -12   3    2.56    2.17
   9 -13  -3   -0.06    1.87
  -9 -13   3    3.17    2.02
   9  13  -3    0.85    2.01
   8  13  -3    3.78    2.03
   8 -13  -3    6.65    2.22
  -8 -13   3    1.32    1.77
   7 -13  -3    2.83    1.86
   7  13  -3    5.16    2.12
  -7 -13   3    4.30    1.80
   6  13  -3   28.61    2.88
  -6 -13   3   25.93    2.99
   6 -13  -3   25.94    3.23
   5 -13  -3    1.21    1.62
   5  13  -3   -0.16    1.67
  -5 -13   3   -0.54    1.46
   4  13  -3   20.29    2.53
  -4 -13   3   20.84    2.64
   4 -13  -3   21.53    2.63
   3  13  -3  219.50    7.96
  -3 -13   3  240.11    8.53
   3 -13  -3  229.59    8.28
  -2 -13   3   54.90    3.56
   2 -13  -3   60.19    3.58
   2  13  -3   55.72    3.35
   2 -13  -3   56.42    3.65
   1 -13  -3   49.91    3.32
   1 -13  -3   47.71    3.40
  -1 -13   3   48.61    3.46
   1  13  -3   47.65    3.09
  -1 -13   3   55.08    3.10
   0 -13   3   14.84    1.97
   0  13  -3   15.70    1.96
   0 -13  -3   14.69    2.14
   0 -13   3   12.89    1.96
   1 -13   3    5.75    1.55
  -1 -13  -3    8.33    1.89
   1 -13   3    4.15    1.48
  -1  13  -3    5.81    1.51
   2 -13   3   57.27    3.44
  -2  13  -3   62.41    3.09
  -2 -13  -3   53.25    3.63
   2  13   3   61.42    3.34
  -3 -13  -3   73.98    4.21
   3 -13   3   71.62    4.02
  -3  13  -3   64.77    3.39
   3  13   3   73.22    3.83
   4 -13   3   34.91    2.96
  -4 -13  -3   32.58    2.99
   4  13   3   35.03    2.80
   5  13   3    9.31    1.96
  -5 -13  -3   15.08    2.37
   5 -13   3   13.10    2.21
   6  13   3   28.68    3.04
   6 -13   3   30.15    2.96
  -6 -13  -3   29.98    3.02
  -7 -13  -3   -0.41    1.48
   7 -13   3    1.08    1.74
   7  13   3   -2.21    1.51
   8  13   3   -1.86    1.66
  -8 -13  -3    2.42    1.77
   8 -13   3   -0.14    1.67
  -9 -13  -3    2.11    1.88
   9  13   3   -1.17    2.01
   9 -13   3    1.00    1.82
  10  13   3   13.98    2.85
   9 -14  -3   -3.54    1.85
   9  14  -3    0.87    2.08
  -8 -14   3    0.67    1.73
   8 -14  -3    1.39    1.96
   8  14  -3    1.33    1.97
   7 -14  -3    2.09    1.94
  -7 -14   3    1.70    1.83
   7  14  -3   -0.68    1.74
   6 -14  -3    0.03    1.85
  -6 -14   3    3.62    1.86
   6  14  -3    4.63    2.11
   5 -14  -3    2.33    1.85
   5  14  -3    5.75    2.10
  -5 -14   3    5.24    1.98
   4 -14  -3    2.86    1.73
  -4 -14   3    4.48    1.99
   4  14  -3    4.85    1.91
   3 -14  -3   18.74    2.58
   3  14  -3   16.08    2.29
  -3 -14   3   17.13    2.60
   2 -14  -3   94.03    4.73
  -2 -14   3   80.62    4.62
   2 -14  -3   97.58    4.76
   2  14  -3   92.94    4.60
   1  14  -3   10.74    1.97
   1 -14  -3    9.01    1.84
   1 -14  -3    8.50    1.91
  -1 -14   3   10.18    1.79
  -1 -14   3   10.14    2.06
   0 -14   3    4.66    1.58
   0 -14  -3    6.59    1.85
   0 -14   3    2.67    1.51
   0  14  -3    6.86    1.73
   1 -14   3    4.14    1.64
  -1  14  -3    5.29    1.54
  -1 -14  -3    3.92    1.69
  -2 -14  -3   62.05    4.04
   2 -14   3   64.00    3.80
   3 -14   3    1.30    1.49
  -3 -14  -3   -0.70    1.35
   3  14   3   -0.55    1.42
   4 -14   3   -0.90    1.43
   4  14   3    1.68    1.63
  -4 -14  -3    1.73    1.66
   5 -14   3    8.83    2.15
  -5 -14  -3   12.13    2.27
   5  14   3   10.97    2.18
  -6 -14  -3    2.88    1.91
   6  14   3    8.88    2.10
   6 -14   3    8.15    2.06
   7  14   3    8.00    2.30
   7 -14   3    7.28    2.11
  -7 -14  -3    6.04    2.15
   8  14   3   11.09    2.58
  -8 -14  -3   11.17    2.51
   8 -14   3   16.82    2.75
   9  14   3    0.20    2.25
   8  15  -3    7.26    2.58
   8 -15  -3    5.71    2.41
   7  15  -3    0.09    2.13
  -7 -15   3   -2.87    1.55
   7 -15  -3   -2.74    1.84
  -6 -15   3    0.85    1.84
   6 -15  -3    1.51    2.05
   6  15  -3    2.03    1.94
   5 -15  -3    3.20    2.10
  -5 -15   3    0.20    1.63
   5  15  -3    0.49    1.96
  -4 -15   3   -0.41    1.56
   4 -15  -3   -0.79    1.61
   4  15  -3   -1.30    1.77
  -3 -15   3    0.59    1.72
   3  15  -3    4.90    1.88
   3 -15  -3    1.89    1.85
   2  15  -3    9.78    2.05
  -2 -15   3   10.69    2.15
   2 -15  -3   10.98    2.24
   1 -15  -3   -1.40    1.24
  -1 -15   3   -1.49    1.36
   1  15  -3   -1.87    1.37
   0 -15   3   45.52    3.17
   0 -15  -3   46.52    3.61
   0  15  -3   39.56    2.87
  -1 -15  -3    9.98    2.16
   1 -15   3    9.21    2.03
   2 -15   3   -1.07    1.41
  -2 -15  -3   -1.68    1.37
   3 -15   3    0.15    1.49
  -3 -15  -3    1.06    1.52
  -4 -15  -3    0.73    1.61
   4 -15   3    4.02    1.97
  -5 -15  -3   18.66    2.74
   5  15   3   17.30    2.50
   5 -15   3   10.49    2.30
  -6 -15  -3    8.92    2.31
   6  15   3    2.91    2.05
   6 -15   3    3.78    2.03
  -7 -15  -3   -1.61    1.65
   7 -15   3    3.85    2.00
   7  15   3   -4.28    1.87
   8  15   3   -1.85    2.02
   7 -16  -3    2.96    2.23
   7  16  -3    4.22    2.46
   6 -16  -3    0.83    2.11
  -6 -16   3    2.20    2.08
   6  16  -3    1.96    2.23
   5  16  -3    3.16    2.08
   5 -16  -3   -2.52    1.91
  -5 -16   3    0.53    1.96
  -4 -16   3   17.13    2.74
   4  16  -3   13.52    2.63
   4 -16  -3   16.60    2.76
   3  16  -3   30.06    3.03
   3 -16  -3   33.64    3.22
  -3 -16   3   26.30    3.44
   2 -16  -3   56.34    3.74
  -2 -16   3   54.80    4.21
   2  16  -3   51.98    3.79
   1  16  -3    2.08    1.64
   0 -16  -3   27.06    3.15
   1 -16   3   -0.94    1.59
  -1 -16  -3    5.21    1.96
  -2 -16  -3   -0.80    1.40
   2 -16   3   -1.47    1.63
   3 -16   3    2.30    1.86
  -3 -16  -3   -0.13    1.67
  -4 -16  -3    0.60    1.73
   4 -16   3   -0.94    1.69
   5 -16   3   14.62    2.68
  -5 -16  -3   19.73    3.01
  -6 -16  -3    2.22    1.94
   6  16   3   -3.84    1.91
   6 -16   3    1.48    2.10
   7  16   3    1.30    2.34
   5  17  -3    2.82    2.16
  -5 -17   3    3.67    2.35
   5 -17  -3   -0.05    2.22
   4 -17  -3   15.75    2.92
   4  17  -3   17.25    2.86
  -4 -17   3   20.84    3.11
   3 -17  -3   30.35    3.46
   3  17  -3   30.00    3.42
  -3 -17   3   29.80    3.43
  -2 -17   3    6.98    2.31
  -1 -17  -3   -0.10    1.74
  -2 -17  -3   -1.59    1.72
   2 -17   3   -0.56    1.86
   3 -17   3   -1.75    1.83
  -3 -17  -3    0.43    1.85
  -4 -17  -3   14.01    2.79
   4 -17   3   11.64    2.51
   5 -17   3   -0.67    1.95
  -5 -17  -3    0.47    2.09
  -3 -18   3    4.48    2.55
  -1 -18  -3    2.27    1.86
  -2 -18  -3    4.70    2.25
   3 -18   3   -2.26    1.95
  -3 -18  -3    1.31    2.10
 -13   0   4   15.29    2.65
 -12   0   4    8.73    2.19
 -11   0   4    0.27    1.47
 -11   0   4    0.28    1.24
 -10   0   4    2.65    1.25
 -10   0   4    1.18    1.39
 -10   0   4    2.56    1.17
  10   0  -4    2.58    1.27
  -9   0   4   78.41    3.73
  -9   0   4   81.95    3.97
  -9   0   4   77.73    3.49
  -8   0   4  244.72    7.95
  -8   0   4  241.21    7.72
  -8   0   4  241.54    8.02
  -7   0   4  352.25   10.61
  -7   0   4  344.55   10.44
  -7   0   4  344.34   10.25
  -6   0   4    8.50    1.16
  -6   0   4    8.72    1.11
  -6   0   4   10.59    1.38
  -5   0   4   35.85    1.82
  -5   0   4   34.08    1.87
  -5   0   4   35.73    1.92
  -4   0   4  650.06   16.98
  -4   0   4  654.20   16.92
  -4   0   4  554.08   16.97
  -3   0   4  271.50    7.90
  -3   0   4  278.62    7.89
  -2   0   4 7803.89  212.22
   2   0  -4 8420.97  215.31
  -1   0   4 3849.65  105.85
   1   0  -4 3778.48  105.85
   1   0  -4 4508.72  108.74
   0   0  -4 2111.30   55.12
   0   0  -4 2054.59   56.04
   0   0   4 2124.67   55.04
   1   0   4 3921.82  102.86
  -2   0  -4 1491.67   39.54
   2   0   4 1502.88   39.47
  -2   0  -4 1511.71   40.09
   3   0   4  248.82    6.73
  -3   0  -4  235.90    7.15
  -3   0  -4  241.01    6.73
  -4   0  -4  187.25    5.93
  -4   0  -4  185.73    5.42
   4   0   4  188.82    5.45
  -5   0  -4 2250.29   58.75
   5   0   4 2245.55   58.78
  -5   0  -4 2228.04   60.02
  -6   0  -4  596.69   16.39
  -6   0  -4  601.30   17.27
   6   0   4  602.68   16.43
  -7   0  -4  256.11    8.50
  -7   0  -4  257.11    7.67
   7   0   4  257.94    7.71
  -8   0  -4  591.99   16.16
  -8   0  -4  569.16   17.16
   8   0   4  574.37   16.16
  -9   0  -4   22.56    2.65
 -10   0  -4  604.67   18.45
 -11   0  -4   65.72    4.28
 -12   0  -4    1.36    1.94
 -13   0  -4    1.54    2.06
 -14   0  -4   -0.97    2.11
 -14  -1   4    6.90    2.46
 -13  -1   4   21.68    2.97
 -12   1   4   22.43    2.98
 -12  -1   4   26.66    3.05
 -11  -1   4   77.50    3.90
  11  -1  -4   70.46    4.09
 -11   1   4   84.11    4.40
 -11  -1   4   82.38    4.48
 -10   1   4   60.76    3.55
 -10  -1   4   55.76    3.26
  10  -1  -4   58.05    3.50
 -10  -1   4   63.28    3.35
 -10  -1   4   61.71    3.58
  -9   1   4   48.81    2.96
  -9  -1   4   44.03    2.72
  -9  -1   4   43.19    2.96
  -9   1   4   44.35    2.81
  -8   1   4   20.98    2.06
  -8   1   4   23.62    2.05
  -8   1   4   25.50    1.89
  -8  -1   4   23.45    2.08
  -8  -1   4   23.66    1.90
  -7   1   4 1016.97   27.35
  -7   1   4 1012.18   27.86
  -7   1   4 1008.37   27.72
  -7  -1   4  997.76   27.45
  -7  -1   4 1009.76   28.02
  -6  -1   4   17.68    1.43
  -6  -1   4   14.66    1.31
  -6   1   4   18.96    1.46
  -6  -1   4   16.78    1.55
  -6   1   4   13.01    1.35
  -6   1   4   17.01    1.61
  -5  -1   4  137.46    4.65
  -5  -1   4  146.17    4.65
  -5   1   4  141.46    4.56
  -5  -1   4  135.14    4.76
  -5   1   4  142.12    4.80
  -4  -1   4  393.03   11.09
  -4  -1   4  388.16   11.20
  -4   1   4  397.45   11.07
  -4  -1   4  397.18   11.03
  -4   1   4  394.15   11.19
  -4   1   4  392.75   10.99
  -3  -1   4    1.95    0.49
   3  -1  -4    3.67    0.52
  -3  -1   4    3.43    0.56
  -3   1   4    3.52    0.47
   3   1  -4    3.59    0.54
  -3   1   4    6.53    0.86
  -2  -1   4   92.44    3.00
  -2  -1   4   91.97    2.95
  -2   1   4   92.53    3.06
   2   1  -4   91.73    2.92
   2  -1  -4   91.65    2.75
   2  -1  -4   95.61    2.93
  -1  -1   4 5463.98  146.91
   1   1  -4 6265.63  149.45
  -1  -1   4 5331.47  146.19
   1  -1  -4 4920.46  146.41
  -1   1   4 5678.84  146.69
   1  -1  -4 6021.37  159.75
   0  -1   4  294.83    7.90
   0   1   4  287.15    7.90
   0   1  -4  294.53    7.97
   0  -1  -4  280.02    7.95
   0  -1  -4  289.32    7.90
   0  -1   4  285.68    7.87
  -1   1  -4 6703.96  193.45
  -1   1  -4 6481.53  186.30
  -1  -1  -4 7933.99  187.88
   1  -1   4 7168.37  184.20
   1   1   4 5918.38  184.83
  -1  -1  -4 8047.11  185.28
   2  -1   4 2564.61   65.90
   2   1   4 2347.82   66.37
  -2   1  -4 2510.11   66.79
  -2   1  -4 2570.92   67.48
  -2  -1  -4 2603.48   66.89
   3  -1   4 2402.47   62.84
   3   1   4 2432.80   63.05
  -3   1  -4 2366.45   63.27
  -3  -1  -4 2438.30   63.88
  -3   1  -4 2367.35   63.79
  -4  -1  -4  112.54    3.94
  -4   1  -4  109.64    3.84
   4   1   4  108.36    3.27
   4  -1   4  107.28    3.52
  -4   1  -4  107.68    3.26
  -5  -1  -4   88.75    3.59
  -5  -1  -4   85.16    3.11
   5   1   4   94.70    2.91
   5  -1   4   85.53    3.13
  -5   1  -4   84.89    3.47
  -5   1  -4   85.64    2.84
   6   1   4  192.72    5.88
  -6  -1  -4  199.96    6.16
  -6   1  -4  198.04    5.85
  -6  -1  -4  203.05    6.76
  -6   1  -4  199.58    6.68
   6  -1   4  198.92    6.19
  -7   1  -4  197.81    5.89
  -7   1  -4  190.65    6.76
  -7  -1  -4  193.84    6.19
   7   1   4  198.41    5.96
  -7  -1  -4  189.99    6.82
   7  -1   4  197.11    6.24
   8  -1   4   78.77    3.47
  -8  -1  -4   81.41    3.47
  -8  -1  -4   78.44    3.98
  -8   1  -4   81.87    3.08
   8   1   4   85.23    3.22
  -8   1  -4   80.08    4.04
   9  -1   4    0.32    1.09
  -9   1  -4   -2.55    1.24
  -9  -1  -4    0.82    1.30
  -9  -1  -4    0.66    1.04
 -10  -1  -4  337.49   11.37
 -10   1  -4  323.97   11.21
 -11   1  -4   82.67    4.73
 -11  -1  -4   82.91    4.71
 -12   1  -4    0.19    1.81
 -12  -1  -4    0.66    1.72
 -13   1  -4    3.79    2.02
 -13  -1  -4    1.93    2.05
 -14   1  -4   11.83    2.85
 -14  -1  -4    7.78    2.56
  14   2  -4    5.72    2.09
 -14  -2   4    1.21    2.17
 -13  -2   4   -1.28    1.71
 -12  -2   4    1.50    1.64
 -12  -2   4    1.92    1.45
 -11  -2   4    0.27    1.45
 -11  -2   4   -0.83    1.23
 -11   2   4   -0.60    1.37
  11  -2  -4    0.22    1.38
 -10   2   4    7.70    1.71
 -10  -2   4    3.97    1.60
 -10  -2   4    6.16    1.43
  10  -2  -4    8.50    1.74
   9  -2  -4    2.47    1.35
  -9  -2   4    0.87    1.11
  -9  -2   4    1.99    1.13
   9  -2  -4    1.60    0.93
  -9   2   4    4.73    1.31
  -9  -2   4    1.36    1.20
  -8  -2   4  263.74    8.41
   8  -2  -4  259.94    7.94
  -8   2   4  257.76    8.65
  -8  -2   4  268.12    8.27
  -8  -2   4  258.70    8.67
  -7  -2   4   68.30    3.24
  -7   2   4   60.45    3.22
  -7  -2   4   66.70    3.02
  -7  -2   4   67.64    2.96
   7  -2  -4   63.08    2.72
   6  -2  -4  414.33   11.61
  -6   2   4  416.18   11.93
  -6   2   4  422.76   12.21
  -6  -2   4  382.27   11.66
  -6  -2   4  423.23   12.26
  -6  -2   4  412.84   11.97
  -5  -2   4    5.31    1.00
  -5   2   4    4.54    0.82
  -5  -2   4    5.62    0.98
   5  -2  -4    3.35    0.71
  -5   2   4    3.12    0.92
  -4   2   4  359.37   10.53
  -4  -2   4  353.92   10.40
  -4   2   4  366.15   10.24
   4   2  -4  366.54   10.47
   4  -2  -4  377.34   10.17
  -3  -2   4  129.57    4.49
  -3  -2   4  155.16    4.75
   3   2  -4  152.65    4.69
   3  -2  -4  158.24    4.53
  -3   2   4  155.76    4.44
  -3   2   4  158.08    4.86
   2  -2  -4   13.07    0.80
   2   2  -4   10.31    0.96
  -2  -2   4   15.09    0.87
  -2  -2   4   12.09    0.91
  -2   2   4   12.21    0.99
  -2   2   4   11.44    0.57
   1   2  -4  944.16   25.15
  -1   2   4  934.06   24.95
   1  -2  -4  938.58   24.82
  -1  -2   4  934.68   24.83
  -1  -2   4  944.67   24.90
   0  -2  -4  150.15    4.26
   0  -2   4  148.43    4.27
   0  -2   4  145.98    4.30
   0   2  -4  153.96    4.39
   0   2   4  151.06    4.32
   0  -2  -4  149.32    4.35
  -1  -2  -4  647.68   17.54
   1   2   4  637.26   17.30
   1  -2   4  634.97   17.28
   1  -2   4  644.25   17.33
  -1  -2  -4  650.04   17.36
  -1   2  -4  655.69   17.51
   2  -2   4 6463.24  165.95
  -2  -2  -4 7065.18  166.32
  -2  -2  -4 6576.13  168.28
  -2   2  -4 6085.38  168.08
   2   2   4 5501.71  169.89
   3  -2   4  906.96   24.59
   3   2   4  922.57   24.90
  -3  -2  -4  918.85   24.63
  -3  -2  -4  939.81   25.14
  -3   2  -4  925.44   25.01
  -4  -2  -4  152.04    5.11
  -4  -2  -4  145.56    4.74
  -4   2  -4  158.57    4.97
  -4   2  -4  150.51    4.21
   4  -2   4  145.56    4.75
   4   2   4  150.06    4.20
   5  -2   4  206.77    6.23
  -5   2  -4  200.06    5.60
  -5   2  -4  189.46    6.39
  -5  -2  -4  202.27    6.21
   5   2   4  200.35    5.63
  -5  -2  -4  199.98    6.61
   6   2   4    8.48    0.98
  -6  -2  -4    9.43    1.39
  -6   2  -4    7.90    0.88
  -6   2  -4    7.82    1.31
  -6  -2  -4   10.20    1.18
   6  -2   4    8.43    1.13
  -7   2  -4   40.10    1.72
   7   2   4   36.68    1.79
  -7   2  -4   35.18    2.45
   7  -2   4   39.84    2.33
  -7  -2  -4   36.74    2.55
   8  -2   4   97.74    3.92
  -8   2  -4   92.73    4.23
  -8  -2  -4   85.06    4.26
  -9   2  -4  107.35    5.12
  -9  -2  -4  109.13    5.12
   9  -2   4  115.99    4.62
 -10  -2  -4   27.91    2.95
 -10   2  -4   31.70    3.04
  10  -2   4   29.11    2.58
 -10  -2  -4   33.90    2.72
 -11   2  -4   -0.15    1.46
 -11  -2  -4   -0.27    1.57
 -12  -2  -4   -1.95    1.51
 -12   2  -4    2.71    1.94
 -13  -2  -4    2.87    2.09
 -13   2  -4   -0.81    1.90
 -14   2  -4    2.14    2.27
 -14  -2  -4    0.06    2.09
  14   3  -4   32.01    3.51
  13   3  -4   -1.00    1.59
 -13  -3   4   -1.20    1.65
  12  -3  -4    9.23    2.16
 -12  -3   4   10.58    2.27
 -12  -3   4    9.09    1.96
  12   3  -4    8.96    2.01
 -11  -3   4   -0.58    1.44
 -11  -3   4    1.86    1.38
  11  -3  -4    1.37    1.48
 -10   3   4   -0.27    0.95
 -10  -3   4    0.46    1.37
  10  -3  -4    2.75    1.47
 -10  -3   4    0.06    1.16
   9  -3  -4   18.11    1.62
  -9  -3   4   17.30    1.92
  -9  -3   4   15.61    2.06
   9  -3  -4   20.15    2.38
  -8   3   4  159.44    5.82
   8  -3  -4  162.57    5.37
  -8  -3   4  163.70    5.95
   8  -3  -4  169.57    6.30
  -8  -3   4  163.65    5.63
  -8  -3   4  172.34    6.31
  -7  -3   4  215.34    7.16
  -7  -3   4  209.19    7.30
   7  -3  -4  209.61    6.57
  -7   3   4  224.40    7.45
  -7  -3   4  215.86    6.80
  -7   3   4  222.61    6.99
   6  -3  -4   20.29    1.40
  -6  -3   4   20.30    1.68
  -6   3   4   23.27    1.89
  -6  -3   4   20.15    1.79
   6   3  -4   21.43    1.80
  -6  -3   4   22.92    1.61
  -6   3   4   22.97    1.65
  -5   3   4  264.32    8.23
  -5   3   4  265.48    7.76
   5  -3  -4  262.29    7.59
   5   3  -4  262.76    8.10
  -5  -3   4  262.55    7.70
  -5  -3   4  261.07    8.05
   4  -3  -4  141.42    4.34
  -4  -3   4  140.82    4.40
  -4   3   4  142.76    4.33
  -4   3   4  140.49    4.84
   4   3  -4  140.03    4.67
  -4  -3   4  140.09    4.70
  -3   3   4 1348.91   36.00
  -3  -3   4 1319.10   35.83
   3  -3  -4 1379.61   35.58
   3   3  -4 1360.01   36.22
  -3   3   4 1340.60   36.08
  -2   3   4  156.08    4.91
  -2  -3   4  158.76    4.83
   2   3  -4  155.53    4.77
  -2  -3   4  155.17    4.61
   2  -3  -4  155.69    4.62
  -2   3   4  156.44    4.46
  -1  -3   4 2375.25   60.25
  -1   3   4 2300.59   66.07
  -1  -3   4 2278.76   60.13
   1   3  -4 2347.47   60.96
  -1   3   4 2188.62   60.27
   1  -3  -4 2309.14   60.15
   0  -3  -4  456.22   12.42
   0  -3   4  447.09   12.32
   0   3   4  456.17   12.38
   0  -3  -4  451.18   12.42
   0   3  -4  461.53   12.52
   0  -3   4  464.13   12.33
   1   3   4  826.94   21.91
  -1   3  -4  829.22   22.19
  -1  -3  -4  815.41   22.04
  -1  -3  -4  820.36   22.22
   1  -3   4  826.69   21.87
   1  -3   4  824.29   21.96
   2   3   4  683.38   18.88
  -2  -3  -4  691.47   18.63
   2  -3   4  692.76   18.56
  -2  -3  -4  689.14   18.83
  -2   3  -4  686.75   18.74
   2  -3   4  689.38   19.15
   3  -3   4 1174.56   30.77
  -3  -3  -4 1125.64   30.75
  -3   3  -4 1144.32   31.12
  -3  -3  -4 1175.96   31.29
  -4  -3  -4 1069.16   28.45
  -4  -3  -4 1075.35   29.01
   4  -3   4 1030.39   28.39
  -4   3  -4 1062.46   28.81
  -5   3  -4   94.84    3.59
  -5  -3  -4   80.71    3.70
  -5  -3  -4   82.27    3.37
   5   3   4   90.28    2.53
   5  -3   4   83.19    2.50
   5  -3   4   88.12    3.44
   6  -3   4  300.24    9.04
  -6  -3  -4  289.37    9.40
  -6   3  -4  295.04    9.22
  -6  -3  -4  299.13    9.02
   6   3   4  298.61    8.11
  -7  -3  -4    2.57    1.15
  -7  -3  -4   -0.22    0.81
   7  -3   4   -0.08    0.97
  -7   3  -4    1.83    0.98
  -8  -3  -4   66.23    3.80
  -8  -3  -4   66.82    3.34
  -8   3  -4   65.89    3.64
   8  -3   4   67.99    3.40
   9  -3   4  247.05    8.31
  -9   3  -4  245.83    8.74
  -9  -3  -4  259.51    8.38
  -9  -3  -4  246.51    8.99
 -10   3  -4    4.74    1.83
  10  -3   4    4.50    1.48
 -10  -3  -4    3.29    1.42
 -10  -3  -4    4.19    1.70
 -11  -3  -4    7.22    2.00
 -11   3  -4    3.22    1.63
 -12   3  -4   53.51    4.05
 -12  -3  -4   47.47    3.88
 -13   3  -4    6.84    2.30
 -13  -3  -4    4.87    2.27
 -14   3  -4   11.91    2.91
 -14  -3  -4   19.41    3.27
  14   4  -4    2.95    2.05
  13  -4  -4   -2.17    1.58
 -13  -4   4   -0.08    1.63
  13   4  -4    1.24    1.74
  12   4  -4    2.33    1.81
 -12  -4   4    1.98    1.50
  12  -4  -4    2.64    1.78
  11   4  -4    5.26    1.80
 -11  -4   4    5.82    1.71
  11  -4  -4    3.75    1.73
 -10  -4   4   25.40    2.59
  10  -4  -4   28.24    2.95
  10   4  -4   25.60    2.85
   9   4  -4   84.75    4.20
   9  -4  -4   81.84    4.25
  -9   4   4   91.22    4.01
  -9  -4   4   84.84    4.07
   8   4  -4  325.05   10.66
  -8  -4   4  346.81   10.08
  -8   4   4  343.39   10.40
  -8  -4   4  328.15   10.55
   8  -4  -4  337.29   10.89
   8  -4  -4  339.10    9.79
   7   4  -4   74.83    3.57
  -7  -4   4   82.06    3.63
   7  -4  -4   77.22    3.86
   7  -4  -4   78.91    2.98
  -7   4   4   76.51    3.31
  -7  -4   4   76.81    3.15
  -6  -4   4    5.93    0.92
   6  -4  -4    5.22    1.30
  -6  -4   4    6.98    1.16
   6  -4  -4    5.32    0.83
  -6   4   4    5.07    0.93
  -6   4   4    5.47    1.21
   6   4  -4    6.50    1.22
  -5   4   4 1214.42   33.32
  -5   4   4 1257.81   33.05
   5  -4  -4 1207.48   32.51
  -5  -4   4 1239.38   32.65
   5   4  -4 1222.64   33.44
  -5  -4   4 1222.23   33.13
   4   4  -4  114.78    4.09
  -4   4   4  114.09    3.62
  -4   4   4  113.07    4.26
  -4  -4   4  115.27    3.73
   4  -4  -4  116.54    3.71
  -4  -4   4  114.15    4.18
  -3   4   4  866.44   22.59
  -3  -4   4  729.17   22.30
  -3  -4   4  852.60   22.78
  -3   4   4  854.13   22.92
   3  -4  -4  878.39   22.43
   3   4  -4  854.13   22.93
   2  -4  -4  537.63   14.60
  -2  -4   4  536.53   14.81
  -2   4   4  535.33   14.91
  -2   4   4  541.40   14.62
   2   4  -4  537.63   14.87
   1  -4  -4   31.49    1.46
  -1  -4   4   29.82    1.31
  -1  -4   4   28.58    1.46
   1   4  -4   29.06    1.47
  -1   4   4   26.51    1.49
  -1   4   4   29.06    1.04
   0  -4   4   48.56    1.86
   0   4   4   48.26    1.68
   0  -4   4   48.52    1.84
   0   4   4   49.75    1.91
   0  -4  -4   48.57    1.98
   0   4  -4   48.93    1.95
   1  -4   4  205.72    5.77
  -1  -4  -4  204.45    5.82
  -1  -4  -4  200.75    5.98
  -1   4  -4  206.54    6.02
  -1  -4  -4  208.42    6.16
   1  -4   4  203.24    6.02
   2  -4   4  420.34   11.92
  -2  -4  -4  424.93   12.03
   2  -4   4  420.98   11.51
  -2  -4  -4  427.98   12.06
  -2  -4  -4  439.72   11.58
  -2   4  -4  437.06   11.98
  -3  -4  -4  214.96    6.62
  -3   4  -4  221.40    6.56
  -3  -4  -4  217.73    6.68
   3  -4   4  208.40    6.52
   4  -4   4  722.38   20.05
  -4   4  -4  734.44   20.23
  -4  -4  -4  742.28   20.46
  -4  -4  -4  726.69   20.10
  -5  -4  -4  158.75    5.70
   5  -4   4  160.52    5.40
  -5  -4  -4  161.72    5.44
  -5   4  -4  154.79    5.39
  -6  -4  -4   38.15    2.28
  -6  -4  -4   39.50    2.59
   6  -4   4   37.97    2.44
  -6   4  -4   39.39    2.44
   7  -4   4   61.77    3.13
  -7  -4  -4   62.53    3.22
  -7   4  -4   64.06    3.24
  -7  -4  -4   63.23    3.45
  -8  -4  -4  570.06   17.44
   8  -4   4  579.61   16.81
  -8   4  -4  580.23   17.21
  -8  -4  -4  591.85   16.88
  -9  -4  -4   41.77    3.24
  -9  -4  -4   41.39    2.83
   9  -4   4   47.96    3.08
  -9   4  -4   36.71    3.19
 -10  -4  -4   34.30    3.17
 -10  -4  -4   39.38    2.93
 -10   4  -4   36.83    3.10
  10  -4   4   40.06    3.08
 -11  -4  -4    3.23    1.71
  11  -4   4    0.26    1.51
 -11  -4  -4    0.11    1.36
 -11   4  -4   -1.29    1.35
 -12  -4  -4    7.81    2.18
 -12   4  -4    9.81    2.19
 -13  -4  -4    0.95    2.06
 -13   4  -4    0.16    1.93
 -14   4  -4    0.22    1.99
 -14  -4  -4    2.12    2.31
  14   5  -4    1.07    2.09
  13   5  -4    0.82    2.02
  13  -5  -4    0.66    1.91
 -13  -5   4    1.62    1.74
  12   5  -4    9.08    2.17
  12  -5  -4    6.21    2.17
 -12  -5   4    9.90    1.99
  11   5  -4    6.82    1.89
 -11  -5   4    5.22    1.76
  11  -5  -4    5.12    1.91
 -10  -5   4    8.42    1.84
  10   5  -4    9.27    1.98
  10  -5  -4    6.40    1.95
  -9  -5   4   30.94    2.76
   9   5  -4   41.79    3.11
   9  -5  -4   33.92    2.95
  -8  -5   4  305.54    9.82
   8  -5  -4  298.06    8.78
  -8   5   4  303.62    9.35
   8  -5  -4  285.54    9.90
   8   5  -4  295.54    9.78
  -7   5   4  508.67   14.30
   7  -5  -4  489.05   13.80
   7  -5  -4  477.18   14.89
   7   5  -4  501.74   14.83
  -7  -5   4  480.75   14.64
  -7  -5   4  519.70   14.01
  -6   5   4   12.28    1.37
  -6  -5   4    9.06    1.37
   6   5  -4    8.12    1.44
  -6  -5   4   12.18    1.27
   6  -5  -4    7.81    1.49
   6  -5  -4   10.36    1.13
  -5  -5   4   12.80    1.11
  -5   5   4   12.86    1.14
   5  -5  -4   11.92    1.11
  -5  -5   4    9.68    1.32
   5  -5  -4   13.85    1.67
   5   5  -4   11.92    1.42
  -4  -5   4  163.44    4.91
   4   5  -4  156.01    5.35
   4  -5  -4  161.41    4.94
  -4  -5   4  155.16    5.40
   4  -5  -4  150.53    5.54
  -4   5   4  162.40    4.79
  -3  -5   4   12.92    1.34
  -3  -5   4   15.44    1.10
   3   5  -4   13.22    1.38
  -3   5   4   17.36    0.92
   3  -5  -4   17.53    1.19
   3  -5  -4   12.03    1.46
   2  -5  -4   51.10    2.13
   2   5  -4   49.28    2.22
  -2   5   4   54.23    1.71
  -2  -5   4   54.25    2.33
   2  -5  -4   52.34    2.41
   1  -5  -4    8.40    1.08
   1  -5  -4   10.44    0.96
  -1  -5   4   10.48    1.03
  -1   5   4   12.10    0.71
   1   5  -4    8.07    1.02
  -1  -5   4    9.65    0.85
   0  -5   4  279.74    7.92
   0   5  -4  278.60    8.04
   0  -5  -4  275.60    8.09
   0   5   4  273.16    7.74
   0  -5   4  278.39    7.92
  -1   5  -4   74.67    2.70
   1  -5   4   73.33    2.72
  -1  -5  -4   71.36    2.84
   1   5   4   71.61    2.55
   1  -5   4   74.31    2.49
  -1  -5  -4   71.82    2.49
   2  -5   4  280.74    7.71
  -2  -5  -4  281.21    8.32
   2  -5   4  278.26    8.20
  -2   5  -4  278.27    8.10
  -2  -5  -4  278.35    8.23
  -2  -5  -4  280.63    7.67
   3  -5   4   41.57    2.16
  -3  -5  -4   35.51    2.01
   3  -5   4   35.55    1.28
  -3   5  -4   35.85    1.84
  -3  -5  -4   36.94    2.03
   4  -5   4 1097.62   29.80
  -4  -5  -4 1114.77   30.25
  -4   5  -4 1109.50   29.98
  -4  -5  -4 1087.66   29.84
  -5   5  -4   80.60    3.35
  -5  -5  -4   80.80    3.46
  -5  -5  -4   78.13    3.57
   5  -5   4   80.99    3.44
   6  -5   4  261.25    8.55
  -6   5  -4  275.78    8.59
  -6  -5  -4  274.03    8.88
  -6  -5  -4  268.54    8.61
  -7  -5  -4   12.52    1.83
  -7   5  -4   15.20    1.96
   7  -5   4    9.95    1.58
  -7  -5  -4    8.29    1.49
   8  -5   4   57.63    3.34
  -8  -5  -4   63.92    3.63
  -8   5  -4   58.59    3.62
  -8  -5  -4   60.91    3.67
   9  -5   4   68.62    3.80
  -9   5  -4   61.68    3.86
  -9  -5  -4   60.50    3.92
  -9  -5  -4   64.25    3.81
 -10  -5  -4  111.67    5.66
 -10   5  -4  125.63    5.58
 -10  -5  -4  126.87    5.55
  10  -5   4  127.10    5.39
  11  -5   4    8.56    1.88
 -11  -5  -4    5.77    1.97
 -11  -5  -4    3.98    1.62
 -11   5  -4    6.65    1.98
 -12  -5  -4    3.67    2.05
 -12   5  -4    4.11    1.85
 -13   5  -4    4.78    2.20
 -13  -5  -4    2.71    2.16
  13   6  -4   16.58    2.76
 -13  -6   4   12.31    2.39
  13  -6  -4   16.16    2.92
  12   6  -4   -0.39    1.69
 -12  -6   4    0.30    1.61
  12  -6  -4   -1.09    1.63
  11   6  -4    2.68    1.71
  11  -6  -4    1.64    1.68
 -11  -6   4   -1.23    1.32
  10   6  -4   38.87    3.39
 -10  -6   4   46.32    3.45
  10  -6  -4   37.89    3.31
  -9  -6   4   42.72    3.23
   9   6  -4   56.79    3.49
   9  -6  -4   56.26    3.65
   8   6  -4   47.18    3.13
   8  -6  -4   49.21    3.32
  -8  -6   4   44.83    3.07
   7  -6  -4   62.01    3.55
   7  -6  -4   60.80    2.61
  -7  -6   4   60.27    3.42
   7   6  -4   57.20    3.29
   6  -6  -4   20.51    2.18
   6  -6  -4   20.14    1.51
   6   6  -4   18.59    1.98
  -6   6   4   22.13    1.65
  -6  -6   4   22.04    1.52
  -6  -6   4   19.37    1.95
  -5  -6   4    4.20    0.80
   5   6  -4    1.81    0.98
  -5   6   4    2.44    0.69
  -5  -6   4    0.21    0.81
   5  -6  -4    3.39    1.09
   5  -6  -4    2.02    0.70
   4   6  -4  341.54   10.37
  -4   6   4  356.42    9.76
   4  -6  -4  348.52   10.63
   4  -6  -4  356.28    9.93
  -4  -6   4  339.62   10.43
  -4  -6   4  341.60    9.81
   3  -6  -4  324.46    9.58
   3  -6  -4  335.48   10.15
  -3  -6   4  340.97   10.04
  -3  -6   4  338.77    9.45
  -3   6   4  337.61    9.30
   3   6  -4  337.09    9.94
  -2  -6   4  417.84   11.96
   2  -6  -4  409.15   11.72
  -2   6   4  427.06   11.37
   2   6  -4  415.35   11.94
   2  -6  -4  415.18   12.08
  -1   6   4   10.11    0.86
  -1  -6   4   10.83    1.21
   1  -6  -4   10.02    1.16
   1  -6  -4    9.36    1.12
   1   6  -4   13.12    1.24
   0  -6   4    2.39    0.67
   0  -6   4    1.61    0.63
   0   6  -4    4.08    0.80
   0  -6  -4    3.81    0.80
   1  -6   4   66.68    2.71
  -1   6  -4   67.25    2.62
  -1  -6  -4   71.72    2.52
   1   6   4   71.72    2.54
   1  -6   4   66.28    2.47
  -1  -6  -4   66.86    2.83
   2  -6   4  564.25   15.08
  -2  -6  -4  574.82   15.04
  -2   6  -4  562.10   15.52
  -2  -6  -4  549.16   15.70
   2   6   4  558.74   15.60
   2  -6   4  544.02   15.55
  -3   6  -4   19.20    1.53
  -3  -6  -4   18.23    1.62
   3  -6   4   17.22    1.55
  -3  -6  -4   19.41    0.84
   3  -6   4   19.49    1.01
  -3  -6  -4   18.98    1.59
  -4  -6  -4  151.33    5.38
   4  -6   4  147.61    5.26
  -4   6  -4  151.84    5.07
  -4  -6  -4  154.70    5.34
   4  -6   4  147.78    4.24
  -5  -6  -4   49.58    2.75
  -5  -6  -4   43.87    2.65
   5  -6   4   40.06    2.52
  -5   6  -4   43.19    2.43
  -6  -6  -4  106.89    4.46
  -6  -6  -4  114.04    4.78
   6  -6   4  106.69    4.45
  -6   6  -4  106.08    4.31
  -7   6  -4   11.64    1.65
   7  -6   4   10.19    1.75
  -7  -6  -4   17.09    2.13
  -7  -6  -4   11.24    1.75
  -8  -6  -4 1317.59   37.91
  -8   6  -4 1388.20   37.63
   8  -6   4 1339.92   37.13
  -8  -6  -4 1373.98   37.29
   9  -6   4  225.13    8.23
  -9  -6  -4  228.08    8.72
  -9  -6  -4  236.20    8.36
  -9   6  -4  229.93    8.31
 -10  -6  -4   13.07    2.28
  10  -6   4   13.13    2.15
 -10  -6  -4   16.55    2.26
 -10   6  -4   13.86    2.18
 -11   6  -4   15.70    2.42
  11  -6   4   17.91    2.52
 -11  -6  -4   14.88    2.65
 -11  -6  -4   18.69    2.51
 -12   6  -4    6.28    2.06
 -12  -6  -4    5.32    1.99
  12  -6   4    3.23    1.86
 -12  -6  -4    3.47    2.22
 -13  -6  -4    2.79    2.18
  13   7  -4    6.03    2.53
  13  -7  -4    9.08    2.59
 -13  -7   4    8.54    2.36
 -12  -7   4   10.33    2.24
  12   7  -4   10.62    2.50
  12  -7  -4    9.78    2.45
  11  -7  -4   23.14    2.93
  11   7  -4   18.41    2.64
 -11  -7   4   20.05    2.68
 -10  -7   4    1.65    1.59
  10  -7  -4    3.79    1.87
  10   7  -4    0.89    1.68
   9  -7  -4   49.09    3.67
  -9  -7   4   61.52    3.93
   9   7  -4   52.05    3.61
   8  -7  -4    4.55    1.61
  -8  -7   4    4.73    1.58
   8   7  -4    8.97    1.82
   7   7  -4    8.46    1.62
  -7  -7   4    8.31    1.61
   7  -7  -4    5.79    1.60
   6   7  -4  154.84    5.76
   6  -7  -4  153.15    4.97
  -6  -7   4  142.89    5.73
   6  -7  -4  148.61    5.96
   5  -7  -4   59.60    3.24
  -5  -7   4   56.57    2.43
  -5  -7   4   53.50    3.02
   5   7  -4   59.05    3.02
  -5   7   4   62.57    2.43
   5  -7  -4   57.83    2.51
   4  -7  -4    3.04    0.80
  -4   7   4    4.62    0.68
   4   7  -4    2.99    1.05
  -4  -7   4    4.67    0.80
   4  -7  -4    3.74    1.14
  -4  -7   4    4.82    1.13
  -3  -7   4   13.50    1.28
   3   7  -4   12.76    1.52
  -3   7   4   14.72    1.05
  -3  -7   4   14.29    1.58
   3  -7  -4   13.84    1.65
   3  -7  -4   16.41    1.30
   2  -7  -4    7.36    1.22
   2  -7  -4    7.90    1.01
  -2  -7   4    6.48    1.06
   2   7  -4    6.30    1.09
  -2   7   4    6.42    0.66
   1  -7  -4   89.15    3.43
   1   7  -4   83.11    3.26
  -1   7   4   85.75    2.81
   1  -7  -4   82.36    3.30
  -1  -7   4   83.59    3.07
  -1  -7   4   81.94    3.32
   0   7   4   28.65    1.44
   0  -7   4   26.95    1.71
   0   7  -4   27.97    1.74
   0  -7   4   28.96    1.70
   0  -7  -4   29.09    1.79
   1  -7   4  233.84    7.04
  -1   7  -4  238.77    7.23
  -1  -7  -4  240.08    7.02
  -1  -7  -4  238.76    7.48
   1  -7   4  240.51    7.30
   1   7   4  237.11    7.07
   2  -7   4  846.66   22.78
  -2  -7  -4  888.95   22.74
  -2   7  -4  848.80   23.26
   2  -7   4  833.65   23.26
   2   7   4  851.32   23.35
  -2  -7  -4  837.81   23.43
   3  -7   4  326.80    9.98
  -3  -7  -4  326.03   10.10
   3   7   4  333.85    9.97
  -3  -7  -4  340.43    9.06
  -3   7  -4  332.96    9.77
   3  -7   4  336.29    9.25
   4  -7   4  312.98    9.55
  -4  -7  -4  315.28    9.71
  -4   7  -4  312.78    9.34
   4   7   4  307.30    9.53
  -4  -7  -4  299.80    9.56
   5  -7   4    0.03    0.88
  -5  -7  -4    0.24    0.93
  -5  -7  -4   -0.89    0.89
  -5   7  -4   -0.69    0.80
   6  -7   4  103.45    4.48
  -6  -7  -4  106.53    4.58
  -6  -7  -4  106.85    4.63
  -6   7  -4  106.05    4.25
   7  -7   4  106.88    4.86
  -7   7  -4  120.85    4.71
  -7  -7  -4  106.49    4.88
  -7  -7  -4  103.37    4.98
  -8   7  -4  198.14    7.23
  -8  -7  -4  196.68    7.42
  -8  -7  -4  195.84    7.67
   8  -7   4  201.70    7.35
  -9  -7  -4   56.68    3.78
   9  -7   4   56.73    3.80
  -9  -7  -4   71.74    4.31
  -9   7  -4   67.46    3.98
 -10  -7  -4   97.11    4.92
  10  -7   4   83.16    4.57
 -10   7  -4   87.43    4.72
 -10  -7  -4   88.62    4.94
 -11  -7  -4   -3.11    1.70
  11  -7   4   -1.20    1.63
 -11  -7  -4   -0.51    1.55
 -11   7  -4    2.04    1.67
 -12  -7  -4   -0.88    1.86
  12  -7   4    0.60    1.87
 -12  -7  -4    0.69    1.68
 -13  -7  -4   14.27    2.98
  13  -8  -4    0.57    2.03
 -13  -8   4   -1.70    1.76
 -12  -8   4    1.35    1.86
  12   8  -4    3.21    2.24
  12  -8  -4    0.50    2.03
  11  -8  -4   34.11    3.51
 -11  -8   4   39.52    3.38
  11   8  -4   34.22    3.34
 -10  -8   4   11.18    2.24
  10  -8  -4   11.02    2.32
  10   8  -4   12.57    2.38
   9   8  -4    6.24    1.95
  -9  -8   4    7.54    1.96
   9  -8  -4    8.51    2.23
   8  -8  -4   46.74    3.59
   8   8  -4   45.39    3.42
  -8  -8   4   39.53    3.14
   7   8  -4   44.13    3.09
  -7  -8   4   47.64    3.18
   7  -8  -4   51.95    3.37
   6  -8  -4   35.92    2.03
   6   8  -4   35.62    2.76
   6  -8  -4   33.92    2.76
  -6  -8   4   31.49    2.56
   5  -8  -4   34.71    2.65
   5   8  -4   37.00    2.55
  -5  -8   4   37.26    1.95
  -5  -8   4   37.65    2.72
   5  -8  -4   34.65    2.02
   4   8  -4    4.68    1.19
   4  -8  -4    5.76    0.99
  -4  -8   4    5.40    0.90
  -4  -8   4    3.46    1.12
   4  -8  -4    2.11    1.15
  -3  -8   4  575.50   15.74
  -3  -8   4  553.52   16.40
   3  -8  -4  570.95   16.56
  -3   8   4  586.65   15.67
   3   8  -4  565.70   16.35
   3  -8  -4  582.69   16.09
   2   8  -4  614.24   17.46
   2  -8  -4  624.17   17.31
  -2  -8   4  626.25   17.53
   2  -8  -4  605.76   17.52
  -2   8   4  621.50   16.81
   1   8  -4  101.42    3.92
   1  -8  -4  105.15    3.99
  -1  -8   4  105.15    3.75
  -1   8   4  107.23    3.50
  -1  -8   4  109.55    4.07
   1  -8  -4  107.87    4.09
   0  -8   4  152.69    5.07
   0  -8   4  155.44    5.16
   0  -8  -4  147.30    5.30
   0   8   4  160.51    4.82
   0   8  -4  150.71    5.13
   1   8   4  101.29    3.58
  -1  -8  -4   97.04    3.94
   1  -8   4   96.09    3.75
  -1  -8  -4  101.90    3.58
   1  -8   4   99.31    3.58
  -1   8  -4   98.66    3.65
  -2  -8  -4  244.78    8.12
   2   8   4  250.64    7.75
  -2   8  -4  259.56    7.72
  -2  -8  -4  255.49    7.32
   2  -8   4  257.41    7.49
   2  -8   4  247.56    7.90
   3  -8   4  133.27    4.27
  -3   8  -4  138.31    4.68
  -3  -8  -4  136.73    4.05
   3  -8   4  133.03    5.02
  -3  -8  -4  128.76    5.05
   3   8   4  133.90    4.88
   4   8   4   73.92    3.34
  -4  -8  -4   70.55    3.48
   4  -8   4   70.67    3.39
  -4   8  -4   70.68    3.12
  -5  -8  -4  103.61    4.52
   5  -8   4  103.01    4.41
   5   8   4  104.76    4.46
  -5   8  -4  103.98    4.08
  -6   8  -4    7.14    1.42
   6  -8   4    7.51    1.72
  -6  -8  -4    6.88    1.54
   6   8   4    8.01    1.68
  -6  -8  -4    5.58    1.64
   7  -8   4  389.24   12.39
  -7   8  -4  401.84   12.20
  -7  -8  -4  387.48   12.49
  -7  -8  -4  394.34   12.66
  -8  -8  -4   -0.74    1.46
   8  -8   4   -0.03    1.61
  -8   8  -4    2.71    1.55
  -8  -8  -4    3.35    1.68
   9  -8   4   17.59    2.60
  -9  -8  -4   25.31    3.03
  -9  -8  -4   20.77    2.63
  -9   8  -4   21.20    2.68
 -10   8  -4    1.33    1.56
 -10  -8  -4    2.02    1.70
 -10  -8  -4    5.23    1.96
  10  -8   4    1.15    1.75
 -11  -8  -4    2.27    1.70
 -11  -8  -4    0.50    1.82
  11  -8   4    4.98    2.11
 -12  -8  -4   17.65    3.03
 -12  -8  -4   24.09    3.19
  12   8   4   23.18    3.06
  12  -8   4   23.62    3.14
  13  -8   4    2.21    2.06
 -12  -9   4    1.29    1.85
  12  -9  -4   -0.25    1.98
  12   9  -4    0.53    2.10
  11  -9  -4   35.99    3.68
  11   9  -4   38.34    3.59
 -11  -9   4   38.38    3.51
 -10  -9   4   77.17    4.82
  10  -9  -4   91.82    5.22
  10   9  -4   77.89    4.66
  -9  -9   4   76.82    4.42
   9   9  -4   68.12    4.21
   9  -9  -4   76.42    4.53
   8   9  -4   24.24    2.77
   8  -9  -4   29.78    3.15
  -8  -9   4   28.11    2.81
   7  -9  -4  277.59    9.88
   7   9  -4  288.40    9.62
  -7  -9   4  284.73    9.77
   6   9  -4  140.26    5.74
   6  -9  -4  152.66    6.17
  -6  -9   4  150.09    6.08
   5  -9  -4    3.23    0.98
   5   9  -4    1.99    1.35
  -5  -9   4    3.25    1.36
   5  -9  -4    0.49    1.24
   4   9  -4    4.86    1.31
   4  -9  -4    3.03    1.29
  -4  -9   4    4.90    1.31
  -4  -9   4    5.17    0.99
   4  -9  -4    5.60    1.11
   3  -9  -4  338.82   10.60
   3   9  -4  332.49   10.36
   3  -9  -4  338.34   10.18
  -3  -9   4  340.68   10.57
  -3  -9   4  341.57    9.78
   2  -9  -4  216.11    7.07
   2  -9  -4  219.28    7.30
  -2   9   4  222.56    6.44
  -2  -9   4  214.40    7.24
   2   9  -4  217.90    7.14
   1  -9  -4    3.89    1.05
   1   9  -4    2.99    1.04
   1  -9  -4    0.95    0.85
  -1  -9   4    3.82    0.87
  -1  -9   4    2.42    0.96
  -1   9   4    2.45    0.74
   0  -9   4   19.08    1.74
   0   9  -4   21.08    1.74
   0  -9  -4   17.00    1.70
   0   9   4   19.07    1.56
   0  -9   4   20.44    1.76
  -1   9  -4   46.04    2.36
   1   9   4   48.18    2.35
  -1  -9  -4   47.80    2.33
   1  -9   4   44.75    2.30
   1  -9   4   46.67    2.56
  -1  -9  -4   46.62    2.64
   2   9   4   55.73    2.70
  -2   9  -4   57.67    2.60
  -2  -9  -4   56.86    3.02
  -2  -9  -4   59.90    2.40
   2  -9   4   51.26    2.80
   2  -9   4   57.28    2.53
  -3   9  -4    1.18    0.88
   3  -9   4    1.66    1.08
   3   9   4    0.83    1.04
   3  -9   4    1.01    0.72
  -3  -9  -4    0.78    0.99
   4  -9   4  191.46    6.99
  -4  -9  -4  212.59    7.37
  -4   9  -4  200.61    6.69
   4   9   4  212.53    7.04
   5   9   4    5.85    1.50
  -5  -9  -4    3.43    1.33
  -5   9  -4    6.19    1.28
   5  -9   4    4.33    1.35
  -6  -9  -4    8.38    1.69
   6   9   4    8.46    1.72
   6  -9   4    4.13    1.67
  -6   9  -4    7.04    1.45
  -7  -9  -4    5.64    1.82
   7  -9   4    7.44    1.91
  -7   9  -4    9.99    1.75
   7   9   4    7.78    1.89
   8  -9   4   47.54    3.53
   8   9   4   51.42    3.74
  -8   9  -4   50.35    3.35
  -8  -9  -4   51.06    3.60
  -9  -9  -4  137.30    6.42
   9   9   4  147.78    6.48
   9  -9   4  145.49    6.33
  10   9   4    2.02    1.86
 -10  -9  -4    1.17    1.59
  10  -9   4   -1.87    1.55
  11  -9   4   23.02    3.01
  11   9   4   17.37    2.76
 -11  -9  -4   25.00    3.33
  12  -9   4   -4.14    1.64
  12   9   4    1.08    1.94
 -12  -9  -4    0.12    2.06
 -12 -10   4    9.68    2.50
  12 -10  -4   12.88    2.87
  11  10  -4   -2.17    1.83
 -11 -10   4    1.67    1.86
  11 -10  -4   -0.81    1.92
 -10 -10   4    1.03    1.77
  10  10  -4    0.59    1.76
  10 -10  -4    5.66    2.18
   9 -10  -4    4.28    1.98
  -9 -10   4    2.73    1.69
   9  10  -4    3.13    1.90
   8  10  -4  117.59    5.41
   8 -10  -4  118.93    5.86
  -8 -10   4  117.92    5.61
   7 -10  -4   38.67    3.35
  -7 -10   4   50.03    3.42
   7  10  -4   47.72    3.31
   6  10  -4   81.63    4.28
  -6 -10   4   93.96    4.59
   6 -10  -4   93.24    4.84
   5  10  -4  133.29    5.50
  -5 -10   4  148.34    5.97
   5 -10  -4  140.66    5.90
   4 -10  -4   44.64    2.59
   4 -10  -4   43.04    3.22
   4  10  -4   40.00    2.89
  -4 -10   4   43.03    2.96
  -3 -10   4    2.34    0.94
   3 -10  -4    4.99    1.19
   3 -10  -4    3.13    1.38
  -3 -10   4    4.60    1.33
   3  10  -4    6.77    1.45
  -2 -10   4   28.03    2.37
   2 -10  -4   30.43    2.33
   2  10  -4   27.46    2.15
   2 -10  -4   25.77    2.16
  -1 -10   4  140.66    5.25
   1 -10  -4  140.03    5.25
   1  10  -4  141.50    5.16
   1 -10  -4  138.24    5.15
  -1 -10   4  142.17    4.90
  -1  10   4  136.69    4.57
   0 -10   4    4.32    1.13
   0  10  -4    3.67    1.08
   0  10   4    5.65    1.05
   0 -10   4    4.90    1.18
   0 -10  -4    3.53    1.20
  -1 -10  -4   89.45    4.04
   1 -10   4   90.26    3.72
  -1  10  -4   91.58    3.67
  -1 -10  -4   89.87    3.56
   1  10   4   94.56    3.63
   1 -10   4   95.71    3.92
  -2  10  -4   89.13    3.69
   2 -10   4   97.37    3.66
  -2 -10  -4   97.32    3.46
  -2 -10  -4   93.25    4.17
   2 -10   4   90.26    3.94
   2  10   4   89.01    3.69
   3  10   4   26.08    2.20
  -3 -10  -4   24.79    2.33
   3 -10   4   28.77    2.30
  -3  10  -4   26.54    2.01
   4  10   4   15.39    2.08
  -4 -10  -4   19.64    2.40
  -4  10  -4   16.38    1.81
   4 -10   4   18.69    2.13
   5  10   4   45.06    2.93
  -5 -10  -4   45.92    3.16
   5 -10   4   47.54    3.11
  -5  10  -4   46.72    2.79
   6 -10   4    2.46    1.66
   6  10   4    2.60    1.55
  -6 -10  -4    3.60    1.54
  -6  10  -4    5.62    1.40
   7 -10   4    7.68    1.90
  -7  10  -4   10.08    1.76
   7  10   4   10.15    2.02
  -7 -10  -4   12.68    2.24
   8  10   4   25.09    3.01
  -8 -10  -4   20.37    2.66
   8 -10   4   15.92    2.43
   9 -10   4   -2.20    1.56
  -9 -10  -4    0.09    1.54
   9  10   4    2.13    1.76
 -10 -10  -4   -0.54    1.50
  10  10   4    1.51    1.79
  10 -10   4   -0.04    1.83
  11  10   4    8.39    2.40
 -11 -10  -4    8.20    2.34
  11 -10   4   10.03    2.55
 -12 -10  -4    6.18    2.32
  12 -10   4    5.19    2.28
  11 -11  -4    1.26    2.25
  11  11  -4    3.23    2.18
 -11 -11   4    2.23    2.13
 -10 -11   4   -2.83    1.44
  10  11  -4   -0.92    2.01
  10 -11  -4    1.19    1.89
   9 -11  -4   11.61    2.44
  -9 -11   4   16.92    2.56
   9  11  -4   14.45    2.52
   8 -11  -4   15.90    2.63
  -8 -11   4   12.81    2.28
   8  11  -4   12.63    2.35
   7 -11  -4    3.70    1.84
   7  11  -4    5.81    1.88
  -7 -11   4    1.01    1.55
  -6 -11   4   -1.72    1.37
   6 -11  -4   -1.34    1.40
   6  11  -4    0.53    1.59
  -5 -11   4   23.84    2.63
   5 -11  -4   22.88    2.69
   5  11  -4   28.90    2.83
   4  11  -4   25.59    2.56
   4 -11  -4   26.82    2.96
   4 -11  -4   31.38    2.44
  -4 -11   4   32.01    2.95
  -3 -11   4   27.10    2.00
  -3 -11   4   20.58    2.29
   3  11  -4   22.48    2.42
   3 -11  -4   26.09    2.27
   3 -11  -4   19.10    2.46
   2 -11  -4    1.92    1.27
  -2 -11   4    2.23    1.23
   2  11  -4    1.49    1.29
   2 -11  -4    1.86    1.13
  -1 -11   4   94.30    4.24
   1 -11  -4   96.94    4.29
  -1 -11   4  105.52    4.05
   1  11  -4   98.65    4.14
   1 -11  -4  101.05    4.24
   0  11   4   12.45    1.68
   0 -11   4   15.42    1.86
   0  11  -4   14.08    1.68
   0 -11  -4   10.17    1.61
   0 -11   4   16.61    1.74
   1 -11   4   14.17    1.68
  -1  11  -4   15.01    1.79
  -1 -11  -4   12.64    1.58
   1  11   4   12.26    1.46
   1 -11   4   11.32    1.61
  -1 -11  -4   11.47    1.73
   2  11   4   90.33    3.96
  -2 -11  -4  111.58    4.85
  -2  11  -4  108.36    4.11
   2 -11   4  101.04    4.36
   3  11   4   11.79    1.70
  -3 -11  -4    9.69    1.79
   3 -11   4   13.23    1.81
  -3  11  -4   10.54    1.43
  -4  11  -4   31.95    2.22
   4 -11   4   28.71    2.53
  -4 -11  -4   30.05    2.70
   4  11   4   32.35    2.48
  -5  11  -4   22.41    2.24
   5  11   4   17.71    2.36
   5 -11   4   18.63    2.39
  -5 -11  -4   18.36    2.44
  -6 -11  -4   -0.09    1.43
   6 -11   4   -0.96    1.34
   6  11   4   -0.20    1.48
  -6  11  -4    0.79    1.29
   7  11   4    6.48    1.84
   7 -11   4    3.04    1.60
  -7 -11  -4    4.00    1.71
  -8 -11  -4   16.97    2.56
   8 -11   4   23.76    2.74
   8  11   4   19.62    2.67
   9 -11   4    2.46    1.86
  -9 -11  -4    3.92    1.91
   9  11   4    5.71    2.05
  10 -11   4    9.72    2.31
  10  11   4    9.10    2.38
 -10 -11  -4   10.34    2.37
  11 -11   4    1.64    1.92
  11  11   4   -2.28    1.92
 -11 -11  -4    1.71    2.06
  10 -12  -4    0.01    1.82
 -10 -12   4   -0.78    1.72
  10  12  -4   -1.49    2.05
  -9 -12   4    3.81    1.94
   9 -12  -4    3.60    1.97
   9  12  -4    0.10    1.98
   8 -12  -4    6.07    2.18
  -8 -12   4    9.97    2.31
   8  12  -4    5.88    2.19
  -7 -12   4    2.68    1.65
   7 -12  -4    0.33    1.64
   7  12  -4    3.43    1.91
   6 -12  -4   10.81    2.22
   6  12  -4    4.72    1.78
  -6 -12   4    5.30    1.77
   5  12  -4   36.13    2.93
  -5 -12   4   31.72    3.00
   5 -12  -4   37.27    3.30
   4 -12  -4   25.28    2.91
  -4 -12   4   28.99    2.98
   4  12  -4   28.83    2.66
   3 -12  -4   60.11    3.59
   3 -12  -4   59.82    3.41
  -3 -12   4   61.18    3.78
   3  12  -4   55.93    3.52
   2 -12  -4  184.07    6.78
  -2 -12   4  182.18    6.85
   2  12  -4  171.61    6.45
   2 -12  -4  179.10    6.58
  -1 -12   4    9.61    1.69
  -1 -12   4    8.99    1.52
   1 -12  -4    8.91    1.73
   1 -12  -4   10.17    1.75
   1  12  -4   11.24    1.82
   0 -12   4  118.11    4.69
   0 -12   4  117.76    4.93
   0 -12  -4  118.94    5.20
   0  12  -4  121.58    4.84
   1  12   4   10.03    1.51
   1 -12   4    7.65    1.56
  -1 -12  -4    6.00    1.80
   1 -12   4   10.47    1.61
  -1  12  -4   13.57    1.79
  -2 -12  -4    4.76    1.66
   2  12   4    3.00    1.24
   2 -12   4    6.32    1.66
  -2  12  -4    7.34    1.44
   3  12   4   -0.19    1.34
  -3 -12  -4    1.20    1.32
  -3  12  -4    1.42    1.24
   3 -12   4    0.44    1.27
   4 -12   4    5.39    1.68
  -4  12  -4    6.92    1.49
  -4 -12  -4    1.10    1.42
   4  12   4    4.69    1.69
  -5 -12  -4    0.75    1.53
  -5  12  -4    3.13    1.42
   5  12   4    2.54    1.68
   5 -12   4    4.68    1.82
   6  12   4   47.81    3.47
  -6 -12  -4   39.42    3.45
   6 -12   4   44.23    3.34
   7  12   4    4.22    1.95
   7 -12   4    4.48    1.72
  -7 -12  -4    6.50    1.92
  -8 -12  -4    1.69    1.66
   8  12   4    1.06    1.81
   8 -12   4    1.24    1.65
  -9 -12  -4   -1.23    1.54
   9  12   4    0.82    1.95
   9 -12   4   -1.92    1.71
 -10 -12  -4    8.03    2.30
  10  12   4    8.10    2.52
  10 -12   4    9.50    2.42
   9  13  -4    6.37    2.25
   9 -13  -4    5.02    2.24
  -9 -13   4    4.88    2.12
   8  13  -4    2.00    2.03
   8 -13  -4   -1.69    1.57
  -8 -13   4   -0.20    1.62
   7  13  -4    8.90    2.29
   7 -13  -4    6.36    2.07
  -7 -13   4    7.12    2.01
   6 -13  -4    2.87    1.83
   6  13  -4    1.08    1.75
  -6 -13   4    7.40    2.10
   5  13  -4   28.03    2.82
   5 -13  -4   28.00    2.98
  -5 -13   4   23.26    2.82
  -4 -13   4   17.84    2.45
   4  13  -4   16.73    2.26
   4 -13  -4   23.19    2.90
  -3 -13   4   39.27    3.41
   3 -13  -4   36.01    3.26
   3  13  -4   33.78    2.93
   3 -13  -4   37.37    3.01
  -2 -13   4    1.54    1.56
   2 -13  -4    5.90    1.76
   2 -13  -4    1.90    1.47
   2  13  -4    3.94    1.81
   1 -13  -4  455.74   13.81
   1 -13  -4  453.37   14.02
  -1 -13   4  447.84   13.99
   1  13  -4  449.34   13.75
  -1 -13   4  452.88   13.42
   0 -13  -4   70.62    4.07
   0 -13   4   72.66    3.72
   0 -13   4   76.99    3.95
   0  13  -4   69.86    3.59
  -1 -13  -4    1.33    1.46
   1 -13   4    1.46    1.46
  -1  13  -4    4.73    1.49
  -2  13  -4    2.53    1.22
   2  13   4    0.20    0.90
  -2 -13  -4    1.80    1.42
   2 -13   4    2.17    1.58
  -3 -13  -4   84.13    4.45
   3 -13   4   77.91    4.11
  -3  13  -4   76.19    3.73
   3  13   4   79.44    3.93
   4  13   4   -2.30    1.40
  -4 -13  -4   -0.35    1.35
   4 -13   4   -2.06    1.40
  -5 -13  -4   46.34    3.48
   5  13   4   39.18    3.22
   5 -13   4   39.51    3.22
   6 -13   4   -1.09    1.43
   6  13   4   -2.76    1.54
  -6 -13  -4    0.02    1.54
  -7 -13  -4    1.47    1.75
   7  13   4    0.82    1.81
   7 -13   4    1.96    1.81
   8 -13   4    2.69    1.88
   8  13   4    1.01    1.85
  -8 -13  -4   -2.86    1.60
  -9 -13  -4   -0.49    1.66
   9  13   4    0.12    1.87
   9 -13   4   -0.61    1.80
  10  13   4   15.76    3.06
   9  14  -4   -1.77    2.03
   8 -14  -4    8.04    2.35
  -8 -14   4    4.01    2.11
   8  14  -4    7.42    2.33
  -7 -14   4    2.06    1.73
   7  14  -4    2.15    2.10
   7 -14  -4    2.51    1.83
   6 -14  -4   55.38    4.06
  -6 -14   4   55.06    4.01
   6  14  -4   49.27    3.90
  -5 -14   4    0.98    1.63
   5 -14  -4    4.65    2.11
   5  14  -4   -0.18    1.70
  -4 -14   4    6.50    1.88
   4  14  -4    1.81    1.71
   4 -14  -4    4.25    1.84
  -3 -14   4  275.51    9.85
   3  14  -4  271.42    9.46
   3 -14  -4  272.47    9.68
  -2 -14   4  168.02    7.08
   2 -14  -4  188.94    7.06
   2 -14  -4  173.52    6.86
   2  14  -4  170.82    6.73
   1 -14  -4   25.78    2.69
   1 -14  -4   24.13    2.84
  -1 -14   4   22.60    2.46
   1  14  -4   21.55    2.48
  -1 -14   4   21.76    2.79
   0 -14  -4    4.36    1.64
   0  14  -4    6.06    1.73
   0 -14   4    6.54    1.67
   0 -14   4    5.08    1.67
  -1 -14  -4    0.78    1.37
  -1  14  -4    1.91    1.40
   1 -14   4   -2.93    1.34
  -2 -14  -4    2.13    1.72
  -2  14  -4    2.96    1.40
   2 -14   4    3.18    1.67
  -3 -14  -4   -0.05    1.47
   3 -14   4    2.76    1.54
  -4 -14  -4    0.34    1.54
   4  14   4    1.97    1.62
   4 -14   4    0.94    1.54
  -5 -14  -4   37.30    3.45
   5  14   4   36.20    3.19
   5 -14   4   31.42    3.03
   6 -14   4   -1.39    1.51
   6  14   4   -1.05    1.71
  -6 -14  -4    1.10    1.65
   7 -14   4    6.27    2.11
   7  14   4    7.16    2.24
  -7 -14  -4    6.61    2.10
   8  14   4    2.53    2.05
   8 -14   4    3.56    1.95
  -8 -14  -4    1.63    1.89
   9  14   4    1.86    2.28
   8 -15  -4    1.19    2.08
   8  15  -4   -0.55    2.11
   7 -15  -4   -0.99    1.88
  -7 -15   4   -3.58    1.55
   7  15  -4    0.95    2.08
   6 -15  -4    0.67    1.83
   6  15  -4   -3.86    1.85
  -6 -15   4   -1.47    1.58
   5 -15  -4   11.86    2.42
   5  15  -4   13.30    2.43
  -5 -15   4   15.79    2.68
   4  15  -4    6.37    2.18
  -4 -15   4    5.37    2.15
   4 -15  -4    0.79    1.96
  -3 -15   4    5.18    1.97
   3  15  -4   11.39    2.30
   3 -15  -4    8.14    2.14
  -2 -15   4    6.04    2.00
   2  15  -4   11.25    2.14
   2 -15  -4   10.16    2.18
   1 -15  -4    2.39    1.69
  -1 -15   4   -0.76    1.48
   1  15  -4   -0.32    1.63
   0 -15   4   10.44    1.94
   0  15  -4   12.91    2.07
   0 -15  -4   11.62    2.10
  -1  15  -4   35.97    2.76
  -1 -15  -4   24.74    3.05
   1 -15   4   28.54    2.87
   2 -15   4   16.39    2.27
  -2 -15  -4   17.59    2.63
   3 -15   4    9.02    2.14
  -3 -15  -4   11.88    2.29
  -4 -15  -4    1.58    1.72
   4 -15   4   -1.42    1.44
  -5 -15  -4    1.81    1.73
   5  15   4    2.59    1.91
   5 -15   4    0.79    1.68
   6  15   4    6.20    2.28
   6 -15   4   11.71    2.36
  -6 -15  -4    4.79    2.10
   7  15   4    1.13    1.95
  -7 -15  -4    2.41    1.95
   7 -15   4    3.92    2.14
   8  15   4    2.24    2.30
   7 -16  -4    6.77    2.48
   7  16  -4    3.22    2.36
  -6 -16   4    1.91    1.96
   6  16  -4    5.62    2.45
   6 -16  -4   -0.64    2.22
   5 -16  -4    0.21    1.87
  -5 -16   4   -2.25    1.83
   5  16  -4    1.15    1.95
  -4 -16   4   -0.37    1.69
   4 -16  -4   -3.46    1.59
   4  16  -4    3.81    2.10
   3 -16  -4    6.08    2.17
   3  16  -4    5.94    2.03
  -3 -16   4    5.87    2.06
  -2 -16   4    0.91    1.81
   2  16  -4    1.53    1.90
   1  16  -4    2.63    1.82
   0 -16  -4    0.51    1.67
   1 -16   4    3.91    1.81
  -1 -16  -4    6.20    2.08
   2 -16   4    1.62    1.81
  -2 -16  -4    0.31    1.63
   3 -16   4   -2.99    1.50
  -3 -16  -4    1.28    1.61
   4 -16   4   -1.02    1.67
  -4 -16  -4    2.91    1.90
  -5 -16  -4    1.11    1.99
   5 -16   4   -2.09    1.86
   6 -16   4   -0.14    1.91
  -6 -16  -4   -2.07    1.90
   7  16   4   19.70    3.06
   5 -17  -4   -1.88    2.03
   5  17  -4   -1.43    1.94
  -5 -17   4    0.24    1.84
   4 -17  -4    5.13    2.36
   4  17  -4    2.99    2.27
  -4 -17   4    8.95    2.45
  -3 -17   4    0.59    1.87
   3  17  -4   -0.40    2.05
   2  17  -4    1.69    1.99
   0 -17  -4    1.01    1.86
  -1 -17  -4   19.15    2.90
  -2 -17  -4    7.89    2.23
   2 -17   4    7.52    2.13
   3 -17   4    2.59    2.07
  -3 -17  -4    4.29    2.04
  -4 -17  -4    8.29    2.55
   4 -17   4    6.60    2.39
   5 -17   4    0.72    1.98
  -1 -18  -4   -0.54    1.83
  -2 -18  -4    4.58    2.19
 -13   0   5    0.96    1.80
 -12   0   5   -0.58    1.47
 -11   0   5    0.19    1.38
 -11   0   5   -1.35    1.42
 -11   0   5   -1.31    1.13
 -10   0   5   -0.15    1.12
 -10   0   5    0.53    1.35
 -10   0   5   -1.27    1.12
  -9   0   5    0.21    1.12
  -9   0   5   -0.28    1.02
  -9   0   5   -0.62    0.81
  -8   0   5    0.83    0.91
  -8   0   5   -0.72    0.89
  -8   0   5    0.30    0.90
  -7   0   5   -1.11    0.93
  -7   0   5   -0.15    0.88
  -7   0   5   -0.85    0.77
  -6   0   5   -0.60    0.61
  -6   0   5    0.25    0.64
  -6   0   5   -0.20    0.69
  -5   0   5   -0.22    0.57
  -5   0   5   -1.13    0.42
  -5   0   5    1.51    0.68
  -4   0   5    0.91    0.53
  -4   0   5    1.19    0.54
   3   0  -5    0.21    0.34
  -3   0   5   -0.29    0.37
  -3   0   5    0.11    0.36
  -2   0   5   -3.15    0.36
   2   0  -5   -3.06    0.35
  -2   0   5   -2.58    0.43
   1   0  -5   -4.53    0.34
  -1   0   5   -4.15    0.41
   1   0  -5   -4.78    0.34
   0   0  -5    0.01    0.19
   0   0   5    0.32    0.26
   0   0  -5    1.04    0.25
  -1   0  -5   -0.26    0.10
   1   0   5    0.55    0.28
  -1   0  -5   -0.17    0.28
   3   0   5    2.88    0.45
  -3   0  -5    2.02    0.57
  -4   0  -5    1.68    0.44
   4   0   5    2.42    0.52
  -5   0  -5    0.67    0.79
   5   0   5    0.14    0.58
  -5   0  -5    1.20    0.57
  -6   0  -5    0.22    0.56
   6   0   5    0.42    0.65
  -6   0  -5   -0.41    0.77
  -7   0  -5   -0.80    0.88
   7   0   5   -0.64    0.69
  -7   0  -5   -0.12    0.59
   8   0   5   -1.36    0.82
  -8   0  -5   -0.47    0.69
  -8   0  -5    0.83    1.14
  -9   0  -5   -0.99    1.27
 -10   0  -5    3.12    1.77
 -11   0  -5   -2.05    1.41
 -12   0  -5   -1.08    1.77
 -13   0  -5   -1.92    1.54
 -14   0  -5    1.67    2.20
 -14  -1   5   13.94    2.86
 -13  -1   5   47.77    3.92
 -12  -1   5   99.71    5.15
 -12   1   5   87.40    4.83
 -11  -1   5    6.52    1.63
 -11   1   5    9.01    1.92
  11  -1  -5    3.69    1.67
 -11  -1   5    6.58    1.77
 -10   1   5   26.01    2.22
 -10  -1   5   22.34    2.28
 -10   1   5   23.05    2.35
 -10  -1   5   22.57    2.51
 -10   1   5   20.77    2.47
  -9   1   5   38.92    2.69
  -9  -1   5   42.19    2.58
  -9   1   5   41.02    2.53
  -9   1   5   40.58    2.77
  -9  -1   5   42.00    2.88
  -8  -1   5   17.07    1.84
  -8   1   5   20.86    1.70
  -8   1   5   18.43    1.92
  -8  -1   5   18.65    2.04
  -8   1   5   15.73    1.89
  -8  -1   5   17.94    1.90
  -7  -1   5   41.99    2.46
  -7  -1   5   38.90    2.55
  -7   1   5   41.81    2.65
  -7  -1   5   37.53    2.31
  -7   1   5   40.40    2.32
  -6   1   5  127.28    4.47
  -6   1   5  132.84    4.75
  -6  -1   5  129.09    4.57
  -6  -1   5  134.00    4.62
  -6  -1   5  128.24    4.68
  -5  -1   5  965.01   25.97
  -5   1   5  942.40   26.09
  -5  -1   5  957.00   25.91
  -5  -1   5  954.55   26.26
  -5   1   5  958.76   25.84
  -5   1   5  984.86   26.13
  -4   1   5 1055.60   28.04
  -4  -1   5 1050.29   28.09
  -4   1   5 1043.59   28.23
   4   1  -5 1046.32   28.35
  -4  -1   5 1050.68   28.14
  -4   1   5 1055.54   28.29
  -3  -1   5    5.59    0.75
   2   1  -5  700.49   18.76
   2  -1  -5  687.17   18.71
   2  -1  -5  691.23   18.58
  -2   1   5  699.02   18.75
  -2  -1   5  698.37   18.69
  -2  -1   5  695.92   18.67
   1   1  -5 5978.95  146.75
  -1   1   5 5977.32  144.55
   1  -1  -5 5599.71  148.75
   1  -1  -5 5152.88  143.36
  -1  -1   5 5511.96  143.73
  -1  -1   5 4862.82  144.03
   0  -1   5 1028.78   27.18
   0  -1  -5 1038.22   27.17
   0   1   5 1016.94   27.21
   0  -1  -5 1017.30   27.59
   0   1  -5 1043.50   27.50
   1  -1   5  547.71   15.04
  -1  -1  -5  550.82   15.30
  -1   1  -5  572.82   15.32
  -1  -1  -5  556.52   15.08
  -1   1  -5  574.96   15.02
   1   1   5  579.44   15.07
  -2   1  -5  256.39    7.33
   2   1   5  257.74    6.90
  -2  -1  -5  249.44    7.33
   2  -1   5  255.86    7.06
  -2   1  -5  246.70    6.89
  -3   1  -5 2061.53   55.80
   3   1   5 2094.37   54.91
  -3   1  -5 2111.52   55.13
   3  -1   5 2133.67   54.90
  -3  -1  -5 2076.13   55.85
   4  -1   5   40.67    1.80
  -4   1  -5   41.81    2.08
  -4  -1  -5   41.77    2.20
  -4  -1  -5   40.91    1.79
   4   1   5   44.42    1.56
  -4   1  -5   41.95    1.53
  -5  -1  -5  473.95   14.09
   5  -1   5  482.09   13.44
   5   1   5  492.49   13.17
  -5   1  -5  503.03   14.13
  -5   1  -5  473.35   13.15
  -5  -1  -5  494.42   13.49
  -6   1  -5  339.51    9.36
   6  -1   5  333.35    9.66
   6   1   5  329.29    9.35
  -6   1  -5  334.91   10.31
  -6  -1  -5  327.74   10.32
  -6  -1  -5  339.45    9.70
  -7  -1  -5   38.56    2.54
  -7  -1  -5   38.17    2.08
   7  -1   5   39.21    2.13
  -7   1  -5   32.02    2.43
  -7   1  -5   39.09    1.85
   7   1   5   35.65    1.85
  -8   1  -5    0.93    1.14
  -8  -1  -5    1.25    0.87
   8  -1   5    0.26    0.91
  -8  -1  -5    2.02    1.24
  -9   1  -5  106.84    5.00
  -9  -1  -5  110.70    4.32
   9  -1   5  105.12    4.26
  -9  -1  -5  113.00    5.11
 -10   1  -5    0.76    1.74
 -10  -1  -5    0.69    1.65
 -11  -1  -5   -0.42    1.53
 -11   1  -5   -0.99    1.63
 -12  -1  -5   13.26    2.55
 -12   1  -5   14.22    2.63
 -13   1  -5    1.53    1.91
 -13  -1  -5    0.81    1.84
 -14   1  -5    8.04    2.47
 -14  -1  -5   12.27    2.88
  14   2  -5    4.28    2.07
  13   2  -5    3.65    1.97
 -13  -2   5    3.77    2.04
 -12  -2   5    4.29    1.58
 -12  -2   5    4.34    2.02
  12  -2  -5    4.35    1.97
 -11  -2   5    1.25    1.45
 -11   2   5   -1.55    1.28
 -11  -2   5    0.69    1.34
  11  -2  -5    2.17    1.54
 -10   2   5   13.25    1.91
 -10  -2   5    8.94    1.81
 -10  -2   5   12.42    1.80
  10  -2  -5   14.33    1.84
  10  -2  -5   11.66    1.94
  -9  -2   5    3.49    1.22
  -9  -2   5    4.30    1.50
  -9  -2   5    4.50    1.25
  -9   2   5    3.71    1.36
   9  -2  -5    4.22    1.04
  -9   2   5    1.65    0.92
  -8  -2   5    2.89    1.08
  -8  -2   5    4.09    1.11
   8  -2  -5    3.26    1.00
  -8  -2   5    3.18    1.25
  -8   2   5    1.84    1.27
   7  -2  -5  202.46    6.42
  -7   2   5  204.86    6.63
  -7  -2   5  207.19    6.97
  -7  -2   5  201.84    6.73
  -7   2   5  201.84    6.96
  -6   2   5   21.79    1.98
   6   2  -5   24.10    1.82
   6  -2  -5   26.44    1.58
  -6   2   5   28.40    1.75
  -6  -2   5   24.59    1.77
  -6  -2   5   26.17    1.90
   5  -2  -5  159.04    4.82
  -5  -2   5  154.65    5.08
  -5   2   5  155.94    5.25
   5   2  -5  149.34    5.02
  -5  -2   5  130.86    4.76
  -5   2   5  155.90    4.84
  -4   2   5  710.94   19.49
  -4   2   5  719.76   19.23
  -4  -2   5  694.94   19.33
  -4  -2   5  712.10   19.20
   4   2  -5  700.54   19.44
   4  -2  -5  710.08   19.09
  -3   2   5  532.48   14.82
  -3  -2   5  529.27   14.57
   3   2  -5  533.81   14.75
  -3   2   5  525.37   14.50
  -3  -2   5  537.51   14.72
   3  -2  -5  548.64   14.52
  -2  -2   5  628.84   16.70
  -2  -2   5  621.42   16.78
   2   2  -5  625.33   16.85
  -2   2   5  625.65   16.87
   2  -2  -5  612.52   16.63
   2  -2  -5  604.62   17.02
  -1  -2   5 2324.36   60.79
  -1  -2   5 2296.45   60.76
   1   2  -5 2434.50   61.58
   1  -2  -5 2255.82   69.14
   1  -2  -5 2290.30   60.70
  -1   2   5 2332.42   60.89
   0   2   5 2478.28   66.88
   0  -2  -5 2603.44   68.39
   0  -2   5 2593.09   66.87
   0  -2   5 2467.60   66.73
   0  -2  -5 2577.90   66.78
   0   2  -5 2616.31   67.66
  -1  -2  -5  442.05   12.35
   1   2   5  463.77   12.23
  -1  -2  -5  461.62   12.47
  -1   2  -5  448.86   12.16
  -1   2  -5  458.11   12.48
   1  -2   5  453.02   12.30
   2  -2   5 2353.65   61.23
   2   2   5 2246.18   61.72
  -2   2  -5 2361.69   62.10
  -2   2  -5 2318.10   62.95
  -2  -2  -5 2399.23   61.29
  -2  -2  -5 2359.27   62.18
  -3   2  -5 2713.55   71.75
   3   2   5 2574.47   71.36
   3  -2   5 2764.42   70.71
  -3  -2  -5 2730.78   70.73
  -3  -2  -5 2741.61   71.85
  -3   2  -5 2688.22   74.43
  -4  -2  -5 1579.88   43.10
  -4   2  -5 1608.17   43.01
  -4  -2  -5 1609.47   42.29
   4   2   5 1603.65   42.10
  -4   2  -5 1579.33   42.49
   4  -2   5 1609.31   42.26
  -5  -2  -5  812.88   22.57
  -5  -2  -5  756.32   21.84
   5  -2   5  821.89   21.89
  -5   2  -5  814.22   21.38
  -5   2  -5  801.15   22.40
   5   2   5  828.15   21.36
  -6  -2  -5  556.77   16.46
   6  -2   5  565.83   15.78
  -6   2  -5  562.23   15.17
  -6   2  -5  571.07   16.40
   6   2   5  571.05   15.19
   7   2   5   98.62    3.22
  -7  -2  -5   97.14    4.29
  -7   2  -5   95.57    4.25
   7  -2   5   97.01    3.81
  -8   2  -5   79.73    3.91
   8  -2   5   78.09    3.49
  -8  -2  -5   79.01    4.00
  -9  -2  -5  384.23   12.59
   9  -2   5  383.07   11.64
  -9  -2  -5  398.92   11.75
  -9   2  -5  382.45   12.45
  10  -2   5   50.53    3.08
 -10   2  -5   45.89    3.42
 -10  -2  -5   46.80    3.54
 -11  -2  -5   21.21    2.77
 -11   2  -5   23.31    2.75
 -12   2  -5    6.37    2.24
 -12  -2  -5    6.87    2.29
 -13  -2  -5    0.93    2.02
 -13   2  -5    2.88    2.11
 -14  -2  -5    7.17    2.49
 -14   2  -5    4.48    2.42
  14   3  -5    7.90    2.25
  13   3  -5   23.19    3.03
  12  -3  -5   17.09    2.54
  12   3  -5   16.41    2.42
 -12  -3   5   16.28    2.36
 -11  -3   5   10.02    1.97
  11   3  -5    6.69    2.06
  11  -3  -5    6.97    2.00
 -10  -3   5    6.48    1.61
  10  -3  -5    2.23    1.54
 -10   3   5    2.62    1.22
  10   3  -5    2.14    1.59
 -10  -3   5    5.07    1.65
   9   3  -5    3.54    1.45
  -9  -3   5    2.71    1.34
   9  -3  -5    3.44    1.51
  -9  -3   5    3.18    1.21
   9  -3  -5    3.58    1.02
  -9   3   5    5.28    1.35
  -8  -3   5    3.40    1.21
   8  -3  -5    5.44    1.04
  -8  -3   5    2.89    1.10
  -8   3   5    3.91    1.43
  -8   3   5    5.12    1.24
   8   3  -5    4.36    1.39
  -7   3   5   96.47    3.79
  -7  -3   5   91.18    3.93
   7   3  -5   94.42    3.98
  -7   3   5   99.93    4.29
  -7  -3   5   95.73    3.75
   7  -3  -5   96.11    3.54
  -6   3   5   31.63    2.25
  -6  -3   5   34.55    2.24
   6   3  -5   34.80    2.19
  -6   3   5   39.72    2.02
  -6  -3   5   35.74    1.98
   6  -3  -5   35.97    1.86
   5   3  -5  157.99    5.20
   5  -3  -5  150.80    4.76
  -5   3   5  146.29    5.31
  -5  -3   5  146.98    5.13
  -5   3   5  152.97    4.77
  -4   3   5  264.47    8.08
   4   3  -5  259.96    7.87
  -4  -3   5  255.66    7.92
  -4   3   5  271.32    7.51
   4  -3  -5  266.76    7.60
   3   3  -5   28.34    1.51
  -3   3   5   25.24    1.60
  -3  -3   5   24.38    1.49
   3  -3  -5   25.43    1.31
  -3   3   5   23.52    1.03
  -3  -3   5   28.58    1.43
  -2  -3   5  487.65   13.18
  -2  -3   5  489.47   13.34
   2   3  -5  473.53   13.35
  -2   3   5  477.04   13.42
   2  -3  -5  488.27   13.16
   1   3  -5  889.48   23.87
   1  -3  -5  897.29   23.58
  -1  -3   5  887.30   23.53
  -1   3   5  865.91   23.68
  -1  -3   5  888.06   23.61
   0  -3   5  204.05    5.73
   0  -3   5  201.77    5.78
   0  -3  -5  199.65    5.66
   0  -3  -5  197.77    5.86
   0   3   5  202.83    5.80
   0   3  -5  201.10    5.88
  -1   3  -5 1879.33   49.83
   1  -3   5 1871.20   49.21
   1  -3   5 1862.62   49.24
  -1  -3  -5 1853.96   49.89
  -1  -3  -5 1906.12   49.31
   1   3   5 1877.48   49.30
   2  -3   5 1346.84   36.07
   2   3   5 1363.82   36.32
  -2   3  -5 1368.82   36.55
  -2  -3  -5 1379.12   36.63
  -2   3  -5 1385.01   36.80
  -2  -3  -5 1350.52   36.15
  -3   3  -5    7.73    0.98
   3  -3   5    5.14    0.77
  -3  -3  -5    6.09    0.81
  -3  -3  -5    4.30    0.79
  -4  -3  -5   83.57    3.15
  -4  -3  -5   77.86    3.27
  -4   3  -5   81.84    3.15
   4  -3   5   80.07    3.09
   5   3   5  599.60   15.54
  -5  -3  -5  577.19   16.65
  -5   3  -5  559.90   16.42
  -5  -3  -5  581.81   16.18
   5  -3   5  575.23   16.14
   6  -3   5   27.98    2.06
  -6  -3  -5   23.69    1.90
  -6   3  -5   24.99    2.02
  -6  -3  -5   26.19    2.33
   6   3   5   26.16    1.12
  -7   3  -5   86.15    3.93
  -7  -3  -5   88.92    3.66
  -7  -3  -5   84.99    4.12
   7  -3   5   86.10    3.70
   8  -3   5   31.21    2.28
  -8  -3  -5   35.37    2.43
  -8  -3  -5   33.25    2.87
  -8   3  -5   32.74    2.60
  -9  -3  -5  189.13    7.62
  -9   3  -5  210.70    7.70
  -9  -3  -5  205.82    7.12
   9  -3   5  203.95    7.06
 -10  -3  -5   -0.21    1.57
 -10  -3  -5   -0.31    0.97
 -10   3  -5    1.98    1.65
  10  -3   5    1.23    1.30
 -11   3  -5    4.78    1.81
 -11  -3  -5    1.94    1.74
 -12  -3  -5    4.41    2.01
 -12   3  -5    1.13    1.67
 -13   3  -5    4.66    2.22
 -13  -3  -5    5.03    2.26
 -14  -3  -5    2.23    2.25
 -14   3  -5    2.34    2.05
  14   4  -5   -0.86    1.82
  13  -4  -5    3.22    2.01
  13   4  -5    5.56    2.00
 -13  -4   5    3.37    1.90
  12   4  -5    0.84    1.70
  12  -4  -5   -1.19    1.69
 -12  -4   5    3.29    1.71
 -11  -4   5   26.26    2.75
  11  -4  -5   23.91    2.90
  11   4  -5   26.11    2.91
 -10  -4   5   23.18    2.53
  10  -4  -5   20.14    2.60
  10   4  -5   17.69    2.44
   9   4  -5    5.27    1.66
  -9  -4   5    3.44    1.43
   9  -4  -5    2.40    1.51
   8   4  -5   63.38    3.54
  -8  -4   5   72.76    3.62
  -8   4   5   73.37    3.35
   8  -4  -5   68.06    3.82
   8  -4  -5   68.29    2.99
  -8  -4   5   77.23    3.32
  -7   4   5   20.72    2.10
   7  -4  -5   19.72    2.15
   7  -4  -5   19.88    1.54
   7   4  -5   23.92    2.09
  -7  -4   5   18.58    1.90
  -7  -4   5   23.64    1.74
  -7   4   5   23.80    1.74
  -6   4   5    1.07    0.98
  -6  -4   5    1.76    0.75
   6   4  -5    0.13    0.89
   6  -4  -5    1.40    0.66
  -6  -4   5   -0.01    0.82
  -6   4   5    0.54    0.64
  -5  -4   5   31.73    1.75
   5  -4  -5   27.94    1.58
  -5  -4   5   24.87    1.90
  -5   4   5   26.30    1.55
  -5   4   5   21.73    2.10
   5   4  -5   27.46    1.94
  -4  -4   5   12.84    1.10
  -4  -4   5   10.11    1.23
   4   4  -5   17.26    1.63
  -4   4   5   12.66    1.50
  -4   4   5   16.06    1.03
   3  -4  -5  348.83    9.82
  -3   4   5  349.68    9.62
   3   4  -5  348.10   10.10
  -3  -4   5  346.87   10.14
  -3   4   5  357.70   10.32
  -2   4   5   91.56    3.39
   2  -4  -5   92.39    3.12
   2   4  -5   89.91    3.21
  -2  -4   5   97.25    3.09
  -2  -4   5   93.15    3.29
  -1  -4   5 1735.59   47.08
  -1   4   5 1802.02   48.56
   1  -4  -5 1801.89   47.19
  -1   4   5 1783.10   47.34
   1   4  -5 1819.28   47.80
  -1  -4   5 1825.00   47.23
   0   4   5 1600.07   41.99
   0  -4  -5 1546.36   41.99
   0  -4   5 1574.85   41.89
   0   4  -5 1628.43   42.49
   0  -4   5 1620.27   41.89
   0   4   5 1585.64   42.42
  -1  -4  -5 2145.47   56.54
   1  -4   5 2161.01   56.44
   1   4   5 2201.79   56.47
   1  -4   5 2169.51   56.34
  -1   4  -5 2139.71   57.10
  -1  -4  -5 2089.89   57.12
  -2  -4  -5   -0.10    0.43
   2  -4   5    0.85    0.50
  -2  -4  -5    0.01    0.46
   2  -4   5    1.27    0.27
  -2   4  -5    0.42    0.50
  -3  -4  -5  968.19   26.06
   3  -4   5  960.03   25.64
  -3  -4  -5  928.50   25.70
  -3   4  -5  951.69   25.91
  -4  -4  -5   94.24    3.61
  -4   4  -5   93.77    3.57
   4  -4   5   96.81    3.62
  -4  -4  -5   97.60    3.82
  -5  -4  -5  727.62   20.20
  -5   4  -5  740.76   20.43
   5  -4   5  722.24   20.14
  -5  -4  -5  724.65   20.65
   6  -4   5    8.81    1.36
  -6  -4  -5    7.35    1.22
  -6  -4  -5   10.72    1.57
  -6   4  -5    9.23    1.40
  -7  -4  -5   19.52    2.21
  -7  -4  -5   24.10    2.11
   7  -4   5   22.53    2.18
  -7   4  -5   22.08    2.25
  -8  -4  -5   31.77    2.60
  -8  -4  -5   32.48    2.80
   8  -4   5   31.06    2.45
  -8   4  -5   28.18    2.58
   9  -4   5   55.39    3.29
  -9   4  -5   51.56    3.60
  -9  -4  -5   49.04    3.49
  -9  -4  -5   51.27    3.32
  10  -4   5  224.14    7.77
 -10  -4  -5  231.10    7.92
 -10  -4  -5  200.64    8.23
 -10   4  -5  216.93    8.18
 -11  -4  -5   25.44    2.95
 -11   4  -5   21.61    2.69
  11  -4   5   29.30    2.84
 -12   4  -5   19.36    2.78
 -12  -4  -5   18.16    2.90
 -13  -4  -5    0.72    1.96
 -13   4  -5   -0.53    1.85
 -14   4  -5    9.19    2.74
  14   5  -5   -1.24    2.11
 -13  -5   5    1.21    1.79
  13  -5  -5    2.86    2.05
  13   5  -5   -2.11    1.63
  12   5  -5    4.52    1.95
  12  -5  -5    7.52    2.30
 -12  -5   5    5.56    1.85
 -11  -5   5   -0.46    1.27
  11  -5  -5   -1.10    1.51
  11   5  -5    0.80    1.69
 -10  -5   5    7.08    1.80
  10   5  -5   11.48    2.16
  10  -5  -5    6.01    2.13
  -9  -5   5    0.60    1.25
   9   5  -5    3.48    1.51
   9  -5  -5   -1.28    1.37
   8   5  -5  127.69    5.22
   8  -5  -5  116.14    5.37
  -8  -5   5  123.26    5.14
   8  -5  -5  129.67    4.43
  -7   5   5    3.39    0.96
   7   5  -5    1.39    1.23
   7  -5  -5    1.14    0.78
  -7  -5   5    3.77    0.98
   7  -5  -5    1.23    1.40
  -7  -5   5    1.43    1.09
   6   5  -5   40.78    2.44
  -6  -5   5   40.50    2.08
  -6   5   5   38.14    1.94
  -6  -5   5   34.64    2.32
   6  -5  -5   36.07    1.90
   6  -5  -5   36.35    2.60
   5   5  -5   92.18    3.72
   5  -5  -5   91.79    3.27
  -5  -5   5   88.92    3.28
  -5   5   5   93.50    3.17
  -5   5   5   90.17    3.93
   5  -5  -5   89.61    3.95
  -5  -5   5   94.27    3.80
  -4   5   5    2.00    0.50
  -4  -5   5    0.33    0.73
   4   5  -5    0.56    0.80
   4  -5  -5    1.84    0.62
  -4  -5   5    2.38    0.66
  -4   5   5    1.63    0.91
   3  -5  -5  250.51    7.37
   3   5  -5  253.58    7.66
  -3   5   5  257.91    7.03
  -3   5   5  249.97    7.87
  -3  -5   5  250.38    7.73
  -2   5   5  105.69    3.90
  -2  -5   5  109.31    3.56
  -2   5   5  111.18    3.14
  -2  -5   5  109.71    3.85
   2  -5  -5  109.96    3.66
   2   5  -5  105.23    3.76
  -1   5   5  294.43    8.82
   1  -5  -5  302.89    8.76
  -1  -5   5  307.93    8.61
   1   5  -5  304.85    8.82
  -1  -5   5  305.55    8.75
  -1   5   5  306.99    8.32
   0   5   5   12.97    0.87
   0  -5   5   12.93    0.99
   0  -5   5   10.42    1.04
   0   5  -5   12.01    1.11
   0   5   5   10.24    1.00
   0  -5  -5   12.34    1.10
  -1  -5  -5  179.13    5.49
   1  -5   5  179.73    5.58
  -1  -5  -5  188.74    5.41
   1  -5   5  183.39    5.32
  -1  -5  -5  176.93    5.73
  -1   5  -5  188.93    5.62
  -2  -5  -5    2.56    0.47
  -2   5  -5    2.92    0.67
  -2  -5  -5    2.18    0.72
   2  -5   5    2.58    0.73
  -2  -5  -5    2.82    0.72
   2  -5   5    2.69    0.43
   3  -5   5    2.64    0.79
   3  -5   5    2.25    0.29
  -3  -5  -5    2.20    0.74
  -3   5  -5    3.96    0.78
  -3  -5  -5    2.02    0.71
  -4   5  -5    1.15    0.69
  -4  -5  -5   -0.14    0.77
  -4  -5  -5   -0.63    0.72
   4  -5   5    0.25    0.75
  -5   5  -5  259.75    7.92
  -5  -5  -5  238.71    8.07
  -5  -5  -5  250.63    7.98
   5  -5   5  252.64    7.89
  -6  -5  -5    1.44    1.20
  -6  -5  -5    2.86    1.02
  -6   5  -5    4.76    1.23
   6  -5   5    4.21    1.25
  -7   5  -5  155.35    5.80
   7  -5   5  145.49    5.59
  -7  -5  -5  164.65    5.84
  -7  -5  -5  148.39    5.96
  -8  -5  -5   71.82    3.83
  -8   5  -5   62.19    3.85
  -8  -5  -5   62.37    3.84
   8  -5   5   69.38    3.73
  -9  -5  -5  121.60    5.72
  -9   5  -5  130.07    5.69
   9  -5   5  130.76    5.43
  -9  -5  -5  133.24    5.56
  10  -5   5   19.34    2.60
 -10   5  -5   13.18    2.27
 -10  -5  -5   16.47    2.21
 -10  -5  -5   18.25    2.58
  11  -5   5   -0.60    1.50
 -11  -5  -5    0.66    1.81
 -11  -5  -5    0.04    1.44
 -11   5  -5    1.32    1.66
 -12  -5  -5   58.69    4.36
 -12   5  -5   68.33    4.50
 -13  -5  -5    5.20    2.30
 -13   5  -5    8.48    2.45
  13   6  -5    0.48    2.06
  13  -6  -5    0.93    2.04
 -13  -6   5   -2.24    1.67
  12   6  -5    4.40    2.09
  12  -6  -5   -0.71    1.73
 -12  -6   5    0.88    1.54
  11   6  -5    4.93    1.90
 -11  -6   5    6.54    1.91
  11  -6  -5    6.30    2.01
  10  -6  -5   -0.73    1.64
  10   6  -5    3.67    1.90
 -10  -6   5    0.90    1.64
   9  -6  -5   -1.02    1.51
  -9  -6   5   -0.26    1.36
   9   6  -5   -0.17    1.55
  -8  -6   5   21.59    2.45
   8   6  -5   19.29    2.52
   8  -6  -5   15.34    2.22
   7  -6  -5   21.61    1.70
   7  -6  -5   20.33    2.36
   7   6  -5   20.28    2.19
  -7  -6   5   17.78    2.06
   6  -6  -5    0.75    1.28
   6  -6  -5    3.90    0.87
  -6  -6   5    3.30    0.85
   6   6  -5   -0.29    1.12
  -6  -6   5   -1.22    0.87
  -5   6   5  318.43    9.04
  -5  -6   5  323.26    9.91
   5   6  -5  311.93    9.73
   5  -6  -5  307.71    9.13
  -5  -6   5  322.68    9.19
   5  -6  -5  313.39   10.00
  -4   6   5   50.38    1.93
   4  -6  -5   51.68    2.23
   4   6  -5   52.03    2.69
  -4  -6   5   47.53    2.62
   4  -6  -5   50.34    2.82
  -4  -6   5   53.88    2.25
  -3  -6   5    0.74    0.73
  -3  -6   5    0.57    0.36
   3  -6  -5    1.32    0.85
   3  -6  -5    1.60    0.62
   3   6  -5    1.33    0.81
  -3   6   5    2.18    0.41
  -2  -6   5  514.51   14.06
  -2   6   5  515.53   13.84
   2  -6  -5  513.42   14.60
  -2  -6   5  510.72   14.43
   2  -6  -5  511.01   14.26
   2   6  -5  507.44   14.45
  -1  -6   5    1.97    0.63
   1  -6  -5    0.66    0.66
  -1  -6   5    0.87    0.61
   1  -6  -5    1.56    0.61
   1   6  -5   -0.05    0.61
   0   6   5   80.15    2.64
   0  -6  -5   78.98    3.14
   0  -6   5   78.85    2.91
   0   6  -5   79.84    3.05
   0  -6   5   79.02    2.90
   1  -6   5   16.58    1.14
  -1  -6  -5   17.06    1.13
  -1  -6  -5   18.11    1.43
  -1   6  -5   14.95    1.27
   1  -6   5   14.38    1.27
   1   6   5   15.16    1.17
  -2   6  -5   48.18    2.15
   2  -6   5   48.40    2.30
   2  -6   5   48.10    1.84
  -2  -6  -5   48.92    2.24
  -2  -6  -5   48.06    1.82
  -2  -6  -5   48.68    2.40
  -3  -6  -5   14.50    1.50
   3  -6   5   16.85    1.52
   3  -6   5   15.22    0.88
  -3  -6  -5   16.78    0.79
  -3  -6  -5   19.31    1.61
  -3   6  -5   15.65    1.49
  -4   6  -5  346.05    9.97
  -4  -6  -5  326.62   10.13
  -4  -6  -5  324.53   10.09
   4  -6   5  329.95    9.99
  -5  -6  -5  272.30    8.61
  -5   6  -5  268.26    8.40
   5  -6   5  266.62    8.46
  -5  -6  -5  262.96    8.64
  -6  -6  -5   58.59    3.19
  -6  -6  -5   63.35    3.34
   6  -6   5   56.23    3.10
  -6   6  -5   58.99    3.09
  -7   6  -5   62.21    3.33
  -7  -6  -5   66.28    3.55
  -7  -6  -5   62.54    3.60
   7  -6   5   60.47    3.38
  -8  -6  -5   31.84    3.00
   8  -6   5   43.11    3.15
  -8  -6  -5   34.63    3.36
  -8   6  -5   40.94    3.30
  -9   6  -5    3.86    1.68
  -9  -6  -5    2.07    1.58
   9  -6   5    1.47    1.68
  -9  -6  -5    0.48    1.57
 -10  -6  -5    5.91    1.96
 -10   6  -5    6.08    1.80
  10  -6   5    9.57    2.05
 -10  -6  -5    9.94    2.00
 -11   6  -5   37.14    3.24
 -11  -6  -5   30.32    3.25
  11  -6   5   33.72    3.25
 -11  -6  -5   37.99    3.38
 -12  -6  -5    2.06    2.00
 -12   6  -5   -1.35    1.73
  12  -6   5    0.75    1.65
 -13  -6  -5   -3.06    1.82
  13  -7  -5   -1.08    1.89
  13   7  -5   -1.91    1.98
 -13  -7   5    2.14    2.01
  12  -7  -5    3.27    2.05
 -12  -7   5   -0.32    1.57
  12   7  -5   -0.01    1.87
 -11  -7   5    9.22    2.10
  11   7  -5   10.27    2.24
  11  -7  -5   11.70    2.36
  10   7  -5   75.77    4.44
 -10  -7   5   72.79    4.40
  10  -7  -5   74.49    4.51
  -9  -7   5   68.73    4.12
   9   7  -5   64.75    3.94
   9  -7  -5   76.53    4.48
  -8  -7   5   21.52    2.40
   8   7  -5   22.61    2.43
   8  -7  -5   26.18    2.64
   7  -7  -5   -0.34    0.78
  -7  -7   5    2.38    1.19
   7  -7  -5    0.40    1.23
   7   7  -5   -0.36    1.22
  -6  -7   5   10.63    1.67
   6  -7  -5   11.99    1.87
   6   7  -5   12.17    1.66
  -6  -7   5   13.61    1.37
   6  -7  -5   12.16    1.35
  -5  -7   5    6.37    0.97
   5  -7  -5    7.57    1.04
   5  -7  -5    6.16    1.41
   5   7  -5    9.18    1.45
  -5  -7   5    6.46    1.36
  -4   7   5   26.98    1.35
  -4  -7   5   24.98    1.59
   4  -7  -5   25.76    2.30
   4   7  -5   27.68    2.02
   4  -7  -5   25.23    1.69
  -4  -7   5   23.29    1.97
   3  -7  -5    2.04    0.76
   3   7  -5    2.89    0.93
  -3   7   5    2.45    0.49
  -3  -7   5    0.91    0.56
  -3  -7   5    0.85    0.86
   3  -7  -5    2.95    1.03
   2  -7  -5  112.28    4.02
   2  -7  -5  113.23    4.29
  -2  -7   5  108.64    4.16
  -2  -7   5  110.62    3.73
   2   7  -5  110.98    4.07
  -2   7   5  109.18    3.35
   1  -7  -5  310.38    9.39
  -1  -7   5  322.70    9.12
  -1  -7   5  305.09    9.27
  -1   7   5  317.14    8.77
   1  -7  -5  316.38    9.38
   1   7  -5  313.91    9.37
   0  -7   5   83.39    3.17
   0   7  -5   82.33    3.28
   0   7   5   83.69    2.87
   0  -7   5   85.37    3.22
   0  -7  -5   85.12    3.38
  -1  -7  -5  374.69   11.03
  -1  -7  -5  382.98   10.57
   1  -7   5  361.00   10.74
   1   7   5  372.29   10.59
   1  -7   5  367.53   10.52
  -1   7  -5  376.06   10.78
   2  -7   5  125.76    4.02
  -2  -7  -5  131.32    3.97
  -2   7  -5  126.72    4.35
   2  -7   5  125.05    4.48
  -2  -7  -5  118.54    4.60
   3  -7   5    2.07    0.53
   3   7   5    0.98    0.82
  -3   7  -5    1.07    0.73
  -3  -7  -5    1.65    0.86
  -3  -7  -5    1.51    0.42
   3  -7   5    1.61    0.90
  -4  -7  -5   82.35    3.54
  -4  -7  -5   78.30    3.59
  -4   7  -5   80.35    3.38
   4  -7   5   81.38    3.53
  -5  -7  -5    0.51    1.02
  -5  -7  -5   -0.38    0.83
   5  -7   5   -0.34    0.91
  -5   7  -5    0.78    0.95
   6  -7   5   50.98    3.06
  -6   7  -5   56.34    3.01
  -6  -7  -5   50.54    3.06
  -6  -7  -5   57.24    3.25
   7  -7   5  117.52    5.37
  -7  -7  -5  136.83    5.88
  -7   7  -5  136.58    5.42
  -7  -7  -5  134.10    5.65
  -8  -7  -5    6.80    1.94
  -8  -7  -5    9.09    1.93
   8  -7   5    4.71    1.75
  -8   7  -5    8.76    1.81
   9  -7   5  201.38    7.64
  -9   7  -5  204.53    7.65
  -9  -7  -5  200.91    7.75
  -9  -7  -5  195.07    7.94
 -10   7  -5    1.75    1.60
 -10  -7  -5    4.01    1.98
  10  -7   5    1.07    1.61
 -10  -7  -5    1.75    1.61
 -11  -7  -5   13.96    2.37
  11  -7   5   15.27    2.47
 -11   7  -5   19.45    2.60
 -11  -7  -5   12.21    2.52
  12  -7   5   14.48    2.62
 -12  -7  -5   11.41    2.41
 -12  -7  -5    7.78    2.41
 -13  -7  -5   10.40    2.73
  13  -8  -5    7.41    2.61
 -13  -8   5    9.80    2.51
  12   8  -5   -0.87    2.04
 -12  -8   5    3.48    1.91
  12  -8  -5    1.81    2.04
  11   8  -5   17.38    2.68
  11  -8  -5   19.30    3.03
 -11  -8   5   19.80    2.75
  10   8  -5    7.03    2.22
 -10  -8   5    4.79    1.96
  10  -8  -5    2.63    1.89
   9  -8  -5    5.56    2.08
   9   8  -5    5.18    1.90
  -9  -8   5    6.23    1.92
   8  -8  -5    9.02    2.02
  -8  -8   5    9.83    2.00
   8   8  -5   10.37    2.11
   7  -8  -5   -0.66    1.30
  -7  -8   5    0.44    1.16
   7   8  -5    0.78    1.35
  -6  -8   5    1.54    1.18
   6  -8  -5    2.93    1.37
   6  -8  -5    2.18    0.95
   6   8  -5    1.35    1.25
  -5  -8   5    0.85    0.79
  -5  -8   5    1.47    1.05
   5  -8  -5    1.13    1.16
   5   8  -5    0.87    1.13
   5  -8  -5    3.18    0.93
   4  -8  -5  138.00    5.46
  -4  -8   5  132.65    5.27
   4  -8  -5  144.67    4.90
  -4  -8   5  144.64    4.69
   4   8  -5  138.96    5.23
  -3   8   5   93.53    3.01
  -3  -8   5   89.91    3.98
   3  -8  -5   93.35    4.11
   3  -8  -5   96.30    3.67
   3   8  -5   98.51    3.92
  -3  -8   5   78.55    3.24
   2  -8  -5   28.59    2.19
  -2  -8   5   23.77    2.00
   2   8  -5   28.72    2.00
  -2   8   5   28.02    1.34
   2  -8  -5   27.11    1.91
  -2  -8   5   28.17    1.72
   1   8  -5   27.88    1.94
   1  -8  -5   30.86    1.95
  -1  -8   5   30.86    1.74
  -1   8   5   30.21    1.50
  -1  -8   5   24.71    1.88
   1  -8  -5   29.76    1.96
   0  -8   5  202.05    6.53
   0   8   5  211.85    6.24
   0  -8   5  204.56    6.57
   0   8  -5  220.40    6.71
   0  -8  -5  203.95    6.80
   1   8   5   47.25    2.20
  -1   8  -5   50.85    2.46
   1  -8   5   46.53    2.41
  -1  -8  -5   51.29    2.25
  -1  -8  -5   49.22    2.70
   1  -8   5   47.78    2.25
   2  -8   5  657.08   18.61
   2  -8   5  665.90   18.10
  -2   8  -5  664.46   18.53
  -2  -8  -5  683.36   18.02
  -2  -8  -5  652.22   18.82
   3   8   5  104.09    4.12
   3  -8   5  107.12    4.24
   3  -8   5  106.02    3.53
  -3   8  -5  108.58    4.06
  -3  -8  -5  108.54    4.39
   4  -8   5  238.82    7.91
   4   8   5  258.05    7.99
  -4  -8  -5  234.11    8.06
  -4   8  -5  240.04    7.66
   5  -8   5   -1.14    0.95
   5   8   5    1.35    1.16
  -5  -8  -5   -0.11    1.09
  -5  -8  -5    0.45    1.04
  -5   8  -5   -0.84    0.93
   6  -8   5   34.75    2.63
  -6   8  -5   37.11    2.57
  -6  -8  -5   35.77    2.70
  -6  -8  -5   31.28    2.64
  -7   8  -5   11.60    1.82
   7  -8   5   10.80    2.11
  -7  -8  -5    8.50    1.90
  -7  -8  -5    9.53    2.03
   8  -8   5    7.07    1.91
  -8   8  -5    4.95    1.59
  -8  -8  -5    6.20    1.80
  -8  -8  -5    7.26    1.88
  -9  -8  -5   -1.53    1.30
   9  -8   5   -0.03    1.70
  -9  -8  -5   -1.06    1.52
  -9   8  -5    0.32    1.48
 -10  -8  -5    1.66    1.53
 -10  -8  -5    1.54    1.70
  10  -8   5   -1.28    1.51
 -10   8  -5    1.26    1.64
  11  -8   5   -0.46    1.70
 -11  -8  -5    0.08    1.54
 -11  -8  -5    1.14    1.83
 -12  -8  -5    4.30    2.18
  12  -8   5    2.79    2.00
 -12  -8  -5    3.99    2.28
  13  -8   5    5.40    2.36
 -12  -9   5    0.45    1.95
  12  -9  -5   -0.81    1.84
  12   9  -5   -1.20    1.93
  11  -9  -5   21.35    3.13
  11   9  -5   26.79    3.42
  10  -9  -5    2.79    2.02
  10   9  -5    3.56    2.12
 -10  -9   5    3.44    1.82
   9  -9  -5   19.10    2.77
   9   9  -5   13.42    2.35
  -9  -9   5   14.43    2.31
   8  -9  -5   37.04    3.42
  -8  -9   5   35.88    3.06
   8   9  -5   32.99    3.02
  -7  -9   5   23.75    2.63
   7  -9  -5   27.41    2.93
   7   9  -5   23.98    2.63
   6  -9  -5   47.13    3.35
   6   9  -5   48.98    3.29
  -6  -9   5   47.25    3.19
   5   9  -5  108.47    4.57
   5  -9  -5  109.34    4.15
  -5  -9   5  103.47    4.68
   5  -9  -5  105.78    4.87
   4  -9  -5    2.72    1.29
  -4  -9   5    1.51    1.08
  -4  -9   5    1.33    0.88
   4   9  -5    1.06    1.20
   4  -9  -5    1.67    0.91
  -3  -9   5    0.68    1.09
   3  -9  -5   -0.26    0.88
  -3  -9   5    1.23    0.81
   3  -9  -5   -0.01    1.16
   3   9  -5    2.91    1.21
  -2  -9   5    1.37    0.81
   2   9  -5    0.04    1.04
  -2  -9   5    0.29    0.90
   2  -9  -5    1.33    1.02
   2  -9  -5   -0.22    0.74
  -1   9   5  113.95    3.76
  -1  -9   5  114.75    4.11
   1  -9  -5  117.66    4.41
   1   9  -5  111.78    4.30
  -1  -9   5  109.54    4.30
   1  -9  -5  112.46    4.38
   0  -9   5  254.28    8.08
   0   9  -5  260.82    8.19
   0  -9  -5  280.13    8.56
   0   9   5  259.18    7.76
   0  -9   5  266.66    8.19
  -1  -9  -5   89.17    3.47
   1  -9   5   96.30    3.61
  -1  -9  -5   88.70    3.92
   1  -9   5   91.04    3.69
   1   9   5   92.14    3.42
  -1   9  -5   95.01    3.70
   2  -9   5  128.62    4.91
  -2  -9  -5  131.62    5.14
  -2   9  -5  133.11    4.73
   2  -9   5  133.45    4.51
  -2  -9  -5  139.23    4.42
  -3  -9  -5   87.66    3.92
   3   9   5   82.85    3.47
  -3   9  -5   82.09    3.39
   3  -9   5   75.44    3.61
  -4   9  -5  233.32    7.53
   4  -9   5  222.61    7.73
   4   9   5  245.83    7.81
  -4  -9  -5  228.86    8.00
  -5  -9  -5    4.61    1.45
   5   9   5    5.69    1.49
  -5   9  -5    4.09    1.24
   5  -9   5    5.08    1.42
   6   9   5   47.04    3.27
  -6   9  -5   48.18    2.94
  -6  -9  -5   49.52    3.26
   6  -9   5   46.58    3.15
   7   9   5  122.33    5.45
   7  -9   5  122.20    5.40
  -7   9  -5  128.43    5.29
  -7  -9  -5  124.53    5.55
  -8   9  -5   86.88    4.31
   8  -9   5   77.69    4.32
   8   9   5   81.71    4.57
  -8  -9  -5   81.32    4.50
   9   9   5    1.95    1.85
  -9  -9  -5    1.17    1.60
  -9  -9  -5    1.83    1.82
   9  -9   5   -0.97    1.59
  -9   9  -5   -1.70    1.43
 -10  -9  -5   -2.27    1.53
  10  -9   5   -2.60    1.63
 -10  -9  -5    0.09    1.46
  10   9   5    1.30    1.74
  11  -9   5    5.14    2.14
  11   9   5    5.03    2.12
 -11  -9  -5    7.13    2.25
 -12  -9  -5   19.38    3.02
  12   9   5   20.37    3.12
  12  -9   5   13.82    2.63
  12 -10  -5    3.27    2.30
 -11 -10   5    4.53    2.04
  11  10  -5   -0.33    2.14
  11 -10  -5    3.80    2.35
  10  10  -5    4.21    2.27
  10 -10  -5    4.50    2.31
 -10 -10   5    6.59    2.08
   9 -10  -5   18.87    2.87
  -9 -10   5   12.08    2.30
   9  10  -5   19.04    2.70
  -8 -10   5    3.61    1.76
   8 -10  -5    4.97    1.82
   8  10  -5    3.53    1.81
  -7 -10   5   67.97    3.98
   7  10  -5   62.01    3.79
   7 -10  -5   61.19    4.00
  -6 -10   5    9.99    1.87
   6  10  -5    6.79    1.82
   6 -10  -5    6.66    1.88
   5 -10  -5   23.07    2.21
   5  10  -5   17.80    2.31
   5 -10  -5   23.48    2.77
  -5 -10   5   24.34    2.42
   4  10  -5  394.90   12.12
   4 -10  -5  400.25   11.80
  -4 -10   5  393.78   12.34
  -4 -10   5  379.96   11.30
   4 -10  -5  389.48   12.39
  -3 -10   5   16.34    1.96
   3 -10  -5   12.78    1.87
  -3 -10   5   18.77    1.66
   3 -10  -5   15.36    1.87
   3  10  -5   16.91    1.93
   2 -10  -5    2.87    1.33
  -2 -10   5    4.37    1.06
   2 -10  -5    4.15    1.19
   2  10  -5    4.85    1.41
  -2 -10   5    5.89    1.34
   1 -10  -5   18.38    2.03
   1  10  -5   24.97    2.04
   1 -10  -5   25.45    2.03
  -1 -10   5   21.75    1.75
  -1 -10   5   22.81    1.96
   0  10  -5    8.44    1.34
   0 -10   5    7.51    1.26
   0 -10   5    6.61    1.25
   0 -10  -5    9.29    1.55
   0 -10  -5    5.17    1.05
   0  10   5   11.04    1.42
   1 -10   5    2.22    0.89
   1  10   5   -0.55    0.82
  -1 -10  -5    1.54    0.89
  -1  10  -5    0.54    0.92
   1 -10   5    0.34    0.96
  -1 -10  -5    0.39    0.97
  -2  10  -5  250.11    7.97
   2 -10   5  253.20    8.25
   2 -10   5  267.71    7.88
  -2 -10  -5  248.46    8.51
   3  10   5   66.89    3.22
  -3  10  -5   62.72    3.04
   3 -10   5   61.60    3.27
  -3 -10  -5   59.55    3.44
  -4 -10  -5   82.67    4.15
   4  10   5   83.29    3.87
   4 -10   5   83.85    4.00
  -4  10  -5   85.91    3.71
   5 -10   5   46.07    3.02
  -5  10  -5   38.68    2.68
   5  10   5   38.35    3.01
  -5 -10  -5   43.78    3.11
  -6  10  -5  488.88   14.40
   6 -10   5  482.63   14.72
   6  10   5  467.21   14.63
  -6 -10  -5  470.20   14.89
   7  10   5   30.69    2.93
  -7  10  -5   32.25    2.72
   7 -10   5   29.04    2.79
  -7 -10  -5   31.98    3.13
   8 -10   5    1.55    1.58
  -8  10  -5    1.64    1.47
  -8 -10  -5    0.98    1.52
   8  10   5    0.96    1.52
  -9 -10  -5   18.27    2.65
   9  10   5   20.07    2.75
   9 -10   5   20.63    2.73
  10 -10   5   19.00    2.69
 -10 -10  -5   23.00    2.96
  10  10   5   17.31    2.70
  11  10   5    9.71    2.47
  11 -10   5    5.83    2.33
 -11 -10  -5    6.95    2.41
  12 -10   5   -1.63    1.82
 -12 -10  -5    2.82    2.19
  11 -11  -5    9.24    2.64
  11  11  -5   12.54    2.73
 -11 -11   5    4.53    2.20
 -10 -11   5    5.21    2.01
  10 -11  -5    0.23    1.89
  10  11  -5    2.37    2.23
   9  11  -5    3.26    2.09
   9 -11  -5    2.93    1.97
  -9 -11   5    6.33    1.99
   8 -11  -5   32.11    3.33
  -8 -11   5   38.28    3.30
   8  11  -5   34.52    3.37
  -7 -11   5   21.80    2.83
   7  11  -5   16.30    2.38
   7 -11  -5   18.46    2.67
   6 -11  -5    1.43    1.63
   6  11  -5    2.54    1.65
  -6 -11   5    2.49    1.50
  -5 -11   5  114.34    5.28
   5 -11  -5  115.34    5.49
   5  11  -5  115.20    5.04
   4 -11  -5  261.14    9.24
   4 -11  -5  270.97    8.72
  -4 -11   5  261.93    9.17
   4  11  -5  272.76    8.94
  -3 -11   5   26.51    2.42
   3  11  -5   24.74    2.37
  -3 -11   5   26.37    2.00
   3 -11  -5   20.08    2.54
   3 -11  -5   23.59    2.29
  -2 -11   5   90.52    3.66
   2 -11  -5   89.30    4.24
   2 -11  -5   85.02    3.95
  -2 -11   5   91.36    4.23
   2  11  -5   77.68    3.85
   1 -11  -5  181.09    6.35
  -1 -11   5  179.90    5.98
  -1 -11   5  176.05    6.31
   1 -11  -5  167.53    6.32
   1  11  -5  164.91    6.11
   0 -11  -5   68.66    3.59
   0  11  -5   64.91    3.28
   0 -11   5   72.36    3.30
   0 -11   5   75.39    3.51
   1 -11   5   26.23    2.16
  -1  11  -5   26.01    2.03
  -1 -11  -5   22.10    2.43
   1  11   5   22.51    1.92
  -1 -11  -5   25.32    2.09
   1 -11   5   20.83    2.01
   2 -11   5   40.16    2.69
  -2 -11  -5   37.27    2.85
  -2  11  -5   36.94    2.35
   3  11   5   30.23    2.43
  -3 -11  -5   23.31    2.44
  -3  11  -5   30.26    2.31
   3 -11   5   28.60    2.40
   4  11   5    0.46    1.35
  -4 -11  -5    0.65    1.22
   4 -11   5   -0.58    1.25
  -4  11  -5    0.87    1.15
   5  11   5  209.01    7.37
   5 -11   5  197.51    7.45
  -5  11  -5  203.49    7.10
  -5 -11  -5  203.40    7.78
   6  11   5    0.18    1.51
   6 -11   5    0.92    1.42
  -6  11  -5   -1.13    1.15
  -6 -11  -5    2.16    1.57
   7  11   5    0.92    1.65
  -7  11  -5    2.21    1.39
  -7 -11  -5   -0.17    1.50
   7 -11   5   -1.27    1.50
  -8 -11  -5    1.36    1.70
   8  11   5    0.65    1.68
   8 -11   5    3.03    1.82
   9 -11   5    3.98    1.88
  -9 -11  -5    4.11    1.94
   9  11   5    5.09    2.05
  10 -11   5    3.38    2.08
 -10 -11  -5    1.10    1.65
  10  11   5    3.24    1.93
  11 -11   5   10.89    2.48
  11  11   5    5.19    2.47
 -11 -11  -5   13.11    2.61
  10  12  -5   13.36    2.86
  10 -12  -5   17.46    3.10
 -10 -12   5   12.73    2.51
  -9 -12   5   11.13    2.35
   9 -12  -5   15.53    2.71
   9  12  -5   12.83    2.65
  -8 -12   5   24.56    3.08
   8  12  -5   23.51    2.92
   8 -12  -5   22.36    3.01
   7 -12  -5   15.38    2.69
  -7 -12   5   15.48    2.45
   7  12  -5   15.68    2.41
   6 -12  -5   13.31    2.27
  -6 -12   5   11.00    2.06
   6  12  -5   12.97    2.20
   5 -12  -5   22.03    2.93
   5  12  -5   23.49    2.63
  -5 -12   5   23.93    2.84
  -4 -12   5    3.48    1.67
   4  12  -5    3.33    1.60
   4 -12  -5    3.31    1.43
   4 -12  -5    0.40    1.56
  -3 -12   5   -0.32    1.25
   3 -12  -5   -0.65    1.33
   3  12  -5    1.70    1.58
   3 -12  -5   -0.83    1.14
  -2 -12   5   24.12    2.62
   2 -12  -5   26.22    2.76
   2 -12  -5   29.19    2.65
  -2 -12   5   26.17    2.20
   2  12  -5   24.21    2.42
   1 -12  -5  118.25    5.21
  -1 -12   5  123.49    4.77
   1 -12  -5  122.54    5.09
   1  12  -5  114.99    4.87
  -1 -12   5  125.19    5.19
   0 -12   5  381.86   11.67
   0 -12   5  368.36   11.42
   0  12  -5  379.30   11.58
   0 -12  -5  373.27   11.96
   1 -12   5   72.84    3.62
  -1 -12  -5   70.71    3.94
   1 -12   5   72.05    3.59
  -1  12  -5   70.94    3.54
  -2 -12  -5   65.26    3.85
   2 -12   5   69.53    3.68
  -2  12  -5   66.19    3.34
  -3  12  -5   46.02    2.82
   3 -12   5   45.66    3.16
   3  12   5   41.76    2.89
  -3 -12  -5   39.41    3.20
  -4  12  -5  189.75    6.65
   4  12   5  198.83    6.94
  -4 -12  -5  181.80    7.30
   4 -12   5  178.66    6.96
  -5  12  -5  100.49    4.49
   5 -12   5   99.59    4.86
   5  12   5  110.07    4.80
  -5 -12  -5   96.43    5.04
   6  12   5   17.16    2.39
   6 -12   5   16.92    2.35
  -6 -12  -5   16.22    2.40
   7 -12   5   -0.76    1.54
   7  12   5    1.11    1.62
  -7 -12  -5   -0.18    1.38
   8  12   5    1.48    1.80
  -8 -12  -5    2.65    1.83
   8 -12   5    0.09    1.54
  -9 -12  -5   10.13    2.46
   9 -12   5    9.59    2.30
   9  12   5   10.53    2.36
  10  12   5    7.61    2.36
 -10 -12  -5   10.50    2.53
  10 -12   5    9.89    2.50
  -9 -13   5    2.40    2.07
   9  13  -5    0.04    2.12
   9 -13  -5   -0.62    1.74
   8  13  -5   -0.21    1.90
  -8 -13   5    1.71    1.70
   8 -13  -5    0.17    1.74
  -7 -13   5    3.88    1.81
   7  13  -5    5.49    2.10
   7 -13  -5    6.25    2.01
   6  13  -5   -1.81    1.61
  -6 -13   5   -0.69    1.40
   6 -13  -5    2.05    1.72
   5  13  -5   10.95    2.19
   5 -13  -5   10.29    2.31
  -5 -13   5    8.81    2.06
   4 -13  -5    6.01    1.96
   4  13  -5    2.51    1.72
  -4 -13   5    4.41    1.76
   3  13  -5   65.00    3.75
  -3 -13   5   65.86    4.13
   3 -13  -5   67.17    3.82
   3 -13  -5   65.32    4.10
   2  13  -5   63.58    3.62
   2 -13  -5   70.53    3.90
   2 -13  -5   66.19    3.88
  -2 -13   5   57.94    3.25
  -2 -13   5   67.10    4.02
   1 -13  -5    8.84    1.92
  -1 -13   5   11.36    1.98
   1  13  -5    6.75    1.79
   1 -13  -5    8.43    1.89
  -1 -13   5    7.38    1.67
   0 -13   5   68.97    3.79
   0  13  -5   63.64    3.49
   0 -13  -5   67.89    3.88
   0 -13   5   68.24    3.58
  -1  13  -5  187.14    6.63
   1 -13   5  185.87    6.74
  -1 -13  -5  180.84    7.12
  -2 -13  -5   37.74    3.08
   2 -13   5   37.54    2.89
  -2  13  -5   38.65    2.60
   3  13   5    1.26    1.46
  -3  13  -5    3.51    1.42
   3 -13   5    3.40    1.55
  -3 -13  -5    2.14    1.53
  -4 -13  -5    0.35    1.43
   4 -13   5   -0.03    1.43
   4  13   5   -0.91    1.45
  -4  13  -5   -0.56    1.20
  -5 -13  -5    8.08    2.08
   5  13   5   10.77    2.09
   5 -13   5    8.89    1.98
   6 -13   5    4.79    1.89
   6  13   5    1.83    1.62
  -6 -13  -5    3.94    1.66
  -7 -13  -5   -1.03    1.42
   7  13   5   -0.20    1.61
   7 -13   5   -1.17    1.66
   8  13   5   -3.14    1.57
   8 -13   5   -1.49    1.51
  -8 -13  -5   -0.89    1.66
   9  13   5   -1.04    1.89
   9 -13   5   -2.52    1.73
  10  13   5    3.45    2.44
  -8 -14   5    1.26    1.83
   8  14  -5   -3.13    1.93
   8 -14  -5    0.14    1.89
   7 -14  -5    6.97    2.28
   7  14  -5    8.80    2.48
  -7 -14   5    4.04    1.98
   6 -14  -5   -2.12    1.82
   6  14  -5    2.31    1.93
  -6 -14   5   -0.52    1.57
  -5 -14   5   24.09    3.08
   5  14  -5   25.12    2.85
   5 -14  -5   22.18    2.93
  -4 -14   5   21.35    2.78
   4 -14  -5   25.75    3.06
   4  14  -5   21.90    2.95
  -3 -14   5   17.30    2.62
   3 -14  -5   17.12    2.54
   3  14  -5   25.55    3.00
  -2 -14   5   18.23    2.47
   2 -14  -5   20.56    2.73
   2  14  -5   18.74    2.51
   2 -14  -5   10.91    2.14
   1  14  -5   49.89    3.29
  -1 -14   5   56.40    3.71
   1 -14  -5   56.03    3.59
  -1 -14   5   53.01    3.32
   1 -14  -5   57.27    3.55
   0  14  -5   11.83    1.89
   0 -14   5   11.70    1.92
   0 -14  -5   15.97    2.29
  -1 -14  -5   34.48    3.02
   1 -14   5   29.40    2.76
  -1  14  -5   30.47    2.48
  -2 -14  -5   66.31    4.22
  -2  14  -5   70.58    3.60
   2 -14   5   64.33    3.72
  -3  14  -5   22.87    2.35
   3 -14   5   27.75    2.79
  -3 -14  -5   18.77    2.57
  -4 -14  -5    1.84    1.64
   4 -14   5    1.56    1.64
   5 -14   5    4.93    1.87
  -5 -14  -5    5.93    1.94
   5  14   5    3.93    1.79
  -6 -14  -5   13.85    2.47
   6 -14   5   14.42    2.52
   6  14   5   11.03    2.32
  -7 -14  -5    1.36    1.71
   7  14   5   -1.21    1.70
   7 -14   5    2.18    1.82
   8  14   5   -3.63    1.85
   8 -14   5   -0.22    1.89
  -8 -14  -5    0.46    1.82
   9  14   5    3.92    2.43
  -7 -15   5   -0.96    1.80
   7 -15  -5    1.43    2.00
   7  15  -5   -2.60    2.00
   6 -15  -5   12.48    2.59
  -6 -15   5   15.20    2.68
   6  15  -5   13.97    2.56
   5 -15  -5   -0.23    1.81
  -5 -15   5    1.16    1.70
   5  15  -5    0.42    1.96
   4  15  -5   47.21    3.60
   4 -15  -5   48.81    3.76
  -4 -15   5   46.44    3.75
   3  15  -5  133.27    5.91
  -3 -15   5  122.61    6.02
   3 -15  -5  133.60    6.16
  -2 -15   5   11.03    2.20
   2 -15  -5    6.95    1.95
   2  15  -5    9.61    2.20
  -1 -15   5    0.43    1.35
   1 -15  -5   -0.04    1.58
   1  15  -5    1.95    1.70
   0 -15   5   24.63    2.65
   0 -15  -5   24.07    2.81
   0  15  -5   23.44    2.62
   1 -15   5    0.02    1.49
  -1  15  -5   -0.85    1.34
  -1 -15  -5   -0.09    1.54
   2 -15   5    2.81    1.68
  -2 -15  -5    1.44    1.69
  -3 -15  -5    7.89    2.06
   3 -15   5    7.00    2.02
  -4 -15  -5    3.00    1.81
   4 -15   5    5.39    1.93
  -5 -15  -5    3.40    1.91
   5 -15   5    1.80    1.96
   6 -15   5    0.52    1.78
   6  15   5    2.40    2.02
  -6 -15  -5    2.78    1.93
   7  15   5    0.67    1.91
   7 -15   5    0.55    1.85
  -7 -15  -5    1.41    1.86
   8  15   5    0.14    2.17
   6  16  -5   31.10    3.45
   6 -16  -5   32.68    3.63
  -6 -16   5   30.25    3.49
   5  16  -5    6.41    2.47
   5 -16  -5    5.03    2.25
  -5 -16   5    9.52    2.47
   4 -16  -5    1.38    2.09
   4  16  -5   -0.03    1.84
  -4 -16   5    1.94    1.99
   3  16  -5    4.72    2.01
   3 -16  -5   -0.49    1.70
  -3 -16   5    6.32    2.11
  -2 -16   5    6.92    2.14
   2  16  -5    4.51    2.05
   1 -16  -5    6.49    2.00
   1  16  -5    6.70    2.08
   0  16  -5    0.28    1.61
   0 -16  -5    4.70    1.99
   1 -16   5   15.47    2.35
  -1 -16  -5   16.88    2.58
   2 -16   5    4.51    1.79
  -2 -16  -5    4.51    1.98
   3 -16   5    2.76    1.90
  -3 -16  -5    2.53    1.90
  -4 -16  -5   12.73    2.66
   4 -16   5   13.42    2.55
   5 -16   5   14.25    2.64
  -5 -16  -5   12.87    2.74
   6 -16   5   17.86    2.83
  -6 -16  -5   12.13    2.78
   5 -17  -5   -1.68    2.07
  -5 -17   5    1.91    1.99
   5  17  -5    0.16    2.21
   4 -17  -5   -0.61    1.88
  -4 -17   5    1.15    1.91
   4  17  -5    0.50    2.25
   3  17  -5   -0.50    2.09
  -3 -17   5    2.71    2.06
   2  17  -5   12.95    2.54
   0 -17  -5   26.28    3.37
   1 -17   5    0.70    1.75
  -1 -17  -5    0.32    1.85
   2 -17   5   37.98    3.53
  -2 -17  -5   37.77    3.81
  -3 -17  -5    4.25    2.06
   3 -17   5    8.02    2.23
   4 -17   5   31.09    3.33
  -4 -17  -5   33.36    3.81
   5 -17   5    3.19    2.27
  -1 -18  -5    5.03    2.16
   2 -18   5   12.15    2.56
  -2 -18  -5   16.24    3.02
 -12   0   6   17.93    2.57
 -11   0   6    6.46    1.63
 -11   0   6    7.26    1.88
 -11   0   6    8.63    1.93
 -10   0   6  136.28    5.61
 -10   0   6  137.65    5.61
 -10   0   6  137.24    5.42
  -9   0   6   26.67    2.25
  -9   0   6   28.70    2.46
  -9   0   6   29.08    2.41
  -8   0   6  339.84   10.78
  -8   0   6  355.03   10.65
  -8   0   6  354.04   10.86
  -7   0   6  727.51   20.37
  -7   0   6  726.22   20.28
  -7   0   6  711.59   20.11
  -6   0   6   19.93    1.64
  -6   0   6   18.61    1.60
  -6   0   6   22.55    1.72
  -5   0   6    2.59    0.73
   5   0  -6    2.05    0.65
  -5   0   6    2.84    0.75
  -5   0   6    1.20    0.42
   4   0  -6   32.59    1.57
  -4   0   6   36.43    1.78
  -4   0   6   34.61    1.79
   3   0  -6  296.40    8.18
  -3   0   6  286.95    8.40
  -3   0   6  289.90    8.37
  -2   0   6  195.33    5.81
   2   0  -6  199.72    5.75
   2   0  -6  194.34    5.56
  -1   0   6 1846.80   49.03
   1   0  -6 1909.97   49.62
   1   0  -6 1837.77   48.92
   0   0   6 6020.17  166.51
   0   0  -6 6934.94  166.99
   0   0  -6 6183.33  168.84
  -1   0  -6 2764.08   70.88
   1   0   6 2586.49   69.86
   2   0   6  733.66   19.30
  -2   0  -6  731.61   19.79
  -2   0  -6  712.64   19.31
  -3   0  -6   41.98    2.02
  -3   0  -6   46.65    1.67
   3   0   6   42.10    1.60
  -4   0  -6 1416.39   37.30
  -4   0  -6 1409.91   38.26
   4   0   6 1420.27   37.26
  -5   0  -6   22.74    1.34
  -5   0  -6   19.65    1.76
   5   0   6   24.91    1.35
  -6   0  -6   99.64    4.17
  -6   0  -6  104.88    3.55
   6   0   6  103.41    3.49
   7   0   6  106.11    3.70
  -7   0  -6  104.73    3.72
  -7   0  -6  103.22    4.51
   8   0   6    5.43    1.04
  -8   0  -6    2.87    1.23
  -8   0  -6    5.25    1.00
  -9   0  -6   51.50    3.56
 -10   0  -6  663.79   20.15
 -11   0  -6   15.42    2.47
 -12   0  -6    1.97    1.87
 -13   0  -6    3.73    2.10
 -14   0  -6    0.13    2.16
  13   1  -6    4.44    1.95
 -13  -1   6    3.17    1.84
 -12  -1   6   36.97    3.15
 -12  -1   6   42.26    3.35
  11  -1  -6    0.31    1.15
 -11   1   6   -0.75    1.44
  11  -1  -6    1.72    1.60
 -11  -1   6    2.32    1.43
 -11   1   6    2.71    1.35
 -11  -1   6    0.92    1.54
 -11   1   6   -1.05    1.45
 -10   1   6    2.09    1.22
 -10   1   6    1.00    1.34
 -10  -1   6    1.07    1.15
 -10  -1   6    1.95    1.36
 -10  -1   6   -0.62    1.15
 -10   1   6   -0.99    1.16
  -9   1   6    7.49    1.37
  -9  -1   6    4.55    1.34
  -9  -1   6    4.48    1.30
  -9  -1   6    3.38    1.42
  -9   1   6    7.91    1.51
  -9   1   6    8.12    1.56
  -8   1   6    0.31    0.84
  -8   1   6    0.78    1.09
  -8  -1   6    0.51    0.98
  -8  -1   6    1.07    0.95
  -8   1   6    1.96    0.98
  -8  -1   6    1.94    1.13
  -7   1   6  587.37   16.75
  -7  -1   6  589.17   16.55
  -7   1   6  588.56   16.41
  -7  -1   6  570.01   16.69
  -7  -1   6  566.15   16.45
   6   1  -6   55.96    2.58
  -6  -1   6   52.08    2.63
  -6  -1   6   58.89    2.70
  -6   1   6   58.40    2.83
  -6   1   6   59.90    2.62
  -6   1   6   55.61    2.55
  -5   1   6   42.38    2.20
  -5   1   6   39.15    1.95
  -5  -1   6   40.73    2.10
   5   1  -6   38.29    2.00
  -5   1   6   38.02    1.87
  -5  -1   6   34.99    1.99
   4  -1  -6  381.38   10.55
  -4  -1   6  370.10   10.65
   4   1  -6  368.88   10.57
  -4  -1   6  372.25   10.62
  -4   1   6  374.04   10.75
   4  -1  -6  369.49   10.40
   3  -1  -6  217.22    6.39
  -3  -1   6  220.31    6.50
  -3  -1   6  222.72    6.54
  -3   1   6  219.24    6.59
   3   1  -6  216.78    6.35
   3  -1  -6  216.40    6.16
   2  -1  -6 1046.13   27.83
  -2   1   6 1058.06   27.77
  -2  -1   6 1020.78   27.68
  -2  -1   6 1036.22   27.68
   2  -1  -6 1015.46   27.56
   2   1  -6 1069.53   27.86
   1  -1  -6 3680.58   98.71
   1  -1  -6 3747.02  101.15
  -1   1   6 3936.92   98.98
   1   1  -6 3748.83  100.19
  -1  -1   6 3884.48   98.92
  -1  -1   6 3742.58   98.79
   0  -1  -6  705.98   18.54
   0   1  -6  695.43   18.73
   0   1   6  690.49   18.57
   0   1  -6  675.36   18.47
   0  -1   6  707.42   18.58
   0  -1  -6  688.46   18.70
  -1  -1  -6   31.57    1.30
   1  -1   6   31.13    1.27
  -1  -1  -6   29.85    1.27
   1   1   6   30.48    1.23
  -1   1  -6   30.37    1.14
  -1   1  -6   31.55    1.36
  -2  -1  -6   66.48    2.42
  -2   1  -6   63.07    2.41
  -2   1  -6   64.51    2.02
   2   1   6   65.08    2.06
   2  -1   6   65.36    2.19
  -3   1  -6  121.26    4.16
   3   1   6  128.55    3.66
  -3   1  -6  122.55    3.65
  -3  -1  -6  129.70    4.25
   3  -1   6  127.75    3.88
  -4  -1  -6  232.75    6.84
   4  -1   6  241.81    6.81
  -4   1  -6  232.15    7.25
   4   1   6  233.39    6.52
  -4   1  -6  234.16    6.56
  -4  -1  -6  233.79    7.30
   5   1   6  591.98   15.98
  -5  -1  -6  598.33   17.02
  -5   1  -6  594.00   16.99
  -5   1  -6  609.80   16.03
  -5  -1  -6  586.85   16.30
   5  -1   6  592.61   16.25
  -6   1  -6   34.11    1.56
  -6  -1  -6   29.32    2.31
  -6  -1  -6   33.84    1.87
   6  -1   6   31.86    1.82
   6   1   6   28.51    1.55
  -6   1  -6   30.85    2.20
   7  -1   6    2.34    0.88
  -7  -1  -6    4.46    0.93
  -7  -1  -6    4.48    1.23
  -7   1  -6    2.98    0.69
  -7   1  -6    2.49    1.15
   7   1   6    4.04    0.80
  -8  -1  -6   26.57    2.59
  -8   1  -6   31.30    2.67
  -8  -1  -6   28.64    1.95
   8  -1   6   27.07    1.94
   9  -1   6  117.94    4.52
  -9  -1  -6  119.49    5.34
  -9   1  -6  108.55    5.27
 -10   1  -6    0.03    1.47
 -10  -1  -6   -0.87    1.52
 -11  -1  -6   16.15    2.45
 -11   1  -6   16.71    2.56
 -12   1  -6   13.06    2.54
 -12  -1  -6   10.02    2.38
 -13  -1  -6    3.29    2.05
 -13   1  -6    0.28    1.94
 -14  -1  -6    0.93    2.09
 -14   1  -6    1.70    2.25
  14   2  -6    5.10    2.23
  13   2  -6    3.89    1.89
 -12  -2   6   30.45    2.97
  12  -2  -6   37.26    3.26
  12   2  -6   33.63    3.04
 -11  -2   6   11.42    1.89
  11  -2  -6   15.87    2.35
  11   2  -6   13.70    2.32
 -10  -2   6   29.85    2.70
 -10  -2   6   33.27    2.54
  10   2  -6   27.16    2.56
 -10   2   6   33.57    2.79
  10  -2  -6   25.98    2.25
  -9  -2   6    3.44    1.18
   9   2  -6    2.86    1.31
  -9   2   6    1.17    0.91
   9  -2  -6    3.84    1.08
  -9   2   6   -0.06    1.23
  -9  -2   6    4.40    1.41
   8   2  -6  364.76   11.25
  -8   2   6  373.78   11.51
   8  -2  -6  357.94   10.76
  -8  -2   6  355.99   11.16
  -8   2   6  376.15   11.12
   7  -2  -6    6.31    1.03
  -7   2   6    6.11    1.14
   7   2  -6    6.94    1.30
  -7  -2   6    6.32    1.13
  -7   2   6    6.46    1.40
  -7  -2   6    5.99    1.17
  -6   2   6  422.72   11.75
   6  -2  -6  402.19   11.60
  -6  -2   6  406.00   11.77
  -6  -2   6  391.26   11.89
   6   2  -6  412.19   11.95
  -6   2   6  410.49   12.16
  -5   2   6 1344.26   36.16
   5  -2  -6 1292.87   35.64
  -5   2   6 1368.17   36.07
   5   2  -6 1360.71   36.29
  -5  -2   6 1350.98   35.99
  -5  -2   6 1340.91   35.83
  -4  -2   6  218.03    6.74
   4  -2  -6  218.92    6.49
  -4  -2   6  218.13    6.59
   4   2  -6  219.02    6.63
  -4   2   6  223.16    6.35
  -4   2   6  218.25    6.87
  -3  -2   6  313.18    8.85
   3  -2  -6  315.13    8.76
   3  -2  -6  303.43    8.51
  -3  -2   6  307.13    8.94
   3   2  -6  312.11    8.86
  -3   2   6  309.75    9.06
   2  -2  -6 3867.68  104.46
  -2  -2   6 3981.68  104.66
   2  -2  -6 4020.31  109.05
  -2  -2   6 3908.91  104.60
   2   2  -6 4141.37  105.98
  -2   2   6 4163.03  104.84
   1  -2  -6 5771.71  154.24
  -1  -2   6 5260.10  146.54
   1   2  -6 5813.69  148.44
  -1   2   6 5981.45  146.57
   1  -2  -6 5437.40  146.85
  -1  -2   6 5486.30  146.95
   0   2   6 3964.92  105.40
   0  -2  -6 4268.76  107.98
   0  -2  -6 4057.40  105.24
   0  -2   6 3835.51  105.46
   0   2  -6 4177.28  107.03
   0  -2   6 3944.37  105.31
   1   2   6  145.00    4.21
  -1   2  -6  145.58    4.12
  -1  -2  -6  140.56    4.38
  -1   2  -6  141.92    4.40
  -1  -2  -6  147.33    4.37
   1  -2   6  152.00    4.36
  -2   2  -6  280.42    7.95
   2  -2   6  266.38    7.70
   2   2   6  271.76    7.48
  -2  -2  -6  269.34    7.93
  -2  -2  -6  273.99    7.82
  -2   2  -6  280.14    7.43
  -3   2  -6  344.14   10.16
  -3  -2  -6  354.30    9.98
  -3  -2  -6  354.65   10.26
   3  -2   6  356.32    9.89
   3   2   6  362.78    9.53
  -3   2  -6  347.08    9.57
   4   2   6  901.55   23.92
  -4  -2  -6  911.11   24.37
  -4   2  -6  893.59   24.10
   4  -2   6  928.01   24.32
  -4   2  -6  893.24   24.86
  -4  -2  -6  908.45   24.98
  -5   2  -6 2045.20   53.33
   5  -2   6 2013.64   53.51
  -5  -2  -6 2032.39   54.69
  -5   2  -6 2025.37   54.57
   5   2   6 2036.31   53.16
  -6   2  -6   75.67    2.44
  -6  -2  -6   72.82    3.46
  -6   2  -6   71.20    3.40
   6   2   6   75.23    2.49
   6  -2   6   71.79    3.04
   7  -2   6    3.35    1.01
  -7  -2  -6    3.04    0.84
  -7  -2  -6    3.74    1.24
  -7   2  -6    2.36    1.13
  -8   2  -6    5.68    1.41
  -8  -2  -6    7.70    1.26
  -8  -2  -6    6.40    1.55
   8  -2   6    6.35    1.22
   9  -2   6  240.41    7.95
  -9  -2  -6  254.35    8.11
  -9   2  -6  243.28    8.77
  -9  -2  -6  244.87    8.86
 -10  -2  -6   74.49    4.27
 -10   2  -6   63.92    4.03
 -11  -2  -6    2.99    1.80
 -11   2  -6    3.76    1.70
 -12   2  -6   50.90    3.97
 -12  -2  -6   55.15    4.28
 -13   2  -6    1.49    1.98
 -13  -2  -6    0.65    1.93
 -14   2  -6    2.84    2.42
 -14  -2  -6    6.43    2.53
  14   3  -6   15.64    2.82
 -13  -3   6    6.78    2.02
  13   3  -6    6.36    2.18
  12   3  -6   -0.41    1.67
 -12  -3   6   -1.29    1.43
  12  -3  -6    1.03    1.73
  11   3  -6    2.73    1.82
 -11  -3   6    5.92    1.71
  11  -3  -6    3.64    1.79
  10  -3  -6  242.84    8.86
 -10  -3   6  253.57    8.65
  10   3  -6  245.56    8.64
  -9  -3   6   -0.45    1.03
  -9  -3   6   -1.30    1.05
   9   3  -6    1.15    1.37
  -9   3   6   -1.85    1.19
   9  -3  -6    1.69    0.95
  -9   3   6   -0.04    1.07
  -8   3   6  292.75    8.92
  -8  -3   6  274.24    9.08
   8   3  -6  271.72    9.10
  -8   3   6  280.22    9.39
  -8  -3   6  291.63    8.88
   8  -3  -6  285.13    8.57
   7  -3  -6   39.38    2.13
  -7   3   6   39.41    2.64
  -7  -3   6   31.60    2.07
  -7  -3   6   39.07    2.51
  -7   3   6   45.53    2.32
   7   3  -6   43.34    2.52
  -6  -3   6  341.85   10.19
  -6   3   6  342.91    9.77
   6  -3  -6  329.98    9.67
  -6   3   6  335.48   10.39
   6   3  -6  325.17   10.09
  -5  -3   6  785.00   22.24
  -5   3   6  826.99   21.99
   5   3  -6  812.67   22.38
  -5   3   6  815.12   22.49
   5  -3  -6  806.60   21.84
   4  -3  -6  435.03   11.89
   4   3  -6  424.66   12.15
  -4  -3   6  416.21   12.19
  -4   3   6  417.61   11.70
  -4   3   6  433.89   12.38
  -4  -3   6  429.39   11.97
  -3  -3   6  220.15    6.41
  -3   3   6  213.80    6.70
  -3  -3   6  209.89    6.54
   3   3  -6  212.80    6.47
   3  -3  -6  217.21    6.34
  -2  -3   6  379.01   10.69
   2  -3  -6  382.93   10.55
  -2   3   6  378.89   10.80
  -2  -3   6  377.80   10.56
   2   3  -6  379.66   10.69
  -1   3   6  278.70    8.04
  -1  -3   6  277.77    7.91
  -1  -3   6  281.69    7.96
   1   3  -6  275.04    8.01
   1  -3  -6  287.30    7.98
   0   3   6 3524.57   95.66
   0  -3  -6 3703.46   95.59
   0   3  -6 3812.03   96.86
   0  -3   6 3608.09   95.54
   0  -3   6 3778.99   95.62
   0  -3  -6 3567.70   97.37
  -1  -3  -6  123.87    3.97
   1  -3   6  130.72    4.02
  -1  -3  -6  124.44    4.09
  -1   3  -6  129.31    4.06
   1   3   6  134.43    3.86
   1  -3   6  132.45    3.77
   2   3   6   16.58    0.84
  -2  -3  -6   16.35    1.16
  -2   3  -6   19.29    1.23
  -2   3  -6   18.07    0.74
   2  -3   6   21.93    1.22
  -2  -3  -6   16.90    1.23
  -3  -3  -6  195.46    6.06
  -3   3  -6  201.50    6.15
  -3  -3  -6  200.72    6.22
   3   3   6  196.81    5.47
   3  -3   6  198.08    6.01
   4  -3   6   17.75    1.36
  -4  -3  -6   15.64    1.54
  -4  -3  -6   12.94    1.35
   4   3   6   15.78    0.68
  -4   3  -6   20.09    1.51
  -5  -3  -6  876.04   24.53
  -5  -3  -6  896.40   23.95
  -5   3  -6  869.55   24.36
   5  -3   6  873.82   23.84
   5   3   6  875.39   23.36
   6  -3   6  577.48   16.33
  -6   3  -6  589.41   16.86
  -6  -3  -6  572.03   16.98
  -6  -3  -6  591.66   16.45
   7  -3   6  217.34    6.91
  -7  -3  -6  218.96    7.03
  -7  -3  -6  212.08    7.54
  -7   3  -6  200.52    7.28
   8  -3   6   37.58    2.53
  -8   3  -6   35.67    2.85
  -8  -3  -6   38.03    2.53
  -8  -3  -6   33.13    2.78
  -9  -3  -6   -0.23    1.07
  -9  -3  -6    0.87    1.49
   9  -3   6    4.48    1.45
  -9   3  -6   -0.65    1.49
 -10   3  -6   49.65    3.66
  10  -3   6   48.39    3.07
 -10  -3  -6   40.76    3.58
 -11   3  -6    8.41    2.08
 -11  -3  -6    8.46    2.11
 -12  -3  -6    5.80    2.14
 -12   3  -6    2.78    1.84
 -13  -3  -6    0.91    1.94
 -13   3  -6    3.43    2.09
 -14   3  -6    6.93    2.60
  14   4  -6    2.23    2.19
 -13  -4   6   -1.35    1.54
  13   4  -6    0.85    1.85
  13  -4  -6   -1.55    1.65
 -12  -4   6   -0.92    1.44
  12   4  -6   -0.53    1.82
  12  -4  -6    0.12    1.73
  11   4  -6   -0.84    1.52
 -11  -4   6    2.75    1.51
  11  -4  -6    0.33    1.69
 -10  -4   6   55.59    3.57
  10  -4  -6   51.15    3.65
  10   4  -6   53.95    3.52
   9   4  -6   23.33    2.62
   9  -4  -6   26.05    2.66
   9  -4  -6   24.07    1.92
  -9  -4   6   25.50    2.39
   8   4  -6    7.09    1.59
  -8   4   6    3.35    1.43
   8  -4  -6    6.45    1.08
  -8  -4   6    4.59    1.20
  -8  -4   6    2.82    1.27
  -7  -4   6   12.00    1.60
   7  -4  -6   13.46    1.42
  -7  -4   6   13.50    1.64
   7   4  -6   13.75    1.71
  -7   4   6   16.40    2.12
  -7   4   6   12.53    1.51
   6  -4  -6   11.88    1.28
  -6  -4   6   13.20    1.37
   6   4  -6   12.37    1.51
  -6  -4   6   11.51    1.50
  -6   4   6   11.50    1.60
  -6   4   6   12.64    1.29
  -5   4   6  452.72   12.24
   5  -4  -6  440.43   12.30
  -5  -4   6  423.97   12.76
   5   4  -6  439.76   12.77
  -5   4   6  436.85   13.02
   4   4  -6 1380.52   37.09
   4  -4  -6 1393.62   36.40
  -4   4   6 1342.08   36.99
  -4  -4   6 1327.66   36.76
  -4   4   6 1422.86   36.72
   3  -4  -6    4.45    0.70
   3   4  -6    4.44    0.84
  -3   4   6    2.23    0.80
  -3   4   6    6.60    0.47
  -3  -4   6    4.60    0.84
   2  -4  -6    0.01    0.42
  -2  -4   6    0.14    0.46
   2   4  -6    0.76    0.61
  -2  -4   6    0.04    0.43
   1   4  -6   39.76    1.81
  -1  -4   6   38.86    1.77
  -1  -4   6   37.17    1.66
  -1   4   6   35.69    1.79
   1  -4  -6   38.39    1.75
  -1   4   6   39.16    1.22
   0  -4   6  582.79   15.68
   0  -4   6  574.93   15.75
   0   4   6  572.69   15.77
   0  -4  -6  588.91   15.90
   0   4  -6  587.04   15.98
   0  -4  -6  576.33   15.73
  -1  -4  -6  161.35    5.07
   1   4   6  160.85    4.73
  -1   4  -6  157.24    4.94
   1  -4   6  158.26    4.64
  -1  -4  -6  164.87    4.86
   1  -4   6  159.87    4.92
  -2   4  -6    0.17    0.46
  -2  -4  -6    0.16    0.44
   2   4   6   -0.08    0.29
   2  -4   6    0.11    0.47
  -2  -4  -6    1.07    0.53
  -3  -4  -6  283.13    8.56
   3  -4   6  286.64    8.46
  -3   4  -6  290.92    8.58
  -3  -4  -6  293.40    8.69
  -4   4  -6  105.66    3.79
   4  -4   6   96.54    3.63
  -4  -4  -6   95.77    3.69
  -4  -4  -6   98.25    3.89
  -5  -4  -6  115.94    4.64
  -5  -4  -6  125.96    4.52
  -5   4  -6  120.75    4.50
   5  -4   6  121.10    4.43
  -6   4  -6  199.44    6.87
   6  -4   6  199.85    6.63
  -6  -4  -6  200.42    7.04
  -6  -4  -6  206.38    6.73
   7  -4   6  149.02    5.52
  -7   4  -6  158.74    5.91
  -7  -4  -6  163.28    5.69
  -7  -4  -6  156.32    6.08
   8  -4   6   31.22    2.47
  -8   4  -6   35.42    2.85
  -8  -4  -6   32.98    2.81
  -8  -4  -6   38.27    2.75
  -9  -4  -6    1.99    1.62
  -9  -4  -6    5.16    1.57
   9  -4   6    9.90    1.67
  -9   4  -6    5.42    1.85
 -10  -4  -6    9.03    1.77
 -10  -4  -6    6.00    1.93
 -10   4  -6    6.52    1.86
  10  -4   6    8.87    1.81
 -11  -4  -6   -0.18    1.71
  11  -4   6    1.01    1.52
 -11   4  -6    1.22    1.65
 -12  -4  -6    2.06    1.95
 -12   4  -6    1.46    1.87
 -13  -4  -6   10.51    2.74
 -13   4  -6   11.40    2.54
 -14   4  -6   10.55    2.77
  13  -5  -6    2.01    2.10
 -13  -5   6    2.48    1.88
  13   5  -6    3.11    2.01
  12  -5  -6    1.04    1.89
 -12  -5   6    2.68    1.72
  12   5  -6   -1.97    1.56
 -11  -5   6    4.57    1.74
  11   5  -6    3.94    1.94
  11  -5  -6    6.10    1.96
 -10  -5   6   25.64    2.64
  10  -5  -6   16.73    2.58
  10   5  -6   29.67    2.82
   9  -5  -6   15.85    2.33
   9   5  -6   14.72    2.10
  -9  -5   6   15.41    2.14
   8  -5  -6  131.47    4.57
  -8  -5   6  125.02    5.28
   8  -5  -6  129.12    5.70
   8   5  -6  131.76    5.33
   7   5  -6   -0.85    1.00
   7  -5  -6   -1.83    1.20
   7  -5  -6    1.38    0.81
  -7  -5   6   -0.35    0.93
  -7  -5   6    0.49    0.86
  -7   5   6   -0.70    1.17
  -6   5   6   96.52    3.41
  -6   5   6   98.44    4.31
   6  -5  -6   97.02    3.52
  -6  -5   6   98.62    3.66
  -6  -5   6   88.53    3.98
   6   5  -6   96.10    4.00
   5   5  -6  214.99    6.98
  -5  -5   6  210.67    7.10
  -5  -5   6  208.36    6.57
  -5   5   6  220.53    6.32
   5  -5  -6  214.72    6.55
  -5   5   6  220.84    7.33
   4  -5  -6  402.06   11.62
  -4  -5   6  414.73   12.10
   4   5  -6  415.02   12.05
  -4   5   6  425.77   11.38
  -4   5   6  411.98   12.29
  -3   5   6  199.28    6.72
  -3  -5   6  212.15    6.30
  -3   5   6  211.64    5.86
   3   5  -6  210.24    6.56
  -3  -5   6  212.70    6.63
   3  -5  -6  205.45    6.30
  -2  -5   6  108.64    3.60
  -2   5   6  107.12    3.97
   2   5  -6  107.90    3.80
  -2  -5   6  108.22    3.82
   2  -5  -6  107.61    3.71
  -1  -5   6  397.40   11.39
   1   5  -6  407.78   11.55
   1  -5  -6  407.20   11.46
  -1   5   6  409.14   11.54
  -1   5   6  407.21   11.02
  -1  -5   6  405.17   11.29
   0   5  -6  192.28    5.80
   0  -5   6  184.66    5.67
   0  -5  -6  184.22    5.84
   0   5   6  187.95    5.40
   0  -5   6  188.36    5.62
   0   5   6  183.75    5.69
   1  -5   6  277.76    8.15
   1   5   6  270.49    7.92
   1  -5   6  273.92    7.85
  -1   5  -6  298.12    8.26
  -1  -5  -6  283.38    8.36
  -1  -5  -6  278.12    8.07
   2  -5   6   55.87    2.35
   2  -5   6   52.23    1.80
  -2  -5  -6   52.92    1.88
  -2   5  -6   49.63    2.24
  -2  -5  -6   49.76    2.23
  -2  -5  -6   47.55    2.36
   3  -5   6  111.00    3.17
  -3  -5  -6  112.43    3.20
  -3  -5  -6  112.86    4.11
  -3  -5  -6  109.10    4.05
   3  -5   6  110.16    3.97
  -3   5  -6  115.26    3.98
   4  -5   6  930.24   25.06
  -4  -5  -6  900.66   25.13
  -4  -5  -6  919.10   25.49
  -4   5  -6  925.15   25.31
  -5  -5  -6   24.63    1.91
   5  -5   6   26.93    1.96
  -5   5  -6   23.67    1.88
  -5  -5  -6   25.91    2.06
   6  -5   6  550.69   15.87
  -6  -5  -6  551.77   16.38
  -6  -5  -6  566.74   16.06
  -6   5  -6  546.49   16.11
  -7  -5  -6   69.54    3.51
   7  -5   6   64.26    3.35
  -7   5  -6   71.30    3.63
  -7  -5  -6   67.62    3.70
  -8   5  -6  236.75    8.38
  -8  -5  -6  225.53    8.60
  -8  -5  -6  245.38    8.23
   8  -5   6  243.63    8.08
   9  -5   6    5.74    1.60
  -9  -5  -6    3.74    1.76
  -9   5  -6    4.85    1.65
  -9  -5  -6    4.57    1.51
 -10   5  -6    3.58    1.68
 -10  -5  -6    1.82    1.49
 -10  -5  -6   -1.79    1.37
  10  -5   6    2.23    1.54
 -11  -5  -6   20.22    2.85
  11  -5   6   24.68    2.56
 -11  -5  -6   21.77    2.75
 -11   5  -6   22.04    2.85
 -12   5  -6    4.39    2.06
 -12  -5  -6   -0.22    1.69
 -13   5  -6   -0.16    1.71
 -13  -5  -6   -0.79    1.90
 -13  -6   6   -0.57    1.72
  13  -6  -6    0.64    1.93
  13   6  -6    0.34    1.89
  12   6  -6   21.80    2.90
 -12  -6   6   21.16    2.73
  12  -6  -6   25.02    3.33
  11   6  -6    4.00    1.85
 -11  -6   6    1.20    1.45
  11  -6  -6   -1.84    1.44
  10  -6  -6  149.39    6.69
 -10  -6   6  158.37    6.54
  10   6  -6  153.14    6.49
   9  -6  -6   30.11    2.94
   9   6  -6   27.54    2.68
  -9  -6   6   28.47    2.68
   8  -6  -6    2.14    0.92
   8   6  -6   -0.40    1.21
  -8  -6   6    0.33    1.15
   8  -6  -6    4.37    1.65
   7   6  -6   23.47    2.31
  -7  -6   6   26.33    1.84
   7  -6  -6   23.37    1.75
   7  -6  -6   23.47    2.48
  -7  -6   6   26.98    2.33
   6  -6  -6  495.82   13.83
  -6  -6   6  494.80   14.59
   6   6  -6  491.64   14.54
  -6  -6   6  489.36   13.87
   6  -6  -6  485.24   14.82
  -5  -6   6    7.55    1.00
   5  -6  -6    6.91    0.96
   5  -6  -6    6.41    1.40
  -5  -6   6    5.03    1.14
   5   6  -6    6.03    1.30
  -4  -6   6  364.61   10.84
   4  -6  -6  357.54   11.04
   4   6  -6  369.02   10.78
   4  -6  -6  353.10   10.33
  -4   6   6  362.88    9.93
  -4   6   6  350.04   10.97
  -3   6   6   11.57    0.72
   3  -6  -6   13.82    1.59
  -3  -6   6   12.28    1.18
   3   6  -6   11.98    1.41
   3  -6  -6   10.64    1.13
  -3  -6   6    9.54    1.24
  -3   6   6   10.88    1.46
   2  -6  -6   12.41    1.31
   2  -6  -6    9.97    1.33
   2   6  -6   11.54    1.39
  -2  -6   6   12.17    1.40
  -2   6   6   14.84    0.72
  -2  -6   6   13.83    1.17
  -2   6   6   11.68    1.36
  -1  -6   6   23.70    1.55
  -1  -6   6   23.79    1.42
   1  -6  -6   24.31    1.72
   1  -6  -6   24.49    1.58
  -1   6   6   22.97    1.06
  -1   6   6   21.60    1.67
   1   6  -6   22.88    1.71
   0  -6  -6    8.61    1.00
   0  -6  -6   10.29    1.20
   0   6   6   11.24    0.94
   0   6  -6   13.13    1.26
   0  -6   6   10.79    1.06
   0  -6   6   10.12    1.08
  -1   6  -6   93.90    3.31
   1  -6   6   89.55    3.03
   1  -6   6   84.97    3.27
   1   6   6   87.03    3.09
  -1  -6  -6   92.21    3.14
  -1  -6  -6   88.67    3.46
  -2  -6  -6  127.04    4.34
   2  -6   6  126.66    4.40
  -2  -6  -6  124.13    4.57
   2  -6   6  127.05    3.87
  -2  -6  -6  133.84    3.94
  -2   6  -6  125.59    4.30
  -3   6  -6    3.66    0.90
   3  -6   6    2.83    0.42
  -3  -6  -6    3.32    0.43
  -3  -6  -6    4.14    0.95
   3  -6   6    2.76    0.87
  -3  -6  -6    4.39    0.97
  -4  -6  -6  180.01    6.26
  -4  -6  -6  185.31    6.27
  -4   6  -6  189.87    6.17
   4  -6   6  187.36    6.19
  -5   6  -6  125.75    4.72
   5  -6   6  128.32    4.81
  -5  -6  -6  128.94    4.95
  -5  -6  -6  127.74    5.01
  -6  -6  -6    9.43    1.61
  -6  -6  -6    9.25    1.57
  -6   6  -6   11.42    1.58
   6  -6   6   10.93    1.64
   7  -6   6    2.42    1.41
  -7  -6  -6    1.15    1.38
  -7   6  -6    2.23    1.38
  -7  -6  -6    2.47    1.27
  -8  -6  -6  258.58    8.45
   8  -6   6  235.93    8.16
  -8  -6  -6  218.15    8.52
  -8   6  -6  234.50    8.32
  -9   6  -6   -0.87    1.51
   9  -6   6   -0.92    1.32
  -9  -6  -6   -0.86    1.40
  -9  -6  -6    1.15    1.43
  10  -6   6   20.95    2.66
 -10  -6  -6   21.77    2.77
 -10  -6  -6   27.32    2.96
 -10   6  -6   18.03    2.53
  11  -6   6   56.44    3.63
 -11   6  -6   54.65    4.05
 -11  -6  -6   57.48    3.99
 -11  -6  -6   47.57    3.96
 -12  -6  -6   -0.97    2.00
 -12   6  -6    2.12    1.99
  12  -6   6    4.76    1.86
 -13   6  -6    0.97    2.04
 -13  -6  -6   -0.63    1.86
  13   7  -6    3.27    2.15
 -13  -7   6    4.28    2.13
  13  -7  -6    0.36    1.98
  12   7  -6   48.07    3.94
 -12  -7   6   36.15    3.55
  12  -7  -6   41.33    3.99
 -11  -7   6   19.65    2.72
  11  -7  -6   25.18    3.28
  11   7  -6   19.50    2.66
 -10  -7   6   11.42    2.25
  10   7  -6   14.59    2.43
  10  -7  -6    9.94    2.25
   9  -7  -6   23.48    3.04
  -9  -7   6   20.39    2.51
   9   7  -6   24.49    2.73
  -8  -7   6   -0.30    1.18
   8   7  -6    3.06    1.57
   8  -7  -6    0.27    1.37
   7   7  -6    3.95    1.44
  -7  -7   6    4.09    1.33
   7  -7  -6    5.90    1.65
   7  -7  -6    4.36    0.99
   6   7  -6   21.37    2.15
   6  -7  -6   22.37    1.69
  -6  -7   6   22.36    1.64
   6  -7  -6   28.94    2.50
  -6  -7   6   21.02    2.10
  -5  -7   6    5.67    1.01
   5  -7  -6    7.24    1.06
  -5  -7   6    7.44    1.38
   5  -7  -6    7.52    1.49
   5   7  -6    5.44    1.31
  -4  -7   6   89.82    3.87
  -4  -7   6   90.77    3.36
   4  -7  -6   90.43    4.03
   4  -7  -6   90.05    3.43
   4   7  -6   89.64    3.74
  -3  -7   6    6.11    0.87
   3  -7  -6    7.09    1.05
   3  -7  -6    9.55    1.38
  -3  -7   6    8.69    1.25
   3   7  -6    6.78    1.18
  -3   7   6   10.44    0.76
  -2  -7   6  112.45    4.25
   2  -7  -6  113.37    4.42
   2   7  -6  124.58    4.31
  -2   7   6  119.40    3.45
  -2  -7   6  115.33    3.96
   2  -7  -6  115.24    4.20
  -1  -7   6  857.86   23.75
   1  -7  -6  875.36   23.88
   1  -7  -6  873.86   23.92
  -1  -7   6  881.02   23.59
   1   7  -6  880.11   24.04
  -1   7   6  869.90   23.40
   0  -7   6  177.14    5.44
   0  -7  -6  170.46    5.65
   0  -7   6  176.14    5.38
   0   7   6  169.50    5.01
   0  -7  -6  138.91    5.27
   0   7  -6  169.19    5.52
   1   7   6  377.63   10.74
   1  -7   6  384.03   10.97
  -1   7  -6  375.20   10.97
  -1  -7  -6  368.40   11.17
  -1  -7  -6  387.25   10.73
   1  -7   6  373.18   10.64
  -2  -7  -6  110.03    4.26
  -2   7  -6  105.62    3.89
  -2  -7  -6  106.98    3.52
   2  -7   6  110.06    4.11
   2  -7   6  111.09    3.54
   3  -7   6    0.11    0.77
  -3   7  -6    0.89    0.80
  -3  -7  -6    0.44    0.80
  -3  -7  -6    0.71    0.81
  -3  -7  -6    1.02    0.44
   3  -7   6    1.30    0.45
  -4  -7  -6    4.09    1.04
  -4   7  -6    2.32    0.91
  -4  -7  -6    2.36    0.93
   4  -7   6    1.32    0.96
  -5  -7  -6   72.49    3.57
  -5  -7  -6   74.60    3.57
  -5   7  -6   77.07    3.45
   5  -7   6   71.08    3.43
  -6   7  -6  183.95    6.51
  -6  -7  -6  188.69    6.86
  -6  -7  -6  188.28    6.83
   6  -7   6  182.96    6.60
  -7   7  -6 1148.30   32.12
  -7  -7  -6 1178.66   32.56
  -7  -7  -6 1159.65   32.04
   7  -7   6 1121.33   31.78
  -8   7  -6   19.35    2.35
  -8  -7  -6   23.97    2.70
  -8  -7  -6   18.89    2.36
   8  -7   6   20.32    2.47
  -9  -7  -6   20.35    2.54
  -9   7  -6   20.89    2.55
   9  -7   6   15.87    2.34
  -9  -7  -6   24.94    3.03
 -10  -7  -6   16.52    2.60
  10  -7   6    8.66    1.97
 -10   7  -6   14.03    2.27
 -10  -7  -6    9.28    2.07
 -11  -7  -6    0.83    1.64
 -11  -7  -6    1.42    1.78
 -11   7  -6    5.83    2.04
  11  -7   6   -0.90    1.61
 -12  -7  -6   -0.97    2.06
 -12  -7  -6    0.10    1.71
 -12   7  -6   -0.06    1.79
  12  -7   6    1.37    1.74
  13  -8  -6    3.68    2.40
 -13  -8   6    1.41    1.95
 -12  -8   6   17.55    2.73
  12  -8  -6   14.50    2.92
  12   8  -6   14.76    2.78
  11   8  -6   96.73    5.27
 -11  -8   6   91.92    5.05
  11  -8  -6   82.81    5.16
  10  -8  -6   64.15    4.50
  10   8  -6   68.40    4.19
 -10  -8   6   66.01    4.24
   9   8  -6    6.13    1.90
  -9  -8   6    4.05    1.66
   9  -8  -6    5.32    1.93
  -8  -8   6   28.99    2.77
   8  -8  -6   32.20    3.06
   8   8  -6   36.15    2.95
   7   8  -6   41.20    3.09
  -7  -8   6   38.68    3.08
   7  -8  -6   43.36    3.25
   6  -8  -6   60.78    2.86
   6   8  -6   64.53    3.54
  -6  -8   6   61.81    3.46
   6  -8  -6   65.11    3.73
  -5  -8   6   53.08    2.48
  -5  -8   6   51.16    3.06
   5  -8  -6   54.43    3.31
   5   8  -6   48.81    2.94
   5  -8  -6   52.91    2.60
  -4  -8   6  170.86    6.21
   4   8  -6  174.58    6.08
   4  -8  -6  177.12    5.82
  -4  -8   6  175.45    5.63
   4  -8  -6  168.06    6.41
  -3  -8   6   31.48    2.24
   3   8  -6   35.82    2.29
   3  -8  -6   35.58    2.08
   3  -8  -6   36.26    2.65
   2   8  -6    6.97    1.21
   2  -8  -6    6.00    1.08
  -2  -8   6    6.94    1.25
  -2  -8   6    8.69    1.06
   2  -8  -6    6.44    1.23
  -2   8   6    7.29    0.81
  -1  -8   6    2.77    0.84
   1  -8  -6    5.34    1.09
  -1  -8   6    4.22    0.93
   1  -8  -6    2.52    0.88
  -1   8   6    3.69    0.64
   1   8  -6    2.43    0.97
   0  -8  -6  239.64    8.21
   0  -8   6  288.98    8.35
   0   8  -6  279.15    8.43
   0  -8  -6  282.02    8.66
   0   8   6  279.98    7.94
   0  -8   6  280.12    8.29
  -1   8  -6  165.83    5.69
  -1  -8  -6  180.74    6.09
  -1  -8  -6  182.25    5.60
   1  -8   6  171.22    5.76
   1   8   6  173.94    5.48
   1  -8   6  170.60    5.51
   2  -8   6  123.50    4.12
   2  -8   6  121.07    4.60
  -2  -8  -6  135.58    4.16
  -2  -8  -6  125.61    4.83
  -2   8  -6  123.23    4.48
   3   8   6   12.80    1.70
  -3   8  -6   11.43    1.47
  -3  -8  -6    9.90    1.50
   3  -8   6   14.19    1.63
   4  -8   6  113.88    4.48
  -4  -8  -6  101.74    4.45
  -4   8  -6  105.72    4.12
   4   8   6  103.93    4.32
  -5  -8  -6   -1.46    1.08
  -5  -8  -6   -0.52    1.06
   5  -8   6    0.26    1.06
  -5   8  -6    0.06    1.06
   6  -8   6    9.61    1.75
  -6  -8  -6    9.61    1.79
  -6   8  -6   12.52    1.66
  -6  -8  -6   16.34    2.16
   7  -8   6   40.37    3.07
  -7   8  -6   40.43    3.00
  -7  -8  -6   36.28    3.03
  -7  -8  -6   37.25    3.32
  -8   8  -6    3.12    1.64
   8  -8   6    1.22    1.59
  -8  -8  -6    1.98    1.43
  -8  -8  -6    5.84    1.79
   9  -8   6    0.32    1.65
  -9  -8  -6   -0.81    1.42
  -9   8  -6   -1.04    1.29
  -9  -8  -6   -1.85    1.35
 -10   8  -6   24.81    2.98
 -10  -8  -6   25.70    3.11
  10  -8   6   22.78    2.73
 -10  -8  -6   23.51    3.20
  11  -8   6   -0.11    1.60
 -11  -8  -6    2.23    1.63
 -11  -8  -6   -1.00    1.87
 -11   8  -6    1.07    1.65
 -12  -8  -6   13.66    2.83
 -12  -8  -6   18.49    2.83
  12  -8   6   18.75    2.86
 -12  -9   6    6.68    2.37
  12  -9  -6   11.05    2.83
  12   9  -6   15.42    2.90
  11  -9  -6    3.27    2.05
  11   9  -6    1.49    2.02
 -11  -9   6   -0.92    1.77
  10   9  -6   28.42    3.19
  10  -9  -6   32.06    3.64
 -10  -9   6   42.38    3.41
  -9  -9   6    6.84    1.88
   9   9  -6    3.49    1.93
   9  -9  -6    7.59    2.07
   8  -9  -6    2.04    1.78
   8   9  -6   -1.39    1.59
  -8  -9   6    1.11    1.46
   7   9  -6  115.12    5.16
  -7  -9   6  105.51    5.12
   7  -9  -6  113.19    5.42
   6   9  -6   68.04    3.79
   6  -9  -6   72.00    3.21
  -6  -9   6   66.97    3.83
   6  -9  -6   59.72    3.87
   5   9  -6    4.80    1.48
  -5  -9   6    3.41    1.10
  -5  -9   6    8.80    1.62
   5  -9  -6    7.29    1.27
   5  -9  -6    3.67    1.52
   4  -9  -6   27.76    2.74
  -4  -9   6   25.56    1.83
   4   9  -6   25.74    2.27
   4  -9  -6   26.20    2.04
  -4  -9   6   25.43    2.27
   3  -9  -6   34.18    2.57
   3  -9  -6   35.53    2.33
   3   9  -6   30.61    2.32
  -3  -9   6   31.67    2.47
   2  -9  -6    4.61    1.28
   2   9  -6    8.49    1.43
  -2  -9   6    6.76    1.09
  -2  -9   6    4.88    1.16
   2  -9  -6    3.49    1.05
  -1  -9   6   -0.03    0.72
   1  -9  -6    0.85    0.81
  -1   9   6   -0.85    0.57
  -1  -9   6    0.12    0.82
   1   9  -6   -1.57    0.94
   1  -9  -6   -0.22    0.86
   0  -9  -6   31.16    2.09
   0  -9   6   38.68    2.16
   0   9   6   37.33    1.84
   0  -9   6   33.78    2.13
   0  -9  -6   36.86    2.43
   0   9  -6   32.83    2.18
   1   9   6   -0.29    0.75
   1  -9   6    0.20    0.73
  -1  -9  -6   -0.34    0.72
  -1   9  -6   -0.69    0.78
   1  -9   6    0.49    0.91
  -1  -9  -6    0.07    0.81
   2  -9   6  122.64    4.72
   2  -9   6  133.68    4.32
  -2   9  -6  125.01    4.55
   2   9   6  112.78    4.41
  -2  -9  -6  124.83    4.99
  -2  -9  -6  135.77    4.28
   3  -9   6   52.33    2.91
  -3   9  -6   53.25    2.77
   3   9   6   56.15    2.86
  -3  -9  -6   49.00    2.98
   4  -9   6   59.25    3.18
  -4  -9  -6   52.04    3.22
   4   9   6   64.05    3.28
  -4   9  -6   59.18    3.04
  -5  -9  -6   25.24    2.42
  -5   9  -6   25.23    2.14
   5  -9   6   27.20    2.39
   5   9   6   26.59    2.33
  -6  -9  -6    2.66    1.47
   6   9   6    5.86    1.61
  -6   9  -6    6.03    1.54
   6  -9   6    4.27    1.58
  -7  -9  -6   39.65    3.10
   7   9   6   35.24    3.00
  -7  -9  -6   43.11    3.20
   7  -9   6   37.61    3.01
  -7   9  -6   33.12    2.90
  -8  -9  -6   54.32    3.91
   8  -9   6   53.37    3.56
  -8  -9  -6   50.40    3.70
  -8   9  -6   54.15    3.38
  -9  -9  -6    1.93    1.74
  -9  -9  -6    2.91    1.83
   9  -9   6    2.52    1.78
  -9   9  -6    3.25    1.69
  10  -9   6   -1.92    1.55
 -10  -9  -6    0.12    1.70
 -10  -9  -6    2.67    1.74
 -10   9  -6    1.07    1.54
 -11  -9  -6    5.88    2.17
  11   9   6    3.37    1.97
  11  -9   6    3.22    1.92
 -11  -9  -6    3.02    2.09
 -12  -9  -6   33.72    3.84
  12   9   6   31.49    3.51
  12  -9   6   35.82    3.75
 -12  -9  -6   31.47    3.74
  11 -10  -6   22.50    3.34
  11  10  -6   21.83    3.20
 -11 -10   6   27.92    3.44
  10  10  -6   34.65    3.40
  10 -10  -6   30.73    3.52
 -10 -10   6   39.41    3.50
  -9 -10   6    0.79    1.57
   9 -10  -6   -0.34    1.61
   9  10  -6   -0.98    1.66
   8 -10  -6   -1.93    1.56
  -8 -10   6   -1.36    1.41
   8  10  -6   -2.11    1.53
   7 -10  -6   17.57    2.62
  -7 -10   6   18.70    2.51
   7  10  -6   20.76    2.57
   6 -10  -6    2.83    1.73
  -6 -10   6    2.23    1.45
   6  10  -6    0.34    1.56
  -5 -10   6   36.65    2.90
   5  10  -6   37.99    2.87
   5 -10  -6   39.47    2.62
   5 -10  -6   40.61    3.21
  -4 -10   6   25.33    2.50
   4 -10  -6   28.80    2.78
  -4 -10   6   29.39    2.08
   4 -10  -6   29.20    2.33
   4  10  -6   26.16    2.64
   3 -10  -6   55.17    2.94
  -3 -10   6   50.67    3.06
   3 -10  -6   51.38    3.37
   3  10  -6   55.12    3.21
   2  10  -6   15.34    1.91
  -2 -10   6   14.21    1.64
   2 -10  -6   14.47    1.92
   2 -10  -6   13.31    1.69
  -2 -10   6   15.78    1.99
   1 -10  -6   -0.13    1.02
   1  10  -6    1.58    1.12
  -1 -10   6    1.13    0.90
   1 -10  -6   -0.34    1.03
  -1 -10   6    1.17    0.91
   0  10  -6  203.37    6.71
   0 -10  -6  190.97    6.88
   0 -10  -6  183.75    6.51
   0 -10   6  202.45    6.61
   0  10   6  204.22    6.16
   0 -10   6  201.12    6.57
  -1 -10  -6    7.78    1.22
   1 -10   6    7.28    1.17
   1 -10   6   11.28    1.52
   1  10   6    5.87    1.07
  -1  10  -6    6.57    1.28
  -1 -10  -6    5.44    1.35
  -2 -10  -6   15.17    1.99
   2 -10   6   19.36    1.98
  -2  10  -6   22.73    2.03
   2  10   6   16.28    1.81
   3  10   6   55.57    3.03
   3 -10   6   58.59    3.18
  -3  10  -6   58.00    2.89
  -3 -10  -6   49.80    3.20
   4 -10   6   17.00    2.29
  -4 -10  -6   16.30    2.18
  -4  10  -6   16.34    1.98
   4  10   6   17.86    2.15
   5 -10   6    0.54    1.42
   5  10   6    2.08    1.41
  -5  10  -6    2.75    1.23
  -5 -10  -6    0.63    1.32
   6  10   6    8.07    1.99
  -6 -10  -6    8.59    1.99
   6 -10   6   12.22    2.16
  -6  10  -6   10.15    1.80
  -7 -10  -6   19.19    2.53
   7  10   6   16.35    2.30
  -7  10  -6   19.87    2.49
   7 -10   6   19.04    2.44
   8 -10   6   15.40    2.32
  -8  10  -6   15.85    2.20
   8  10   6   13.52    2.32
  -8 -10  -6   13.77    2.33
   9 -10   6   24.13    2.87
  -9 -10  -6   31.02    3.31
   9  10   6   24.96    2.97
  10  10   6    2.81    1.89
 -10 -10  -6    4.04    1.98
  10 -10   6    1.56    1.87
 -11 -10  -6    2.83    2.09
  11  10   6    0.95    1.95
  11 -10   6   -0.12    1.84
  12 -10   6    2.03    2.04
 -12 -10  -6   -1.37    1.83
  11  11  -6    0.90    2.14
 -11 -11   6    1.72    1.93
  11 -11  -6   -1.04    2.01
  10 -11  -6    0.47    1.93
 -10 -11   6    0.90    1.61
  10  11  -6   -4.98    1.85
  -9 -11   6   -0.99    1.38
   9  11  -6   -2.38    1.60
   9 -11  -6    1.39    1.88
  -8 -11   6    5.62    1.88
   8 -11  -6    4.64    1.98
   8  11  -6    0.78    1.76
  -7 -11   6   29.11    3.00
   7  11  -6   36.55    3.30
   7 -11  -6   33.30    3.43
  -6 -11   6   14.02    2.22
   6  11  -6   19.93    2.68
   6 -11  -6   17.66    2.50
   5  11  -6    2.75    1.75
  -5 -11   6    3.48    1.64
   5 -11  -6    4.01    1.87
   4 -11  -6   17.16    2.49
   4 -11  -6   19.73    2.31
   4  11  -6   24.61    2.52
  -4 -11   6   21.46    2.42
   3  11  -6    2.66    1.56
  -3 -11   6    0.93    0.58
   3 -11  -6    1.08    1.37
   3 -11  -6    1.22    1.22
  -3 -11   6   -0.03    1.11
   2 -11  -6   69.72    3.80
  -2 -11   6   67.53    3.19
  -2 -11   6   64.60    3.51
   2 -11  -6   62.37    3.53
   2  11  -6   68.84    3.60
   1 -11  -6   49.27    3.10
  -1 -11   6   51.78    2.76
  -1 -11   6   50.68    3.03
   1  11  -6   50.15    2.98
   1 -11  -6   49.62    3.21
   0 -11  -6  111.36    4.65
   0 -11   6  117.59    4.70
   0 -11  -6  120.65    5.10
   0  11  -6  118.79    4.77
   0 -11   6  125.18    4.65
   1 -11   6   13.88    1.86
   1  11   6   11.11    1.48
  -1 -11  -6   11.71    1.90
  -1  11  -6   11.68    1.58
   1 -11   6   15.43    1.96
  -2 -11  -6   82.62    4.28
  -2  11  -6   78.87    3.67
   2  11   6   83.60    3.59
   2 -11   6   79.80    3.81
   3 -11   6  170.36    6.35
   3  11   6  180.21    6.20
  -3  11  -6  166.85    6.01
  -3 -11  -6  173.61    6.72
   4  11   6    0.10    1.34
   4 -11   6   -2.14    1.16
  -4 -11  -6    1.18    1.35
  -4  11  -6   -0.33    1.15
  -5  11  -6   26.52    2.37
   5  11   6   25.45    2.72
   5 -11   6   23.55    2.59
  -5 -11  -6   22.88    2.64
   6  11   6  150.31    6.04
  -6 -11  -6  139.64    6.18
  -6  11  -6  144.20    5.73
   6 -11   6  134.62    5.90
  -7 -11  -6   43.50    3.41
   7 -11   6   43.00    3.30
  -7  11  -6   46.51    3.20
   7  11   6   46.97    3.60
   8 -11   6    6.12    1.94
   8  11   6    9.47    2.20
  -8 -11  -6    7.37    2.05
  -9 -11  -6    0.45    1.59
   9  11   6   -0.03    1.66
   9 -11   6   -0.80    1.56
  10  11   6    2.56    2.08
  10 -11   6    0.05    1.90
 -10 -11  -6   -1.27    1.63
 -11 -11  -6    4.26    2.12
  11  11   6    4.36    2.38
  11 -11   6    6.18    2.32
  10 -12  -6    8.40    2.58
 -10 -12   6    8.38    2.28
  10  12  -6    6.88    2.53
   9 -12  -6    7.31    2.25
  -9 -12   6    6.78    2.00
   9  12  -6    9.02    2.43
   8 -12  -6    3.15    2.07
   8  12  -6    1.51    1.95
  -8 -12   6    0.82    1.71
  -7 -12   6   -2.84    1.21
   7 -12  -6   -0.73    1.61
   7  12  -6   -1.66    1.70
   6  12  -6    7.88    2.15
  -6 -12   6    7.21    1.90
   6 -12  -6    8.19    2.09
   5  12  -6   59.36    3.63
  -5 -12   6   58.81    3.92
   5 -12  -6   64.75    4.16
  -4 -12   6   47.37    3.41
   4 -12  -6   49.67    3.50
   4  12  -6   53.42    3.50
   4 -12  -6   58.09    3.37
   3 -12  -6    7.67    1.83
  -3 -12   6    5.91    1.13
   3 -12  -6   11.94    1.87
  -3 -12   6   11.76    1.96
   3  12  -6    6.93    1.85
  -2 -12   6   18.18    2.21
  -2 -12   6   17.09    2.06
   2  12  -6   17.70    2.29
   2 -12  -6   13.16    2.01
   2 -12  -6   13.61    2.10
   1 -12  -6   20.37    2.36
  -1 -12   6   18.50    2.38
  -1 -12   6   22.00    2.29
   1 -12  -6   16.88    2.13
   1  12  -6   20.44    2.29
   0 -12  -6  104.29    4.82
   0 -12   6   90.06    4.11
   0 -12  -6   94.33    4.27
   0  12  -6   97.69    4.26
   0 -12   6   97.32    4.36
  -1 -12  -6  338.83   11.32
   1 -12   6  354.25   10.93
  -1  12  -6  351.27   10.84
   2 -12   6    1.53    1.36
  -2 -12  -6    2.27    1.46
  -2  12  -6    0.25    1.14
   3 -12   6   -1.56    1.20
  -3  12  -6    0.27    1.14
   3  12   6   -0.65    1.31
  -3 -12  -6   -0.65    1.20
   4  12   6   85.74    4.08
  -4  12  -6   74.53    3.67
  -4 -12  -6   71.82    4.36
   4 -12   6   70.74    3.98
  -5  12  -6  118.18    4.98
   5 -12   6  118.24    5.39
   5  12   6  122.20    5.18
  -5 -12  -6  106.84    5.50
   6 -12   6   19.72    2.53
  -6 -12  -6   23.65    2.86
  -6  12  -6   26.76    2.59
   6  12   6   21.41    2.58
   7 -12   6   11.87    2.17
  -7 -12  -6   12.56    2.30
   7  12   6   10.45    2.16
   8 -12   6    7.88    2.18
  -8 -12  -6    7.54    2.22
   8  12   6   11.15    2.37
   9 -12   6    1.43    1.83
  -9 -12  -6    5.84    2.08
   9  12   6    6.05    2.16
 -10 -12  -6   -1.32    1.82
  10 -12   6    1.24    1.98
  10  12   6   -0.63    2.00
   9 -13  -6   -1.17    1.75
   9  13  -6    3.37    2.22
  -9 -13   6   -1.76    1.56
   8 -13  -6    6.44    2.18
  -8 -13   6    2.29    1.79
   8  13  -6    5.92    2.33
   7 -13  -6    0.46    1.82
  -7 -13   6    0.22    1.61
   7  13  -6    2.36    2.01
   6  13  -6   14.96    2.37
  -6 -13   6   14.99    2.44
   6 -13  -6   15.01    2.62
   5 -13  -6   30.21    3.26
  -5 -13   6   30.12    3.19
   5  13  -6   30.04    2.98
  -4 -13   6   -2.57    1.20
   4  13  -6   -1.03    1.45
   4 -13  -6   -1.59    1.51
   3 -13  -6   45.52    3.49
   3 -13  -6   46.32    3.26
   3  13  -6   39.60    3.08
  -3 -13   6   36.07    3.08
  -2 -13   6    1.12    1.31
  -2 -13   6    0.10    1.46
   2 -13  -6    2.85    1.58
   2  13  -6    0.78    1.53
   2 -13  -6   -0.22    1.56
  -1 -13   6    4.50    1.54
   1  13  -6    2.85    1.61
   1 -13  -6    4.22    1.55
   1 -13  -6    4.97    1.64
  -1 -13   6    4.56    1.55
   0 -13  -6   28.24    2.94
   0  13  -6   27.93    2.64
   0 -13   6   27.52    2.56
   0 -13   6   29.98    2.67
  -1 -13  -6   63.48    3.81
   1 -13   6   59.63    3.52
  -1  13  -6   58.06    3.40
  -2 -13  -6   50.92    3.57
   2 -13   6   53.24    3.44
  -2  13  -6   53.47    3.04
  -3  13  -6    1.17    1.32
  -3 -13  -6    2.14    1.53
   3 -13   6    1.60    1.55
  -4  13  -6   13.78    1.90
  -4 -13  -6   13.38    2.34
   4  13   6   12.91    2.03
   4 -13   6   14.80    2.23
  -5  13  -6   12.02    1.84
  -5 -13  -6   12.87    2.29
   5  13   6   18.53    2.39
   5 -13   6   16.50    2.34
   6 -13   6    1.28    1.68
  -6 -13  -6    3.34    1.81
   6  13   6    1.42    1.74
   7 -13   6    5.28    2.00
  -7 -13  -6    1.15    1.62
   7  13   6   -1.40    1.76
   8 -13   6    7.20    2.08
   8  13   6    0.41    1.87
  -8 -13  -6    5.74    2.21
   9  13   6    8.80    2.55
   9 -13   6    6.12    2.38
  -9 -13  -6    9.60    2.51
  10  13   6    0.68    2.26
  -8 -14   6    1.48    1.84
   8 -14  -6    1.93    2.02
   8  14  -6    0.10    2.17
   7  14  -6   11.26    2.42
  -7 -14   6   10.66    2.43
   7 -14  -6    8.28    2.31
  -6 -14   6    1.80    1.74
   6 -14  -6    4.71    1.99
   6  14  -6    2.75    1.97
  -5 -14   6   11.06    2.25
   5  14  -6   13.39    2.50
   5 -14  -6   16.64    2.73
  -4 -14   6   -1.14    1.59
   4 -14  -6   -0.96    1.69
   4  14  -6    0.85    1.74
  -3 -14   6   42.17    3.58
   3  14  -6   37.29    3.17
   3 -14  -6   42.15    3.58
   2 -14  -6    8.89    1.92
   2  14  -6    7.82    2.15
   2 -14  -6    3.95    1.73
  -2 -14   6    7.52    1.99
   1  14  -6   49.21    3.48
  -1 -14   6   54.96    3.18
  -1 -14   6   50.64    3.56
   1 -14  -6   54.71    3.74
   0 -14   6    4.29    1.60
   0 -14  -6    4.50    1.64
   0  14  -6    5.16    1.68
  -1  14  -6   23.98    2.50
  -1 -14  -6   21.56    2.84
   1 -14   6   21.45    2.54
  -2 -14  -6    4.31    1.73
   2 -14   6    2.25    1.55
  -2  14  -6    3.28    1.54
  -3  14  -6    0.46    1.31
   3 -14   6    0.00    1.48
  -3 -14  -6   -0.47    1.34
   4 -14   6    4.46    1.74
  -4 -14  -6    5.94    1.87
  -5 -14  -6    2.79    1.66
   5  14   6    2.85    1.81
   5 -14   6    2.96    1.73
   6 -14   6    1.27    1.82
  -6 -14  -6    0.23    1.59
   6  14   6   -1.09    1.65
   7  14   6   -2.59    1.65
  -7 -14  -6    0.40    1.59
   7 -14   6    0.51    1.80
  -8 -14  -6    4.21    2.09
   8 -14   6    1.31    1.81
   8  14   6    4.05    2.26
   9  14   6    1.31    2.23
   7 -15  -6    0.84    2.07
  -7 -15   6    1.45    2.04
   7  15  -6   -2.76    1.92
  -6 -15   6    2.02    1.83
   6 -15  -6    1.40    1.96
   6  15  -6    6.71    2.31
   5  15  -6   22.76    2.95
  -5 -15   6   19.30    2.88
   5 -15  -6   24.83    3.34
   4  15  -6   43.31    3.78
   4 -15  -6   54.04    4.13
  -4 -15   6   51.34    4.07
   3  15  -6    5.13    2.02
  -3 -15   6    4.43    1.91
   3 -15  -6    2.55    1.96
   2 -15  -6    6.13    2.05
  -2 -15   6    7.02    1.96
   2  15  -6    8.49    2.22
   2 -15  -6    5.30    1.94
   1 -15  -6   -0.60    1.60
   1  15  -6    0.57    1.70
   0 -15  -6   -1.09    1.47
   0 -15   6    0.22    1.38
   0  15  -6    0.05    1.41
  -1  15  -6    2.27    1.49
  -1 -15  -6    1.77    1.60
   1 -15   6    0.72    1.46
   2 -15   6    2.16    1.67
  -2  15  -6    5.21    1.62
  -2 -15  -6    2.17    1.66
   3 -15   6    0.06    1.50
  -3 -15  -6   -0.80    1.61
   4 -15   6    3.33    1.80
  -4 -15  -6   -1.12    1.55
   5 -15   6    0.45    1.65
  -5 -15  -6    0.85    1.85
  -6 -15  -6   10.99    2.44
   6 -15   6   13.24    2.60
  -7 -15  -6   16.27    2.88
   7  15   6   23.14    3.03
   7 -15   6   19.41    3.03
   8  15   6   -2.51    2.11
   6 -16  -6   -1.91    2.05
   6  16  -6    1.78    2.35
  -6 -16   6    3.51    2.01
   5  16  -6   25.06    3.20
   5 -16  -6   27.69    3.38
  -5 -16   6   30.69    3.64
  -4 -16   6   40.06    3.83
   4  16  -6   36.58    3.44
   4 -16  -6   40.34    3.90
   3 -16  -6    2.70    2.02
  -3 -16   6    0.46    1.82
   3  16  -6    1.05    2.03
   2  16  -6    1.29    1.94
   1  16  -6    0.41    1.69
   1 -16  -6   -2.03    1.37
   0  16  -6   -0.41    1.47
   0 -16   6   -0.69    1.61
   0 -16  -6    1.82    1.62
  -1  16  -6    4.52    1.73
  -1 -16  -6    0.54    1.80
   1 -16   6    3.19    1.72
   2 -16   6    3.13    1.83
  -2 -16  -6    0.20    1.59
   3 -16   6   -1.69    1.65
  -3 -16  -6    0.26    1.70
   4 -16   6   -1.41    1.77
  -4 -16  -6    0.62    1.70
   5 -16   6   10.70    2.55
  -5 -16  -6    3.08    2.10
   6 -16   6    3.37    2.10
  -6 -16  -6    5.79    2.25
  -5 -17   6   24.52    3.39
   5 -17  -6   26.48    3.56
   5  17  -6   20.56    3.25
  -4 -17   6   20.46    3.16
   4  17  -6   27.14    3.52
   4 -17  -6   19.57    3.05
   3  17  -6   15.79    2.75
  -3 -17   6   12.41    2.59
   2  17  -6   11.56    2.48
   1  17  -6   23.23    2.73
   0 -17  -6    7.84    2.22
  -1 -17  -6   -2.52    1.53
   1 -17   6    1.58    1.83
  -2 -17  -6    6.31    2.27
   2 -17   6    4.17    2.03
  -3 -17  -6    2.59    2.03
   3 -17   6    2.34    2.09
   4 -17   6    2.34    2.01
  -4 -17  -6    3.22    2.26
  -1 -18  -6   11.97    2.76
   2 -18   6    4.02    2.07
 -12   0   7   -0.71    1.60
 -11   0   7   -0.59    1.42
 -11   0   7   -0.15    1.27
 -10   0   7   -0.25    1.35
 -10   0   7    1.16    1.22
 -10   0   7    1.49    1.44
  -9   0   7   -0.03    1.13
  -9   0   7    0.73    1.04
  -9   0   7    2.31    1.24
  -8   0   7    0.96    1.07
  -8   0   7    0.07    0.88
  -8   0   7    1.30    1.09
  -7   0   7    1.83    1.06
   7   0  -7    1.95    0.93
  -7   0   7    0.79    0.91
  -7   0   7   -1.26    0.85
   6   0  -7    0.32    0.80
  -6   0   7    1.59    0.95
  -6   0   7    4.73    1.04
  -5   0   7    0.45    0.66
   5   0  -7   -0.40    0.53
  -5   0   7    0.12    0.59
  -4   0   7   -0.18    0.49
  -4   0   7    0.68    0.52
   4   0  -7    2.07    0.53
   3   0  -7   -0.21    0.36
  -3   0   7    0.51    0.48
  -3   0   7   -0.51    0.40
   2   0  -7   -0.14    0.33
   2   0  -7   -0.30    0.33
  -2   0   7   -0.01    0.41
   1   0  -7   -0.59    0.38
  -1   0   7   -0.92    0.41
   0   0   7    0.19    0.34
   0   0  -7   -0.03    0.23
  -1   0  -7   -0.46    0.19
   1   0   7    0.14    0.34
  -1   0  -7    0.71    0.39
   3   0   7    0.79    0.40
  -3   0  -7   -0.21    0.30
  -3   0  -7    0.62    0.54
  -4   0  -7    0.82    0.46
   4   0   7    0.28    0.48
  -4   0  -7   -0.13    0.64
  -5   0  -7   -0.51    0.73
  -5   0  -7    0.01    0.50
   5   0   7    0.01    0.50
   6   0   7    0.43    0.62
  -6   0  -7   -0.23    0.78
  -6   0  -7   -1.08    0.47
  -7   0  -7    0.21    0.63
  -7   0  -7   -0.75    0.93
   7   0   7   -0.34    0.64
  -8   0  -7    1.15    1.20
   8   0   7    0.03    0.80
  -9   0  -7   -2.23    1.36
 -10   0  -7   -1.16    1.44
 -11   0  -7   -0.76    1.61
 -12   0  -7    2.48    1.84
 -13   0  -7   -0.48    1.79
 -14   0  -7   -2.72    2.02
  12   1  -7   51.37    3.58
 -12  -1   7   42.46    3.36
  11   1  -7   23.77    2.72
 -11  -1   7   28.29    2.54
  11  -1  -7   25.62    2.47
 -11   1   7   25.02    2.86
  10   1  -7    8.00    1.78
 -10   1   7   11.00    1.83
 -10  -1   7    6.67    1.68
  10  -1  -7    9.80    1.59
 -10   1   7    6.05    1.80
 -10   1   7    9.53    1.67
 -10  -1   7    7.53    1.68
   9   1  -7    7.78    1.53
  -9  -1   7    6.46    1.52
  -9   1   7    6.87    1.30
  -9  -1   7    7.66    1.45
  -9   1   7    5.92    1.53
  -9   1   7    4.37    1.10
   8   1  -7   -0.20    0.93
  -8   1   7    0.58    0.93
  -8   1   7   -0.56    0.50
  -8   1   7   -0.77    0.98
  -8  -1   7    0.43    1.02
  -8  -1   7    1.36    1.03
  -7   1   7    5.80    1.15
  -7   1   7    4.54    1.11
  -7  -1   7    5.06    1.15
  -7   1   7    3.63    1.18
   7   1  -7    4.14    1.13
  -7  -1   7    4.51    1.12
  -6   1   7   39.40    2.16
  -6   1   7   37.66    2.48
  -6  -1   7   38.54    2.27
  -6   1   7   41.06    2.09
  -6  -1   7   39.12    2.31
   6  -1  -7   35.51    2.02
   6   1  -7   40.06    2.20
   5  -1  -7   11.29    1.14
  -5  -1   7   10.01    1.24
   5  -1  -7   11.54    1.19
  -5  -1   7   12.29    1.38
  -5   1   7   12.92    1.40
   5   1  -7   10.50    1.26
   4  -1  -7   17.50    1.11
  -4  -1   7   17.04    1.32
  -4  -1   7   15.30    1.30
   4   1  -7   19.76    1.30
   4  -1  -7   19.31    1.29
  -4   1   7   17.90    1.43
  -3  -1   7  927.00   24.85
  -3   1   7  920.21   24.94
   3  -1  -7  906.11   24.72
   3   1  -7  928.80   24.88
  -3  -1   7  933.06   24.88
   3  -1  -7  931.67   24.74
   2  -1  -7 1963.83   51.83
  -2  -1   7 1960.22   51.97
   2   1  -7 1980.25   52.42
  -2   1   7 1998.42   52.03
   2  -1  -7 1983.06   52.49
  -2  -1   7 1970.91   51.94
  -1  -1   7   38.67    1.67
  -1   1   7   39.69    1.74
   1  -1  -7   39.01    1.38
   1  -1  -7   38.54    1.63
   1   1  -7   41.21    1.59
   1   1  -7   40.72    1.64
  -1  -1   7   42.53    1.75
   0   1  -7  154.39    4.45
   0   1  -7  146.91    4.38
   0   1   7  146.85    4.47
   0  -1  -7  151.12    4.36
   0  -1  -7  150.98    4.46
   0  -1   7  149.22    4.50
  -1   1  -7 1078.32   28.85
  -1  -1  -7 1064.61   28.43
   1   1   7 1076.15   28.42
   1  -1   7 1048.94   28.40
  -1   1  -7 1109.84   28.35
  -1  -1  -7 1073.15   28.82
  -2   1  -7   18.90    0.89
  -2  -1  -7   14.92    1.00
  -2  -1  -7   17.61    1.22
   2   1   7   19.96    0.95
  -2   1  -7   17.41    1.18
   2  -1   7   19.61    1.09
   3  -1   7  538.55   14.46
   3   1   7  536.63   14.29
  -3   1  -7  524.27   14.30
  -3   1  -7  531.51   14.98
  -3  -1  -7  540.51   15.02
  -4   1  -7  680.22   18.48
  -4  -1  -7  708.72   19.42
   4  -1   7  686.75   18.67
  -4   1  -7  705.79   19.38
  -4  -1  -7  684.25   18.74
   4   1   7  694.72   18.45
  -5   1  -7  250.62    7.00
  -5  -1  -7  245.88    7.93
  -5   1  -7  237.71    7.80
   5  -1   7  252.02    7.25
   5   1   7  252.00    6.96
  -5  -1  -7  239.55    7.28
  -6   1  -7   62.43    2.35
  -6  -1  -7   62.52    2.59
  -6  -1  -7   56.93    3.05
   6  -1   7   62.69    2.56
  -6   1  -7   60.43    3.09
   6   1   7   60.07    2.29
  -7   1  -7   93.78    4.24
  -7  -1  -7   92.06    4.26
   7   1   7   99.50    3.32
   7  -1   7   98.03    3.64
  -7   1  -7   98.48    3.35
  -7  -1  -7   96.95    3.70
  -8  -1  -7  105.44    4.78
  -8  -1  -7  109.96    4.11
  -8   1  -7  109.30    4.77
   8  -1   7  100.59    3.93
  -9   1  -7   49.98    3.45
  -9  -1  -7   47.56    3.42
 -10   1  -7   -0.63    1.63
 -10  -1  -7    1.70    1.61
 -11   1  -7   -0.54    1.55
 -11  -1  -7    0.54    1.77
 -12  -1  -7   20.33    3.07
 -12   1  -7   26.14    3.17
 -13  -1  -7    3.65    2.03
 -13   1  -7    1.65    2.03
 -14   1  -7    0.05    2.14
 -14  -1  -7   -0.36    2.03
  13   2  -7    6.49    2.22
  12  -2  -7   12.40    2.46
 -12  -2   7   14.14    2.26
  12   2  -7   10.38    2.33
 -11   2   7    1.55    1.70
  11  -2  -7    3.44    1.83
  11   2  -7    1.16    1.66
 -11  -2   7   -0.32    1.41
  10  -2  -7    1.24    1.19
  10   2  -7    1.73    1.56
 -10   2   7    3.61    1.62
 -10  -2   7    0.74    0.64
 -10  -2   7    4.04    1.50
   9   2  -7    4.20    1.38
  -9   2   7    5.98    1.59
  -9  -2   7    4.04    1.34
  -9   2   7    6.95    1.41
  -9  -2   7    3.68    1.24
   9  -2  -7    8.89    1.35
   8  -2  -7    2.27    0.99
  -8   2   7    1.23    1.13
   8   2  -7    0.66    1.18
  -8  -2   7    2.32    1.11
  -8   2   7    2.97    1.28
  -8  -2   7    1.50    1.17
  -7  -2   7  121.65    4.55
  -7   2   7  119.77    4.37
  -7  -2   7  115.62    4.56
   7   2  -7  118.56    4.56
  -7   2   7  121.21    4.83
   7  -2  -7  114.81    4.29
  -6   2   7   17.79    1.49
   6   2  -7   20.23    1.78
  -6  -2   7   16.55    1.64
   6  -2  -7   21.94    1.65
  -6   2   7   20.57    1.86
  -6  -2   7   19.65    1.60
  -5  -2   7  291.50    8.74
   5  -2  -7  290.22    8.45
  -5   2   7  288.67    8.30
  -5  -2   7  287.97    8.59
   5   2  -7  282.55    8.57
  -5   2   7  279.80    8.84
  -4  -2   7   34.89    1.81
   4   2  -7   34.63    1.84
   4  -2  -7   35.46    1.72
   4  -2  -7   33.74    1.43
  -4  -2   7   36.65    2.00
  -4   2   7   36.90    2.05
  -3   2   7   44.95    2.19
   3   2  -7   48.83    1.99
  -3  -2   7   47.24    2.14
  -3  -2   7   48.75    2.07
   3  -2  -7   45.64    1.57
   3  -2  -7   45.56    1.96
  -2  -2   7  910.82   24.59
   2  -2  -7  915.99   24.77
   2   2  -7  953.61   24.75
  -2   2   7  918.55   24.70
   2  -2  -7  902.41   24.47
  -2  -2   7  906.20   24.57
   1  -2  -7  520.25   14.16
  -1  -2   7  524.13   14.21
   1   2  -7  521.18   14.26
  -1   2   7  517.67   14.24
   1  -2  -7  511.88   14.11
  -1  -2   7  524.95   14.18
   0  -2   7 2609.99   67.49
   0   2  -7 2644.54   68.38
   0  -2  -7 2587.43   67.50
   0   2   7 2527.98   67.55
   0  -2  -7 2634.18   68.59
   0  -2   7 2489.08   67.48
  -1   2  -7  968.34   25.62
  -1   2  -7  948.56   25.07
   1  -2   7  947.21   25.23
   1   2   7  950.33   25.19
  -1  -2  -7  967.18   25.58
  -1  -2  -7  918.29   25.27
  -2  -2  -7  439.70   12.29
   2  -2   7  442.44   12.18
  -2   2  -7  454.39   12.51
  -2  -2  -7  443.62   12.47
  -2   2  -7  437.95   11.90
   2   2   7  450.08   12.00
  -3  -2  -7  164.97    5.16
  -3  -2  -7  163.24    5.39
  -3   2  -7  163.63    4.67
   3   2   7  170.97    4.75
   3  -2   7  167.65    5.09
  -3   2  -7  176.81    5.42
   4   2   7  551.82   14.73
  -4   2  -7  553.69   14.79
  -4   2  -7  549.38   15.67
  -4  -2  -7  551.60   15.75
  -4  -2  -7  545.58   15.25
   4  -2   7  565.07   15.20
  -5   2  -7  250.76    8.03
  -5   2  -7  255.90    7.01
   5  -2   7  243.00    7.51
  -5  -2  -7  264.70    8.20
   5   2   7  253.06    7.00
  -6   2  -7   43.38    1.68
   6   2   7   45.92    1.71
   6  -2   7   40.83    2.22
  -6   2  -7   45.91    2.62
  -6  -2  -7   42.46    2.64
  -7  -2  -7   31.38    2.63
  -7  -2  -7   35.63    2.12
   7  -2   7   36.35    2.16
  -7   2  -7   36.88    2.58
  -8  -2  -7   -1.50    0.81
  -8   2  -7    0.22    1.12
   8  -2   7    0.84    0.99
  -8  -2  -7   -1.04    1.05
  -9   2  -7  192.59    7.45
   9  -2   7  192.24    6.62
  -9  -2  -7  205.65    6.83
  -9  -2  -7  189.14    7.49
 -10   2  -7   25.73    3.02
 -10  -2  -7   28.11    2.92
 -11   2  -7   82.12    4.81
 -11  -2  -7   78.46    4.83
 -12   2  -7   15.30    2.64
 -12  -2  -7   15.45    2.73
 -13  -2  -7   23.18    3.30
 -13   2  -7   27.34    3.64
 -14   2  -7    2.54    2.25
  14   3  -7    6.05    2.35
 -13  -3   7    4.64    1.97
  13   3  -7    7.14    2.15
  13  -3  -7    5.23    2.12
  12   3  -7    7.89    2.26
 -12  -3   7   12.66    2.24
  12  -3  -7   12.23    2.47
  11  -3  -7   94.63    5.05
 -11  -3   7  105.90    4.96
  11   3  -7   95.23    4.78
  10   3  -7    2.69    1.62
 -10   3   7    1.13    1.58
  10  -3  -7    0.14    1.52
 -10  -3   7    3.68    1.63
  10  -3  -7    1.15    1.09
  -9  -3   7  116.39    4.97
   9  -3  -7  121.39    4.49
  -9  -3   7  121.20    4.92
   9   3  -7  115.07    4.92
  -9   3   7  113.48    5.19
  -8   3   7    1.59    1.34
  -8  -3   7    0.55    0.55
  -8   3   7   -0.25    0.96
   8  -3  -7    0.51    0.84
  -8  -3   7   -0.33    1.06
   8   3  -7   -1.58    1.05
  -7   3   7    0.27    1.03
  -7  -3   7   -0.54    0.58
  -7  -3   7    1.21    0.93
   7   3  -7   -0.80    0.92
  -7   3   7    0.49    0.82
   7  -3  -7   -0.02    0.64
  -6  -3   7   30.00    1.94
  -6  -3   7   31.08    2.16
  -6   3   7   28.32    2.16
   6   3  -7   26.71    2.05
   6  -3  -7   27.70    1.79
  -6   3   7   27.17    1.67
   5  -3  -7   61.51    2.50
  -5  -3   7   56.19    2.69
  -5  -3   7   50.91    2.51
  -5   3   7   57.28    2.87
  -5   3   7   52.76    2.17
   5   3  -7   53.37    2.56
  -4  -3   7  466.18   13.65
  -4   3   7  478.35   13.85
   4   3  -7  488.65   13.65
   4  -3  -7  497.80   13.42
   4  -3  -7  472.19   13.10
  -4  -3   7  489.24   13.51
  -3   3   7   14.28    1.49
   3  -3  -7   14.49    0.65
  -3  -3   7   13.65    1.28
   3  -3  -7   12.52    1.17
   3   3  -7   13.46    1.21
  -3  -3   7   13.54    1.24
   2   3  -7   29.08    1.52
   2  -3  -7   31.43    1.56
  -2   3   7   29.87    1.75
  -2  -3   7   27.99    1.54
  -2  -3   7   28.39    1.50
  -1   3   7  148.72    4.75
  -1  -3   7  155.16    4.66
   1  -3  -7  155.09    4.67
   1  -3  -7  141.65    4.27
   1   3  -7  152.92    4.67
  -1  -3   7  150.45    4.66
   0  -3  -7  878.04   24.01
   0  -3   7  895.42   23.77
   0   3  -7  923.57   24.18
   0  -3  -7  892.66   23.92
   0  -3   7  877.15   23.84
   0   3   7  899.10   23.88
   1  -3   7   -0.17    0.29
  -1  -3  -7    0.24    0.40
  -1   3  -7   -0.13    0.46
  -1  -3  -7   -0.06    0.39
   1   3   7    0.04    0.38
   1  -3   7    1.33    0.48
  -2  -3  -7   16.44    1.20
  -2   3  -7   18.62    1.25
   2  -3   7   16.66    1.22
  -2   3  -7   18.73    0.81
  -2  -3  -7   19.97    1.30
   2   3   7   20.61    0.95
   3   3   7   15.67    0.80
  -3   3  -7   14.78    0.63
   3  -3   7   15.21    1.29
  -3  -3  -7   15.64    1.22
  -3  -3  -7   14.59    1.40
  -3   3  -7   15.67    1.34
  -4  -3  -7  276.81    8.44
  -4  -3  -7  266.71    8.12
  -4   3  -7  274.49    8.37
   4   3   7  275.56    7.41
   4  -3   7  267.28    8.04
   5   3   7   53.79    1.78
  -5  -3  -7   56.39    2.92
  -5  -3  -7   60.87    2.70
   5  -3   7   58.09    2.66
  -5   3  -7   54.24    2.77
   6  -3   7  115.57    4.29
  -6  -3  -7  116.34    4.32
  -6  -3  -7  112.65    4.70
  -6   3  -7  120.45    4.66
  -7   3  -7   61.25    3.34
  -7  -3  -7   63.97    3.48
   7  -3   7   60.77    2.93
  -7  -3  -7   63.44    3.05
  -8  -3  -7   11.59    1.56
   8  -3   7   14.05    1.89
  -8   3  -7   10.77    1.82
  -8  -3  -7   17.92    2.21
  -9   3  -7   28.50    3.04
  -9  -3  -7   30.25    3.10
   9  -3   7   32.28    2.53
 -10   3  -7    1.94    1.60
  10  -3   7    6.45    1.56
 -10  -3  -7    3.76    1.84
 -11   3  -7   14.26    2.53
 -11  -3  -7   12.76    2.53
 -12  -3  -7   11.76    2.41
 -12   3  -7   11.05    2.54
 -13  -3  -7    5.64    2.28
 -13   3  -7    4.16    2.34
 -14   3  -7    1.18    2.13
  14   4  -7    3.73    2.36
  13  -4  -7    0.53    1.94
  13   4  -7   -2.96    1.80
 -13  -4   7   -2.27    1.51
  12   4  -7   -0.75    1.72
 -12  -4   7   -3.12    1.20
  12  -4  -7    3.62    1.88
  11  -4  -7   -0.57    1.77
 -11  -4   7    5.02    1.77
  11   4  -7   -0.60    1.69
  10  -4  -7    6.13    2.03
 -10  -4   7    4.55    1.77
  10   4  -7    9.92    2.20
   9  -4  -7  150.58    5.38
   9   4  -7  154.91    6.05
   9  -4  -7  147.94    6.32
  -9   4   7  160.38    6.45
  -9  -4   7  158.56    6.17
  -8  -4   7    1.04    1.02
  -8  -4   7    2.01    1.22
   8  -4  -7    3.71    1.06
   8   4  -7    2.63    1.28
  -8   4   7    0.84    1.44
   7  -4  -7    3.69    0.93
  -7  -4   7    1.15    1.09
   7   4  -7    1.57    1.20
  -7   4   7    1.27    1.23
  -7   4   7    3.80    0.90
  -7  -4   7    0.61    0.85
  -6   4   7  120.51    3.91
  -6   4   7  111.70    4.77
   6   4  -7  107.27    4.35
  -6  -4   7  118.15    4.59
   6  -4  -7  118.17    4.11
  -5   4   7  295.89    9.24
  -5  -4   7  293.24    9.02
   5   4  -7  293.34    8.90
   5  -4  -7  303.50    8.60
  -5  -4   7  271.15    8.59
  -5   4   7  291.53    8.27
  -4  -4   7   42.38    2.38
   4  -4  -7   46.14    2.12
  -4  -4   7   43.31    2.07
  -4   4   7   44.85    2.49
   4   4  -7   40.64    2.21
  -4   4   7   42.54    1.55
  -3  -4   7  839.07   22.10
   3  -4  -7  809.08   21.97
  -3  -4   7  809.08   22.24
  -3   4   7  795.06   22.39
   3   4  -7  822.95   22.34
  -2   4   7  102.82    3.81
   2  -4  -7  108.22    3.59
   2   4  -7  104.26    3.61
  -2  -4   7  104.99    3.67
  -2  -4   7  102.68    3.55
  -1  -4   7  226.00    6.53
   1  -4  -7  222.28    6.56
  -1  -4   7  213.89    6.44
  -1   4   7  212.70    6.59
   1   4  -7  226.53    6.62
  -1   4   7  213.50    6.13
   0   4  -7  200.34    5.97
   0  -4   7  194.52    5.76
   0  -4  -7  192.18    5.61
   0  -4   7  197.80    5.89
   0   4   7  202.21    5.91
   0  -4  -7  193.35    6.00
   1  -4   7  354.09   10.00
  -1  -4  -7  354.36    9.98
  -1   4  -7  351.11   10.10
  -1  -4  -7  355.01   10.17
   1  -4   7  354.19    9.72
   1   4   7  358.36    9.83
   2  -4   7    1.42    0.61
   2  -4   7    1.64    0.35
   2   4   7    0.86    0.39
  -2  -4  -7   -0.65    0.48
  -2   4  -7    0.21    0.55
  -2  -4  -7    0.90    0.57
   3   4   7   37.07    1.30
  -3  -4  -7   33.68    1.94
  -3   4  -7   37.44    2.06
  -3  -4  -7   33.46    1.94
   3  -4   7   37.32    1.91
   4  -4   7  765.68   20.69
  -4   4  -7  752.85   21.02
  -4  -4  -7  750.07   21.13
  -4  -4  -7  751.29   20.79
  -5   4  -7   48.62    2.53
  -5  -4  -7   42.32    2.68
   5  -4   7   42.83    2.33
  -5  -4  -7   44.95    2.39
   6  -4   7   53.99    2.78
  -6   4  -7   53.86    2.89
  -6  -4  -7   49.39    2.98
  -6  -4  -7   48.89    2.65
   7  -4   7   36.73    2.48
  -7   4  -7   36.53    2.61
  -7  -4  -7   35.86    2.73
  -7  -4  -7   35.32    2.47
  -8   4  -7  364.02   11.71
  -8  -4  -7  382.95   11.38
   8  -4   7  358.17   11.08
  -8  -4  -7  348.29   11.79
  -9   4  -7   21.54    2.59
  -9  -4  -7   22.08    2.76
   9  -4   7   25.33    2.50
  -9  -4  -7   22.73    2.61
 -10  -4  -7   -0.23    1.54
 -10  -4  -7    3.26    1.39
 -10   4  -7   -0.86    1.56
  10  -4   7   -0.21    1.32
 -11  -4  -7   20.71    2.87
 -11   4  -7   21.66    2.83
 -12   4  -7    3.32    1.87
 -12  -4  -7    4.17    2.20
 -13   4  -7   51.69    4.36
 -13  -4  -7   46.71    4.15
  13   5  -7    0.32    2.05
  13  -5  -7    5.63    2.19
 -13  -5   7   -0.53    1.80
  12  -5  -7    3.30    1.91
  12   5  -7    5.01    1.95
 -12  -5   7    1.02    1.55
 -11  -5   7    5.36    1.80
  11  -5  -7    4.22    1.95
  11   5  -7    2.86    1.91
 -10  -5   7   36.11    3.04
  10  -5  -7   35.34    3.33
  10   5  -7   35.42    3.03
   9  -5  -7  113.33    5.35
   9   5  -7   98.94    4.70
  -9  -5   7  102.22    4.77
   8   5  -7   24.64    2.38
  -8   5   7   23.06    2.56
  -8  -5   7   28.65    2.23
   8  -5  -7   24.10    1.88
   8  -5  -7   22.80    2.62
  -8  -5   7   26.27    2.36
  -7   5   7   41.59    2.97
  -7  -5   7   46.02    2.46
  -7  -5   7   43.57    2.76
   7   5  -7   43.22    2.76
   7  -5  -7   43.94    2.33
  -6  -5   7    2.10    1.00
  -6  -5   7    2.73    0.90
   6  -5  -7    3.61    0.87
  -6   5   7    2.94    1.15
   6   5  -7    2.61    1.12
   5  -5  -7  185.76    5.78
   5   5  -7  182.97    6.11
  -5  -5   7  177.34    6.19
  -5   5   7  183.26    5.34
  -5   5   7  177.89    6.43
  -4  -5   7  255.91    8.09
  -4   5   7  268.62    8.36
   4  -5  -7  260.50    7.72
  -4  -5   7  255.55    7.72
  -4   5   7  251.78    7.17
   4   5  -7  260.18    8.00
  -3  -5   7  149.65    5.17
   3   5  -7  155.85    5.12
  -3   5   7  155.08    5.38
  -3  -5   7  154.43    4.94
   3  -5  -7  151.98    4.94
  -2   5   7    7.20    1.06
   2  -5  -7    7.67    0.92
  -2  -5   7   11.06    1.15
  -2  -5   7    7.58    0.97
   2   5  -7    6.04    0.96
   1   5  -7  227.17    6.97
  -1  -5   7  229.10    6.81
  -1   5   7  228.32    7.02
  -1  -5   7  233.30    6.90
   1  -5  -7  234.24    7.00
  -1   5   7  228.33    6.35
   0  -5  -7   15.77    1.30
   0  -5  -7   14.64    0.94
   0   5  -7   14.10    1.26
   0   5   7   14.07    1.21
   0  -5   7   14.41    1.09
   0  -5   7   14.19    1.17
   1  -5   7 1744.16   46.20
  -1   5  -7 1770.99   47.04
  -1  -5  -7 1685.25   46.89
   1  -5   7 1750.14   46.46
  -1  -5  -7 1814.77   46.72
   1   5   7 1796.44   46.38
  -2   5  -7 1055.35   28.32
  -2  -5  -7 1032.93   28.28
   2   5   7 1050.20   27.63
   2  -5   7 1054.11   28.03
  -2  -5  -7 1024.71   28.18
   2  -5   7 1037.90   27.51
  -3  -5  -7  107.00    3.15
  -3   5  -7  108.79    3.05
  -3   5  -7  109.93    3.92
  -3  -5  -7  107.30    3.98
  -3  -5  -7  107.30    4.03
   3  -5   7  102.02    3.84
   4  -5   7  242.44    7.60
  -4  -5  -7  244.11    7.76
  -4   5  -7  254.81    7.78
  -4  -5  -7  242.03    7.81
  -5  -5  -7  147.66    5.41
   5  -5   7  147.81    5.16
  -5   5  -7  137.94    5.14
  -5  -5  -7  141.31    5.22
  -6  -5  -7   31.42    2.48
  -6   5  -7   38.29    2.44
   6  -5   7   32.06    2.39
  -6  -5  -7   34.20    2.33
  -7  -5  -7  393.18   11.81
  -7  -5  -7  370.45   12.13
   7  -5   7  374.17   11.54
  -7   5  -7  389.79   11.96
   8  -5   7  667.49   19.29
  -8  -5  -7  660.05   20.02
  -8   5  -7  675.83   19.86
  -8  -5  -7  686.52   19.51
   9  -5   7   38.36    2.82
  -9  -5  -7   34.39    2.84
  -9   5  -7   37.43    3.22
  -9  -5  -7   40.74    3.29
  10  -5   7   30.17    2.82
 -10   5  -7   37.94    3.35
 -10  -5  -7   27.23    3.02
 -10  -5  -7   34.80    2.85
  11  -5   7   21.16    2.63
 -11   5  -7   15.62    2.52
 -11  -5  -7   16.81    2.72
 -12   5  -7    2.91    1.97
 -12  -5  -7    2.85    2.01
 -13   5  -7    4.84    2.30
 -13  -5  -7    2.84    2.35
 -13  -6   7    3.85    2.06
  13  -6  -7    2.86    2.27
  13   6  -7    2.88    2.27
 -12  -6   7    5.19    1.96
  12  -6  -7    4.73    2.09
  12   6  -7    3.49    2.01
  11  -6  -7    0.91    1.82
  11   6  -7    1.87    1.71
 -11  -6   7    0.91    1.49
 -10  -6   7    4.77    1.83
  10  -6  -7    6.28    2.05
  10   6  -7    1.06    1.67
   9   6  -7   -0.46    1.55
   9  -6  -7    1.08    1.61
  -9  -6   7    0.50    1.32
  -8  -6   7   13.92    1.96
   8   6  -7   12.93    1.94
   8  -6  -7   15.91    1.68
   8  -6  -7   15.55    2.25
  -7  -6   7   57.65    3.22
   7  -6  -7   54.45    2.64
   7   6  -7   47.52    3.07
   7  -6  -7   61.18    3.54
  -7  -6   7   57.44    2.80
   6  -6  -7    8.58    1.74
  -6   6   7    9.53    1.65
   6  -6  -7   11.08    1.41
  -6  -6   7   12.79    1.54
  -6  -6   7   12.16    1.68
   6   6  -7   11.04    1.63
  -5   6   7  120.71    4.95
   5   6  -7  123.80    4.58
  -5  -6   7  119.12    4.67
  -5  -6   7  109.64    4.10
   5  -6  -7  115.87    4.15
  -4   6   7  505.72   15.14
   4  -6  -7  514.35   14.51
  -4  -6   7  528.14   14.99
   4   6  -7  523.02   14.92
   3   6  -7  161.74    5.50
  -3  -6   7  165.22    5.23
  -3   6   7  161.47    5.72
  -3  -6   7  163.03    5.53
   3  -6  -7  159.62    5.28
  -2  -6   7   85.68    3.19
   2  -6  -7   87.75    3.35
   2   6  -7   85.03    3.34
  -2  -6   7   82.75    3.39
  -2   6   7   88.98    3.57
   1   6  -7  606.02   16.88
  -1  -6   7  605.45   16.53
  -1   6   7  598.21   16.21
  -1  -6   7  612.94   16.67
   1  -6  -7  596.30   16.75
  -1   6   7  593.42   16.78
   0   6   7  237.88    7.27
   0   6  -7  243.35    7.38
   0  -6  -7  242.37    7.53
   0  -6   7  240.59    7.25
   0   6   7  245.51    6.90
   0  -6   7  242.09    7.16
  -1  -6  -7   19.15    1.34
  -1   6  -7   22.30    1.56
  -1  -6  -7   22.52    1.69
  -1  -6  -7   24.12    1.48
   1  -6   7   21.40    1.27
   1  -6   7   22.79    1.56
  -2   6  -7   12.07    1.28
  -2  -6  -7   10.73    1.37
  -2  -6  -7   13.24    1.34
  -2  -6  -7   11.23    1.06
   2  -6   7   11.70    1.31
   2  -6   7   11.19    0.93
   3  -6   7  157.89    4.47
  -3  -6  -7  153.79    5.36
   3  -6   7  161.27    5.36
  -3   6  -7  157.26    5.30
  -3  -6  -7  156.55    5.51
  -3  -6  -7  161.06    4.53
  -4  -6  -7  200.84    6.70
   4  -6   7  200.31    6.53
  -4  -6  -7  194.74    6.61
  -4   6  -7  199.51    6.53
  -5  -6  -7   55.85    2.98
  -5  -6  -7   52.25    2.90
   5  -6   7   61.71    2.96
  -5   6  -7   56.74    2.94
   6  -6   7  164.88    5.86
  -6  -6  -7  165.45    6.08
  -6   6  -7  163.84    5.93
  -6  -6  -7  157.51    6.08
   7  -6   7  363.44   11.42
  -7  -6  -7  370.91   11.97
  -7   6  -7  368.75   11.70
  -7  -6  -7  381.71   11.71
   8  -6   7    1.36    1.57
  -8  -6  -7    5.42    1.65
  -8  -6  -7    2.61    1.82
  -8   6  -7    2.44    1.50
  -9   6  -7   15.19    2.29
   9  -6   7   11.08    1.90
  -9  -6  -7   14.49    2.32
  -9  -6  -7   12.44    2.04
 -10   6  -7    1.93    1.63
 -10  -6  -7    4.11    1.56
  10  -6   7    0.93    1.57
 -10  -6  -7    2.82    1.81
 -11   6  -7   63.44    4.20
  11  -6   7   58.57    3.92
 -11  -6  -7   63.82    4.54
 -11  -6  -7   68.06    4.21
 -12  -6  -7    8.70    2.49
 -12   6  -7   12.49    2.57
 -13   6  -7   10.91    2.65
 -13  -6  -7   15.58    3.00
  13  -7  -7    2.53    2.42
 -13  -7   7   -2.18    1.72
  13   7  -7    0.71    2.21
  12  -7  -7    0.35    1.84
 -12  -7   7   -1.37    1.56
  12   7  -7   -0.28    1.80
  11  -7  -7    5.46    2.11
  11   7  -7   10.78    2.40
 -11  -7   7    5.55    1.92
  10   7  -7    7.30    2.11
 -10  -7   7    6.45    1.97
  10  -7  -7    4.41    1.95
   9  -7  -7  148.60    6.60
   9   7  -7  146.43    6.07
  -9  -7   7  138.74    6.08
   8  -7  -7    1.06    1.48
   8   7  -7    0.70    1.45
  -8  -7   7   -1.62    1.15
   7   7  -7    1.51    1.28
  -7  -7   7    0.79    1.09
   7  -7  -7    3.49    1.44
   7  -7  -7    1.28    0.88
   6   7  -7    1.34    1.16
   6  -7  -7    1.28    1.19
   6  -7  -7    3.16    0.96
  -6  -7   7    3.26    1.22
  -6  -7   7    2.43    0.98
   5  -7  -7   69.03    3.70
   5  -7  -7   76.54    3.14
  -5  -7   7   77.68    3.13
  -5  -7   7   75.14    3.57
   5   7  -7   70.56    3.44
   4   7  -7    7.39    1.34
   4  -7  -7    6.58    1.06
  -4  -7   7    6.67    1.32
   4  -7  -7    8.93    1.51
  -3  -7   7    0.01    0.69
   3  -7  -7    1.41    1.03
  -3  -7   7    0.21    0.76
   3  -7  -7    0.39    0.71
   3   7  -7    1.29    0.90
  -2   7   7   44.45    1.50
   2  -7  -7   45.63    2.53
   2  -7  -7   42.44    2.26
  -2  -7   7   41.17    2.29
   2   7  -7   42.26    2.33
  -2  -7   7   50.54    2.24
  -1  -7   7   77.58    3.06
   1  -7  -7   84.43    3.35
   1   7  -7   76.15    3.22
  -1  -7   7   81.03    3.25
  -1   7   7   80.59    2.57
   1  -7  -7   79.92    3.41
   0   7   7  573.18   15.38
   0  -7   7  563.14   15.65
   0   7  -7  560.69   15.89
   0  -7  -7  533.95   15.69
   0  -7  -7  574.55   15.99
   0  -7   7  569.42   15.62
  -1  -7  -7   92.93    3.79
   1  -7   7   93.79    3.64
  -1  -7  -7   97.21    3.44
  -1   7  -7   94.02    3.57
   1   7   7   95.69    3.35
   1  -7   7   91.91    3.30
   2  -7   7  148.35    4.56
   2   7   7  149.95    4.96
  -2   7  -7  149.04    5.08
   2  -7   7  148.79    5.11
  -2  -7  -7  155.21    4.68
  -2  -7  -7  144.43    5.33
  -2  -7  -7  149.29    5.02
   3  -7   7  119.19    4.44
  -3   7  -7  121.19    4.36
   3  -7   7  122.26    3.61
  -3  -7  -7  117.26    4.66
  -3  -7  -7  117.79    4.42
  -4   7  -7   16.59    1.64
  -4  -7  -7   13.03    1.56
  -4  -7  -7   13.12    1.62
   4  -7   7   14.51    1.62
  -5  -7  -7  367.45   11.49
   5  -7   7  364.11   11.24
  -5   7  -7  375.29   11.28
  -5  -7  -7  376.29   11.52
  -6  -7  -7   12.50    1.80
  -6   7  -7   11.27    1.74
  -6  -7  -7   12.11    1.84
   6  -7   7   11.35    1.74
  -7   7  -7   68.94    3.89
  -7  -7  -7   66.16    3.79
  -7  -7  -7   71.35    4.23
   7  -7   7   55.69    3.60
   8  -7   7    5.47    1.83
  -8  -7  -7    4.01    1.76
  -8  -7  -7   11.83    2.01
  -8   7  -7    5.96    1.69
  -9   7  -7    8.06    1.90
   9  -7   7    6.66    1.81
  -9  -7  -7    7.74    1.85
  -9  -7  -7    8.79    2.12
 -10  -7  -7    9.45    2.00
 -10  -7  -7   13.03    2.49
 -10   7  -7   13.30    2.33
  10  -7   7   13.04    2.22
  11  -7   7    5.88    1.94
 -11   7  -7    6.60    2.07
 -11  -7  -7    8.86    2.17
 -11  -7  -7    4.83    2.20
 -12  -7  -7    5.27    2.34
 -12   7  -7    5.11    2.17
  12  -7   7    4.88    1.89
  12  -8  -7    1.93    2.19
 -12  -8   7   -0.58    1.78
  12   8  -7   -0.44    2.12
  11  -8  -7   36.79    3.87
  11   8  -7   34.39    3.38
 -11  -8   7   35.17    3.33
  10  -8  -7   22.59    3.01
 -10  -8   7   15.08    2.43
  10   8  -7   20.92    2.77
   9  -8  -7   36.02    3.34
  -9  -8   7   34.27    3.00
   9   8  -7   35.79    3.10
  -8  -8   7   56.44    3.71
   8  -8  -7   54.26    3.83
   8   8  -7   54.62    3.51
  -7  -8   7   70.40    3.96
   7   8  -7   71.36    3.73
   7  -8  -7   67.79    3.12
   7  -8  -7   63.16    3.98
   6  -8  -7   -1.48    0.77
   6  -8  -7   -2.97    1.12
  -6  -8   7   -1.76    0.94
   6   8  -7   -1.27    1.14
  -6  -8   7    0.12    0.92
   5   8  -7   25.65    2.39
  -5  -8   7   24.95    2.27
   5  -8  -7   25.39    1.94
  -5  -8   7   23.78    1.81
   5  -8  -7   26.47    2.51
   4  -8  -7   55.98    2.73
   4  -8  -7   53.48    3.23
  -4  -8   7   52.62    2.99
   4   8  -7   52.78    2.93
   3  -8  -7  256.37    7.86
  -3  -8   7  250.52    8.10
   3  -8  -7  253.64    8.31
  -3  -8   7  237.01    7.52
   3   8  -7  247.75    7.97
   2   8  -7    0.00    0.97
  -2  -8   7    2.56    0.81
   2  -8  -7    0.80    0.93
   2  -8  -7   -0.68    0.71
  -2  -8   7    0.18    0.78
  -1  -8   7   26.65    1.72
   1  -8  -7   28.15    2.05
  -1   8   7   26.29    1.35
   1   8  -7   27.92    1.95
  -1  -8   7   27.14    1.79
   1  -8  -7   27.61    2.05
   0   8   7  183.67    5.51
   0  -8   7  180.32    5.89
   0  -8   7  175.47    5.90
   0   8  -7  193.91    6.12
   0  -8  -7  180.53    6.24
   0  -8  -7  186.80    6.05
   1  -8   7    2.56    1.01
  -1   8  -7    2.09    0.97
  -1  -8  -7    3.20    0.84
   1  -8   7    3.73    0.83
  -1  -8  -7    1.38    0.88
   1   8   7    2.75    0.81
  -2  -8  -7   67.58    2.56
   2  -8   7   61.11    2.94
  -2   8  -7   64.70    2.86
  -2  -8  -7   62.90    3.17
   2  -8   7   61.27    2.49
   2   8   7   61.41    2.77
  -3  -8  -7    4.57    1.17
   3  -8   7    1.94    1.04
   3   8   7    2.28    0.96
  -3   8  -7    2.17    0.93
  -4  -8  -7    0.82    0.97
   4  -8   7    2.07    1.13
  -4   8  -7    0.04    0.83
  -4  -8  -7    1.60    0.98
  -5  -8  -7    1.69    1.28
  -5   8  -7    1.58    1.12
   5  -8   7   -0.25    1.09
  -5  -8  -7    1.99    1.19
  -6  -8  -7  376.07   11.69
  -6  -8  -7  375.05   11.73
   6  -8   7  359.06   11.39
  -6   8  -7  346.09   11.27
   7  -8   7  145.19    5.77
  -7  -8  -7  134.26    5.82
  -7   8  -7  131.39    5.50
  -7  -8  -7  135.63    5.78
  -8  -8  -7  152.72    6.26
  -8  -8  -7  140.27    6.29
   8  -8   7  149.68    6.07
  -8   8  -7  150.36    6.15
  -9  -8  -7   -2.42    1.41
  -9  -8  -7    1.01    1.41
   9  -8   7   -0.05    1.55
  -9   8  -7   -1.53    1.41
  10  -8   7   49.15    3.51
 -10  -8  -7   50.06    3.89
 -10   8  -7   50.45    3.65
 -10  -8  -7   47.00    3.87
 -11  -8  -7   -0.87    1.73
 -11   8  -7   -0.24    1.69
 -11  -8  -7   -3.07    1.58
  11  -8   7    0.06    1.76
 -12  -8  -7   -1.71    1.90
 -12  -8  -7    1.35    1.82
  12  -8   7    0.05    1.77
  12   9  -7   -1.55    1.94
 -12  -9   7    2.07    1.98
  12  -9  -7    2.20    2.30
  11   9  -7    8.88    2.54
  11  -9  -7    7.69    2.52
 -11  -9   7   10.49    2.37
  10  -9  -7   12.43    2.56
  10   9  -7   15.90    2.58
 -10  -9   7   20.53    2.78
  -9  -9   7   10.13    2.06
   9   9  -7    8.06    2.13
   9  -9  -7   12.09    2.37
  -8  -9   7    5.41    1.76
   8   9  -7    3.06    1.73
   8  -9  -7    4.39    1.92
  -7  -9   7  104.64    4.96
   7   9  -7  100.08    4.76
   7  -9  -7  106.70    5.25
   6  -9  -7  253.05    7.95
   6  -9  -7  248.36    9.00
   6   9  -7  241.65    8.42
  -6  -9   7  242.77    8.64
   5  -9  -7   54.09    2.87
  -5  -9   7   55.05    2.81
   5  -9  -7   53.82    3.47
  -5  -9   7   56.75    3.32
   5   9  -7   53.93    3.17
   4   9  -7   81.91    3.74
  -4  -9   7   81.55    3.88
   4  -9  -7   74.29    3.95
   4  -9  -7   81.15    3.53
  -4  -9   7   62.76    3.03
   3  -9  -7  329.47   10.45
  -3  -9   7  325.98    9.63
   3   9  -7  328.17   10.15
   3  -9  -7  320.02    9.98
  -3  -9   7  317.99   10.16
   2  -9  -7  241.90    7.99
   2   9  -7  247.09    8.06
  -2  -9   7  251.35    7.64
   2  -9  -7  245.53    8.17
  -2  -9   7  253.14    8.08
   1  -9  -7    0.73    0.93
   1  -9  -7    0.71    0.95
  -1  -9   7   -0.63    0.79
   1   9  -7    0.63    1.00
  -1  -9   7   -0.63    0.76
   0  -9   7   91.12    3.60
   0  -9  -7   83.76    3.84
   0  -9   7   88.34    3.58
   0  -9  -7   94.66    3.79
   0   9   7   90.13    3.20
   0   9  -7   86.02    3.66
   1  -9   7    0.02    0.71
  -1  -9  -7    0.72    0.92
   1  -9   7    0.65    0.85
  -1   9  -7    1.54    0.91
  -1  -9  -7   -0.17    0.72
   1   9   7   -0.74    0.71
   2  -9   7    0.48    0.91
   2   9   7   -0.12    0.86
   2  -9   7    0.00    0.65
  -2   9  -7    1.96    0.97
  -2  -9  -7    1.33    1.06
   3   9   7    2.56    1.08
   3  -9   7    2.41    1.24
  -3   9  -7    4.82    1.20
  -3  -9  -7    2.21    1.14
   4   9   7  130.93    4.92
  -4  -9  -7  115.93    5.05
   4  -9   7  112.15    4.79
  -4   9  -7  124.51    4.76
   5   9   7    9.76    1.70
  -5   9  -7    9.37    1.61
   5  -9   7    9.20    1.75
  -5  -9  -7    7.49    1.62
   6   9   7  146.43    5.63
  -6   9  -7  133.08    5.42
   6  -9   7  132.68    5.63
  -6  -9  -7  132.17    5.60
  -6  -9  -7  128.59    5.70
  -7   9  -7   22.86    2.43
   7  -9   7   26.37    2.67
  -7  -9  -7   28.33    2.97
  -7  -9  -7   27.82    2.95
  -8  -9  -7    0.17    1.38
   8  -9   7    0.86    1.53
  -8   9  -7   -1.28    1.42
  -8  -9  -7    0.37    1.68
  -9  -9  -7    1.12    1.66
   9  -9   7   -2.48    1.35
  -9   9  -7   -0.39    1.59
  -9  -9  -7   -0.75    1.72
 -10   9  -7   -1.94    1.52
 -10  -9  -7    0.60    1.71
 -10  -9  -7   -0.51    1.67
  10  -9   7   -1.50    1.64
 -11  -9  -7    4.57    2.34
 -11  -9  -7    5.89    2.14
  11  -9   7    2.03    1.83
  12  -9   7    0.20    2.15
 -12  -9  -7   -2.66    1.92
 -12  -9  -7    0.97    2.09
 -11 -10   7   24.19    3.19
  11  10  -7   23.64    3.24
  11 -10  -7   25.26    3.51
 -10 -10   7   28.01    3.27
  10 -10  -7   29.11    3.40
  10  10  -7   22.60    3.04
   9 -10  -7   29.22    3.44
   9  10  -7   25.64    3.20
  -9 -10   7   24.03    2.85
   8 -10  -7    2.94    1.84
   8  10  -7    4.37    2.01
  -8 -10   7    3.63    1.65
  -7 -10   7   92.85    4.78
   7  10  -7   94.46    4.77
   7 -10  -7   90.38    4.99
   6  10  -7   16.92    2.29
  -6 -10   7   16.17    2.24
   6 -10  -7   15.15    2.39
   5  10  -7  316.79   10.45
  -5 -10   7  320.11   10.72
   5 -10  -7  316.83   10.85
   5 -10  -7  337.88   10.15
  -4 -10   7  351.45   11.41
   4 -10  -7  368.83   11.70
  -4 -10   7  362.73   10.68
   4 -10  -7  362.17   11.09
   4  10  -7  349.80   11.24
  -3 -10   7  141.47    5.58
   3  10  -7  141.09    5.47
  -3 -10   7  143.00    5.08
   3 -10  -7  150.10    5.94
   3 -10  -7  144.89    5.49
   2 -10  -7  115.64    4.87
   2  10  -7  125.34    4.95
  -2 -10   7  126.96    4.97
   2 -10  -7  125.57    5.16
  -2 -10   7  118.55    4.44
   1 -10  -7   -0.18    0.96
   1  10  -7    0.65    1.23
  -1 -10   7    1.30    0.96
  -1 -10   7    0.36    0.94
   1 -10  -7    1.29    1.09
   0 -10  -7   34.89    2.46
   0  10  -7   38.34    2.52
   0 -10   7   36.39    2.39
   0 -10  -7   34.07    2.63
   0 -10   7   33.45    2.27
  -1 -10  -7   29.52    2.45
   1  10   7   32.76    2.04
   1 -10   7   32.86    2.28
   1 -10   7   33.47    2.07
  -1 -10  -7   30.83    2.08
  -1  10  -7   31.84    2.34
  -2 -10  -7  355.80   11.53
   2  10   7  378.85   10.93
   2 -10   7  372.21   11.24
  -2  10  -7  358.37   11.03
  -3  10  -7  148.82    5.41
   3 -10   7  147.80    5.63
  -3 -10  -7  151.10    6.01
   4 -10   7  171.19    6.40
   4  10   7  179.97    6.39
  -4 -10  -7  176.60    6.73
  -4  10  -7  166.67    6.16
  -5 -10  -7  210.32    7.81
   5  10   7  206.79    7.49
   5 -10   7  215.25    7.60
  -5  10  -7  206.57    7.31
   6  10   7   70.46    4.10
  -6 -10  -7   64.07    4.05
   6 -10   7   64.71    3.91
  -6  10  -7   62.90    3.67
  -7 -10  -7    0.82    1.56
  -7  10  -7    1.23    1.40
   7 -10   7    2.04    1.56
   7  10   7   -0.18    1.49
   8 -10   7   44.87    3.44
   8  10   7   57.34    3.89
  -8 -10  -7   46.39    3.72
  -8  10  -7   51.21    3.50
  -9  10  -7    2.94    1.70
   9  10   7    2.78    1.84
  -9 -10  -7    0.72    1.65
   9 -10   7    0.21    1.61
  10 -10   7    2.35    1.95
  10  10   7    1.89    1.95
 -10 -10  -7    5.00    2.03
 -11 -10  -7    2.53    1.93
  11 -10   7    1.56    1.96
  11  10   7    2.80    1.97
 -11 -11   7   11.79    2.68
  11 -11  -7    7.50    2.54
  11  11  -7    8.77    2.50
  10  11  -7    9.23    2.41
  10 -11  -7   13.60    2.79
 -10 -11   7    8.35    2.22
   9  11  -7    0.91    1.87
   9 -11  -7   -2.09    1.66
  -9 -11   7    1.51    1.65
  -8 -11   7    1.65    1.55
   8 -11  -7    3.49    1.96
   8  11  -7    2.48    1.83
   7 -11  -7   94.45    5.11
  -7 -11   7   95.29    4.94
   7  11  -7   87.91    4.65
  -6 -11   7   15.19    2.28
   6  11  -7   10.47    2.07
   6 -11  -7    8.07    2.11
   5 -11  -7  130.82    6.06
  -5 -11   7  132.20    5.83
   5  11  -7  129.19    5.56
   5 -11  -7  145.28    5.47
   4 -11  -7    2.17    1.74
  -4 -11   7    6.91    1.35
   4 -11  -7    5.79    1.54
  -4 -11   7    6.34    1.61
   4  11  -7    5.75    1.82
   3 -11  -7   44.18    3.31
   3  11  -7   39.51    2.90
  -3 -11   7   37.96    2.43
   3 -11  -7   44.85    2.98
  -3 -11   7   40.07    2.86
   2  11  -7    0.44    1.33
   2 -11  -7   -1.23    1.35
  -2 -11   7   -0.35    1.05
  -2 -11   7    1.00    1.24
   2 -11  -7   -1.98    1.01
  -1 -11   7   38.83    2.61
   1 -11  -7   36.70    2.90
   1 -11  -7   37.88    2.75
   1  11  -7   37.79    2.69
  -1 -11   7   45.37    2.83
   0 -11   7  307.88    9.67
   0 -11  -7  311.26   10.18
   0 -11   7  307.38    9.61
   0  11  -7  291.12    9.69
   0 -11  -7  329.87    9.82
  -1 -11  -7  260.34    9.29
   1 -11   7  283.42    8.98
  -1  11  -7  273.28    8.85
   1 -11   7  292.62    8.78
   2  11   7   24.37    2.26
  -2  11  -7   26.97    2.22
  -2 -11  -7   26.50    2.73
   2 -11   7   22.53    2.23
  -3 -11  -7   43.28    3.13
   3 -11   7   51.97    3.06
  -3  11  -7   44.11    2.75
  -4  11  -7   24.74    2.26
   4  11   7   27.21    2.58
  -4 -11  -7   26.53    2.71
   4 -11   7   26.30    2.71
   5 -11   7   34.07    2.90
   5  11   7   43.28    3.20
  -5  11  -7   43.96    3.02
  -5 -11  -7   38.52    3.31
   6  11   7  101.45    4.83
  -6  11  -7   98.31    4.53
  -6 -11  -7   92.53    5.00
   6 -11   7  105.48    4.98
  -7 -11  -7   -0.15    1.45
   7 -11   7    1.67    1.66
   7  11   7   -0.55    1.49
  -7  11  -7    0.55    1.39
   8  11   7    1.18    1.75
  -8  11  -7    5.74    1.80
  -8 -11  -7    7.83    2.05
   8 -11   7    2.39    1.71
  -9 -11  -7    6.79    2.19
   9  11   7   11.41    2.42
   9 -11   7    6.53    2.17
  10  11   7   15.28    2.68
  10 -11   7   19.50    2.92
 -10 -11  -7   16.39    2.86
  11  11   7    2.19    2.23
  11 -11   7    0.85    1.99
 -11 -11  -7    0.31    1.99
  10 -12  -7   13.70    2.87
  10  12  -7    8.55    2.61
 -10 -12   7    9.34    2.29
   9  12  -7   14.03    2.60
   9 -12  -7   18.28    2.91
  -9 -12   7   17.69    2.82
  -8 -12   7   10.61    2.20
   8  12  -7    8.77    2.21
   8 -12  -7    7.57    2.16
   7 -12  -7    2.54    1.97
   7  12  -7    2.78    1.85
  -7 -12   7    6.89    2.01
  -6 -12   7   98.70    5.07
   6  12  -7  102.69    4.93
   6 -12  -7   92.51    5.12
   5 -12  -7    2.89    1.65
   5  12  -7    0.87    1.71
  -5 -12   7    4.38    1.74
  -4 -12   7   26.15    2.64
   4 -12  -7   25.49    2.78
   4 -12  -7   28.55    2.63
   4  12  -7   25.76    2.81
   3 -12  -7   34.62    3.19
   3 -12  -7   38.01    2.90
  -3 -12   7   26.75    2.21
  -3 -12   7   42.56    3.16
   3  12  -7   35.01    2.86
   2 -12  -7   24.38    2.66
  -2 -12   7   26.54    2.40
   2 -12  -7   23.46    2.56
   2  12  -7   25.87    2.53
  -2 -12   7   22.11    2.41
   1  12  -7   48.19    3.25
  -1 -12   7   51.02    3.19
  -1 -12   7   47.69    3.00
   1 -12  -7   47.57    3.24
   1 -12  -7   44.35    3.16
   0 -12   7    6.01    1.59
   0 -12   7    8.52    1.61
   0 -12  -7    4.48    1.53
   0  12  -7    5.56    1.60
   0 -12  -7    3.32    1.58
  -1 -12  -7   12.18    2.05
   1 -12   7   18.81    2.18
  -1  12  -7   14.03    1.89
   2 -12   7    4.00    1.49
  -2 -12  -7    0.85    1.40
  -2  12  -7    3.69    1.47
   3 -12   7   29.33    2.55
  -3  12  -7   29.23    2.51
  -3 -12  -7   23.63    2.66
   4  12   7   52.08    3.14
  -4 -12  -7   48.23    3.49
  -4  12  -7   52.05    3.19
   4 -12   7   49.97    3.33
   5  12   7   28.74    2.90
  -5 -12  -7   25.78    2.83
   5 -12   7   30.67    2.82
  -5  12  -7   33.05    2.77
   6 -12   7    9.16    2.00
  -6  12  -7   12.81    1.99
  -6 -12  -7    6.31    1.87
   6  12   7   11.07    2.11
  -7  12  -7   -2.72    1.15
  -7 -12  -7   -1.02    1.35
   7  12   7    0.76    1.67
   7 -12   7    0.37    1.57
   8 -12   7    3.86    1.96
   8  12   7    2.80    1.95
  -8 -12  -7    2.52    1.84
  -9 -12  -7    8.20    2.41
   9  12   7    9.78    2.47
   9 -12   7   10.95    2.39
 -10 -12  -7    5.58    2.35
  10 -12   7    5.30    2.22
  10  12   7    1.98    2.15
  -9 -13   7    7.72    2.19
   9 -13  -7    3.48    2.06
   9  13  -7    6.00    2.39
   8 -13  -7   -0.38    1.71
  -8 -13   7    2.90    1.78
   8  13  -7   -0.12    2.05
   7 -13  -7    5.97    2.11
   7  13  -7    2.60    2.06
  -7 -13   7    5.79    1.99
   6 -13  -7    1.39    1.70
   6  13  -7   -0.81    1.63
  -6 -13   7   -0.41    1.54
   5  13  -7   74.69    4.26
  -5 -13   7   80.98    4.53
   5 -13  -7   72.84    4.46
  -4 -13   7    9.33    2.01
   4  13  -7   11.64    2.13
   4 -13  -7   12.39    2.22
   3 -13  -7   38.78    3.07
   3 -13  -7   34.64    3.22
  -3 -13   7   33.82    3.16
   3  13  -7   34.85    3.11
   2 -13  -7   32.06    2.96
  -2 -13   7   31.96    2.96
   2  13  -7   30.47    2.94
  -2 -13   7   31.66    2.62
   2 -13  -7   23.22    2.83
   1 -13  -7   19.20    2.44
   1 -13  -7   20.43    2.59
  -1 -13   7   20.34    2.47
   1  13  -7   19.67    2.58
  -1 -13   7   18.02    2.33
   0 -13  -7   49.14    3.41
   0  13  -7   51.50    3.27
   0 -13   7   47.37    3.02
  -1  13  -7   50.89    3.06
   1 -13   7   51.84    3.30
  -1 -13  -7   45.59    3.43
  -2 -13  -7   80.94    4.37
  -2  13  -7   75.73    3.84
   2 -13   7   76.20    3.95
   3 -13   7    8.24    1.82
  -3 -13  -7    8.13    1.86
  -3  13  -7    7.91    1.63
  -4  13  -7   37.88    2.72
  -4 -13  -7   40.15    3.30
   4 -13   7   39.03    3.03
  -5  13  -7    4.45    1.58
   5 -13   7    3.87    1.82
  -5 -13  -7    3.98    1.67
   5  13   7    5.24    1.83
  -6 -13  -7    6.30    1.98
   6  13   7    4.34    1.85
   6 -13   7    4.71    1.87
   7 -13   7    0.04    1.71
   7  13   7    2.49    1.91
  -7 -13  -7   -0.29    1.47
  -8 -13  -7    6.80    2.14
   8 -13   7    6.22    2.05
   8  13   7    5.74    2.25
  -9 -13  -7    4.69    2.25
   9 -13   7    5.36    2.34
   9  13   7    7.32    2.39
  -8 -14   7    0.04    1.81
   8 -14  -7    0.27    1.94
   8  14  -7    1.44    2.04
  -7 -14   7    7.93    2.24
   7  14  -7    6.12    2.24
   7 -14  -7    8.54    2.49
  -6 -14   7   -1.02    1.65
   6 -14  -7    0.45    1.69
   6  14  -7   -2.53    1.64
  -5 -14   7    1.11    1.71
   5  14  -7   -0.28    1.88
   5 -14  -7    1.75    1.79
   4  14  -7   32.08    3.13
   4 -14  -7   35.03    3.25
  -4 -14   7   39.34    3.50
   3 -14  -7  115.22    5.56
  -3 -14   7  120.29    5.62
   3  14  -7  114.27    5.45
   3 -14  -7  125.16    5.62
  -2 -14   7   64.86    4.07
   2 -14  -7   72.36    4.08
   2 -14  -7   66.77    3.95
   2  14  -7   63.84    3.88
   1 -14  -7    0.38    1.46
   1  14  -7    0.19    1.66
  -1 -14   7    4.77    1.61
  -1 -14   7    2.54    1.47
   0  14  -7    1.27    1.51
   0 -14   7    1.92    1.49
   0 -14  -7   -1.11    1.48
  -1 -14  -7   10.30    2.07
  -1  14  -7    8.38    1.76
   1 -14   7   10.74    1.97
  -2  14  -7   16.86    2.28
  -2 -14  -7   16.73    2.55
   2 -14   7   13.18    2.10
  -3  14  -7    2.38    1.35
  -3 -14  -7   -1.15    1.50
   3 -14   7    0.48    1.61
   4 -14   7   12.29    2.18
  -4 -14  -7   12.05    2.44
  -4  14  -7   15.46    2.06
  -5 -14  -7    0.96    1.73
   5 -14   7    2.08    1.69
  -6 -14  -7   -0.78    1.52
   6  14   7   -1.52    1.57
   6 -14   7    0.14    1.61
   7 -14   7    8.04    2.21
  -7 -14  -7   10.59    2.42
   7  14   7    7.81    2.35
   8 -14   7    0.89    1.86
  -8 -14  -7    0.08    1.95
   8  14   7    0.13    2.06
   9  14   7    0.89    2.26
  -7 -15   7    6.82    2.28
   7 -15  -7    5.79    2.36
   7  15  -7    5.53    2.52
   6  15  -7    9.80    2.54
  -6 -15   7    2.68    1.94
   6 -15  -7    3.89    2.11
   5 -15  -7    0.63    1.87
  -5 -15   7   -1.23    1.50
   5  15  -7    1.89    1.98
   4 -15  -7   11.91    2.44
  -4 -15   7    9.18    2.29
   4  15  -7   14.30    2.46
   3  15  -7   38.37    3.53
   3 -15  -7   37.12    3.55
  -3 -15   7   35.91    3.51
  -2 -15   7    3.86    1.74
   2  15  -7   -2.14    1.75
   2 -15  -7    0.60    1.67
   1 -15  -7   48.86    3.89
   1  15  -7   54.91    3.69
  -1 -15   7   59.76    3.57
   0 -15  -7    1.09    1.63
   0  15  -7    0.83    1.63
   0 -15   7    2.07    1.61
  -1 -15  -7    3.86    1.91
   1 -15   7    1.09    1.45
  -1  15  -7    5.35    1.72
  -2 -15  -7   17.09    2.58
   2 -15   7   16.44    2.40
  -2  15  -7   21.20    2.44
   3 -15   7   11.00    2.12
  -3 -15  -7    5.04    1.93
  -3  15  -7    9.15    1.87
  -4 -15  -7    2.95    1.88
   4 -15   7    5.79    2.12
   5 -15   7    1.75    1.82
  -5 -15  -7    2.43    1.89
  -6 -15  -7    2.57    1.95
   6 -15   7    0.17    1.69
  -7 -15  -7    7.09    2.32
   7 -15   7   11.56    2.52
   6 -16  -7   13.26    2.91
  -6 -16   7    5.99    2.38
   6  16  -7    7.54    2.50
   5  16  -7    1.68    2.16
  -5 -16   7    2.52    1.97
   5 -16  -7   -0.12    1.97
   4  16  -7    1.45    2.14
  -4 -16   7    8.66    2.32
   4 -16  -7    2.44    2.15
   3  16  -7   17.01    2.74
  -3 -16   7   20.66    2.82
   2  16  -7    9.04    2.33
   1 -16  -7    3.17    1.89
   1  16  -7    0.62    1.65
   0 -16  -7    1.54    1.82
   0 -16   7    3.46    1.75
   0  16  -7    2.54    1.66
  -1  16  -7   -0.81    1.46
  -1 -16  -7    0.89    1.65
   1 -16   7   -2.77    1.49
  -2 -16  -7    7.20    2.09
   2 -16   7    5.36    1.92
   3 -16   7   20.94    2.76
  -3 -16  -7   18.09    2.86
   4 -16   7    2.59    2.07
  -4 -16  -7    8.13    2.29
  -5 -16  -7   -1.16    1.86
   5 -16   7    1.50    1.92
   6 -16   7    4.41    2.24
   4 -17  -7    6.34    2.46
  -4 -17   7    9.21    2.57
   4  17  -7   10.96    2.76
   3  17  -7    1.63    2.18
   2  17  -7    2.03    2.02
   1  17  -7   -2.31    1.72
   0  17  -7    0.71    1.70
   0 -17  -7    1.61    1.98
  -1 -17  -7    3.68    1.94
   1 -17   7   -2.74    1.55
  -2 -17  -7    0.41    1.98
   2 -17   7    1.89    1.80
   3 -17   7    0.42    1.88
  -3 -17  -7    1.99    2.05
   4 -17   7    1.64    2.17
  -4 -17  -7    1.43    2.09
   0 -18  -7    5.88    2.33
  -1 -18  -7    9.54    2.58
 -12   0   8    4.08    1.69
  11   0  -8   49.46    3.29
 -11   0   8   47.28    3.36
 -11   0   8   49.12    3.30
 -10   0   8  216.67    7.96
  10   0  -8  222.92    7.65
 -10   0   8  215.03    7.61
  -9   0   8  116.69    4.75
   9   0  -8  121.23    4.76
  -9   0   8  110.60    5.01
  -8   0   8  154.78    5.83
   8   0  -8  145.86    5.37
  -8   0   8  150.79    5.52
  -7   0   8   25.58    2.06
   7   0  -8   23.48    1.89
  -7   0   8   22.57    2.05
   6   0  -8 1521.11   40.76
  -6   0   8 1524.28   40.72
  -6   0   8 1499.73   40.56
  -5   0   8   21.24    1.67
  -5   0   8   23.57    1.64
   5   0  -8   24.19    1.46
  -4   0   8   17.52    1.37
  -4   0   8   17.68    1.47
   4   0  -8   17.74    1.17
  -3   0   8    5.67    0.88
   3   0  -8    5.59    0.80
   3   0  -8    8.21    0.80
   2   0  -8  946.78   25.34
   2   0  -8  941.28   25.28
  -2   0   8  952.56   25.43
  -1   0   8  169.98    5.11
   1   0  -8  165.37    4.98
   1   0  -8  165.11    4.84
   0   0   8   44.07    1.83
   0   0  -8   41.52    1.65
   0   0  -8   46.96    1.72
   1   0   8    0.31    0.43
  -1   0  -8    0.87    0.46
  -1   0  -8   -0.09    0.34
  -2   0  -8  537.29   14.86
  -2   0  -8  529.34   14.42
   2   0   8  537.98   14.42
  -3   0  -8  212.49    6.56
   3   0   8  212.08    6.06
  -3   0  -8  210.35    6.10
   4   0   8  457.44   12.34
  -4   0  -8  450.72   12.41
  -4   0  -8  448.63   13.10
  -5   0  -8  157.02    5.65
  -5   0  -8  161.49    4.96
   5   0   8  162.54    4.88
   6   0   8   12.56    1.20
  -6   0  -8   12.67    1.71
  -6   0  -8   11.04    1.16
  -7   0  -8    3.85    0.83
   7   0   8    1.56    0.74
  -7   0  -8    1.09    1.08
  -8   0  -8   83.59    4.19
  -9   0  -8    3.36    1.66
 -10   0  -8   25.78    2.82
 -11   0  -8   21.39    2.84
 -12   0  -8   73.98    4.77
 -13   0  -8    2.60    2.17
 -14   0  -8    2.34    2.32
 -12  -1   8    6.96    1.86
 -12   1   8    3.51    1.84
  12   1  -8    4.41    1.90
 -11  -1   8    6.17    1.67
  11  -1  -8    5.02    1.63
  11   1  -8    7.04    1.91
 -11   1   8    6.71    1.93
 -10  -1   8   93.22    4.39
 -10  -1   8   96.19    4.64
 -10   1   8   94.96    4.66
  10   1  -8   98.42    4.48
  10  -1  -8   92.95    4.25
  10  -1  -8   93.64    4.24
  -9  -1   8    5.37    1.45
  -9  -1   8    4.29    1.38
  -9   1   8    6.77    1.34
  -9   1   8    2.80    0.97
  -9   1   8    5.19    1.61
   9   1  -8    4.46    1.40
   9  -1  -8    4.38    1.20
  -8  -1   8  289.59    9.57
   8  -1  -8  303.66    9.34
  -8   1   8  312.75    9.57
  -8  -1   8  305.78    9.68
   8   1  -8  306.11    9.54
  -8   1   8  296.20    9.86
   8  -1  -8  307.39    9.39
  -8   1   8  309.06    9.49
   7   1  -8   20.47    1.90
  -7  -1   8   21.17    2.02
  -7   1   8   24.99    1.90
   7  -1  -8   19.97    1.83
   7  -1  -8   23.76    1.81
  -7  -1   8   22.36    1.91
  -7   1   8   22.55    2.23
   6  -1  -8    5.47    1.01
  -6   1   8    5.53    1.24
   6   1  -8    5.47    1.06
  -6  -1   8    4.53    1.04
   6  -1  -8    6.37    0.93
  -6  -1   8    2.90    0.99
  -5  -1   8  111.86    4.17
   5   1  -8  111.06    3.89
   5  -1  -8  109.69    3.71
   5  -1  -8  117.65    4.03
  -5   1   8  107.67    4.20
  -5  -1   8  115.06    4.19
   4  -1  -8  127.29    3.94
  -4  -1   8  129.26    4.41
  -4  -1   8  125.90    4.42
   4  -1  -8  132.19    4.30
  -4   1   8  127.67    4.50
   4   1  -8  127.21    4.14
   3  -1  -8    8.86    0.97
   3   1  -8    5.97    0.80
  -3  -1   8    8.02    0.97
   3  -1  -8    7.57    0.76
  -3   1   8    4.24    0.82
  -3  -1   8    6.01    0.86
   2  -1  -8  130.86    3.81
  -2  -1   8  129.33    4.23
  -2   1   8  128.17    4.27
  -2  -1   8  129.42    4.26
   2  -1  -8  134.20    4.18
   2   1  -8  131.68    4.03
   1   1  -8  865.92   23.16
   1  -1  -8  868.93   23.06
   1  -1  -8  856.15   22.99
   1   1  -8  866.06   23.00
  -1  -1   8  867.28   23.11
  -1   1   8  844.07   23.09
   0  -1  -8    6.21    0.68
   0   1  -8    5.43    0.60
   0   1  -8    4.92    0.66
   0  -1  -8    7.07    0.65
   0  -1   8    6.42    0.78
  -1  -1  -8   78.99    2.65
  -1  -1  -8   77.35    2.65
  -1   1  -8   78.42    2.73
   1  -1   8   78.47    2.66
   1   1   8   78.93    2.61
  -2  -1  -8   65.94    2.53
  -2   1  -8   69.99    2.58
  -2  -1  -8   62.29    2.36
   2  -1   8   66.35    2.33
   2   1   8   66.52    2.26
  -2   1  -8   66.66    2.18
  -3   1  -8  210.72    6.04
  -3   1  -8  211.84    6.62
   3  -1   8  218.87    6.23
   3   1   8  220.46    6.07
  -3  -1  -8  209.75    6.62
   4  -1   8  188.83    5.58
  -4   1  -8  183.76    5.36
  -4   1  -8  180.45    6.06
  -4  -1  -8  181.80    6.11
   4   1   8  188.70    5.35
  -4  -1  -8  188.47    5.68
  -5  -1  -8   36.59    1.86
   5   1   8   33.47    1.52
  -5   1  -8   34.76    1.62
  -5   1  -8   32.90    2.21
   5  -1   8   36.93    1.81
  -5  -1  -8   34.69    2.28
   6  -1   8   88.51    3.27
   6   1   8   86.56    2.92
  -6  -1  -8   86.63    3.28
  -6   1  -8   88.57    3.89
  -6   1  -8   85.37    3.00
  -6  -1  -8   87.45    3.88
   7  -1   8   49.09    2.41
   7   1   8   45.83    2.07
  -7  -1  -8   41.22    2.85
  -7   1  -8   49.21    2.96
  -7  -1  -8   48.88    2.43
  -8  -1  -8    0.05    1.14
  -8   1  -8    1.04    1.27
   8  -1   8    1.68    0.96
  -8  -1  -8    0.24    0.82
  -9   1  -8  423.52   13.67
  -9  -1  -8  428.33   13.71
 -10   1  -8   16.35    2.41
 -10  -1  -8   14.02    2.41
 -11  -1  -8   20.99    2.87
 -11   1  -8   29.75    3.24
 -12  -1  -8   29.35    3.30
 -12   1  -8   25.01    3.17
 -13  -1  -8    4.58    2.35
 -13   1  -8    5.59    2.23
 -14   1  -8    5.65    2.46
  13   2  -8    4.72    2.14
 -13  -2   8    5.15    1.99
 -12  -2   8   28.39    2.98
  12   2  -8   30.37    3.11
  12  -2  -8   29.62    3.13
  11   2  -8   44.09    3.34
 -11   2   8   35.01    3.36
 -11  -2   8   42.06    3.23
 -10  -2   8   41.61    3.12
  10  -2  -8   40.18    2.73
  10   2  -8   42.81    2.99
 -10  -2   8   42.71    3.14
 -10   2   8   46.35    3.45
   9   2  -8   68.10    3.47
   9  -2  -8   66.47    3.16
  -9  -2   8   64.77    3.63
  -9   2   8   68.28    3.92
  -9   2   8   65.81    3.36
  -9  -2   8   68.09    3.64
   8   2  -8   44.14    2.65
  -8   2   8   39.70    2.86
   8  -2  -8   46.36    2.57
  -8  -2   8   43.18    2.74
  -8  -2   8   42.80    2.72
  -8   2   8   44.11    2.61
  -7  -2   8   15.76    1.67
  -7   2   8   16.05    2.11
   7  -2  -8   19.21    1.76
  -7   2   8   18.44    1.60
   7   2  -8   16.68    1.88
  -7  -2   8   19.88    1.85
  -6  -2   8   77.17    3.30
   6  -2  -8   77.99    2.92
   6   2  -8   76.84    3.27
  -6   2   8   80.72    3.60
  -6  -2   8   76.98    3.40
   6  -2  -8   80.18    3.23
  -5  -2   8   94.88    3.69
  -5  -2   8   90.76    3.53
   5  -2  -8   92.88    3.10
  -5   2   8   91.68    3.79
   5   2  -8   89.94    3.41
   5  -2  -8   92.17    3.41
  -4  -2   8  663.41   18.52
   4  -2  -8  679.39   18.30
   4   2  -8  666.80   18.43
   4  -2  -8  671.67   18.07
  -4  -2   8  674.34   18.45
  -4   2   8  661.84   18.64
  -3  -2   8  938.40   24.88
  -3  -2   8  907.40   24.79
  -3   2   8  919.13   24.97
   3  -2  -8  924.49   24.68
   3   2  -8  924.80   24.89
   3  -2  -8  904.57   24.58
   2   2  -8  595.30   16.42
  -2  -2   8  605.21   16.46
  -2  -2   8  597.61   16.44
   2  -2  -8  611.50   16.19
  -2   2   8  588.93   16.52
   2  -2  -8  598.94   16.34
   1  -2  -8   21.39    0.92
  -1   2   8   20.26    1.29
   1  -2  -8   20.13    1.23
  -1  -2   8   21.10    1.23
   1   2  -8   21.35    1.33
  -1  -2   8   22.10    1.31
   0   2   8  673.39   18.10
   0   2  -8  676.99   18.25
   0  -2  -8  662.08   18.10
   0  -2   8  667.08   18.10
   0  -2  -8  673.66   18.09
  -1  -2  -8  273.56    7.90
   1   2   8  276.57    7.75
  -1  -2  -8  266.00    7.85
   1  -2   8  273.86    7.83
  -1   2  -8  283.67    8.00
  -1   2  -8  282.13    7.64
  -2  -2  -8  187.54    5.77
  -2   2  -8  191.85    5.83
  -2  -2  -8  185.95    5.67
  -2   2  -8  189.50    5.28
   2  -2   8  183.56    5.57
   2   2   8  190.29    5.40
  -3   2  -8   16.24    0.83
   3   2   8   18.92    0.98
  -3  -2  -8   17.27    1.38
  -3  -2  -8   14.97    1.21
  -3   2  -8   17.01    1.38
   3  -2   8   15.26    1.11
  -4   2  -8  538.85   14.32
  -4   2  -8  530.95   15.26
  -4  -2  -8  543.30   15.35
   4   2   8  541.34   14.31
   4  -2   8  549.00   14.75
  -4  -2  -8  504.04   14.78
   5   2   8  631.91   16.92
   5  -2   8  622.79   17.41
  -5   2  -8  649.23   16.97
  -5  -2  -8  635.01   18.21
  -5   2  -8  637.66   18.15
  -6   2  -8   41.12    2.57
   6   2   8   41.22    1.64
  -6  -2  -8   43.19    2.65
   6  -2   8   45.39    2.25
  -7  -2  -8   62.53    2.89
   7  -2   8   60.99    2.82
  -7  -2  -8   61.99    3.43
  -7   2  -8   59.99    3.36
  -8  -2  -8  102.54    4.14
  -8  -2  -8  109.01    4.83
  -8   2  -8   99.95    4.67
   8  -2   8   97.90    3.97
   9  -2   8    1.52    1.22
  -9  -2  -8   -0.40    1.48
  -9   2  -8   -0.89    1.57
 -10  -2  -8    2.91    1.69
 -10   2  -8    1.84    1.66
 -11  -2  -8    9.52    2.25
 -11   2  -8   14.03    2.48
 -12  -2  -8    9.65    2.35
 -12   2  -8    7.57    2.26
 -13   2  -8   11.41    2.77
 -13  -2  -8   11.10    2.75
 -14   2  -8    9.88    2.91
  14   3  -8   -0.55    2.10
  13   3  -8   10.50    2.42
 -13  -3   8    9.76    2.19
  13  -3  -8   11.63    2.70
 -12  -3   8   46.49    3.45
  12   3  -8   45.25    3.65
  12  -3  -8   50.47    3.87
  11  -3  -8   26.47    3.00
 -11  -3   8   23.50    2.63
  11   3  -8   24.43    2.71
 -11   3   8   23.22    2.89
  10  -3  -8  102.59    4.23
 -10  -3   8  102.94    4.87
  10   3  -8   95.52    4.63
 -10   3   8   94.20    4.96
   9   3  -8   54.91    3.32
  -9  -3   8   49.46    3.19
  -9   3   8   55.15    3.53
   9  -3  -8   53.89    2.87
   8  -3  -8   97.47    3.80
  -8   3   8   97.18    4.63
   8   3  -8   93.48    4.11
  -8  -3   8   91.62    4.21
  -8  -3   8   91.18    4.03
   7   3  -8   -0.63    0.90
  -7  -3   8    1.33    0.98
   7  -3  -8   -0.01    0.74
  -7   3   8   -0.08    1.01
  -7  -3   8    0.45    0.93
  -7   3   8    1.03    0.78
   6   3  -8  239.65    7.60
  -6   3   8  239.30    7.11
  -6  -3   8  237.69    7.51
  -6   3   8  229.61    7.90
  -6  -3   8  246.21    7.76
   6  -3  -8  235.45    7.32
  -5  -3   8  250.14    8.00
  -5  -3   8  253.10    7.83
   5   3  -8  256.99    7.87
  -5   3   8  264.91    8.29
   5  -3  -8  251.10    7.29
   5  -3  -8  257.93    7.68
  -4  -3   8    2.06    0.84
  -4  -3   8    2.00    0.74
  -4   3   8    1.69    0.88
   4   3  -8    4.21    0.93
   4  -3  -8    3.69    0.76
   4  -3  -8    3.29    0.49
  -3  -3   8  825.47   22.11
   3  -3  -8  791.53   21.92
   3  -3  -8  819.89   21.90
  -3  -3   8  825.61   22.01
  -3   3   8  808.33   22.23
   3   3  -8  791.34   22.11
  -2  -3   8  178.23    5.54
   2  -3  -8  174.36    5.50
   2   3  -8  177.47    5.52
  -2   3   8  183.68    5.74
  -2  -3   8  186.85    5.65
  -1  -3   8 1522.51   40.14
   1   3  -8 1538.12   40.59
  -1  -3   8 1508.41   40.09
   1  -3  -8 1501.78   40.89
  -1   3   8 1513.53   40.22
   1  -3  -8 1524.78   40.12
   0  -3   8  103.55    3.35
   0  -3  -8   94.14    3.05
   0  -3   8   97.91    3.23
   0   3  -8  100.73    3.37
   0   3   8  100.14    3.33
   0  -3  -8   97.40    3.38
  -1   3  -8   22.02    1.07
   1   3   8   20.69    1.20
  -1   3  -8   20.67    1.30
  -1  -3  -8   20.58    1.20
  -1  -3  -8   20.04    1.32
   1  -3   8   22.12    1.30
   2   3   8   28.04    1.27
  -2  -3  -8   28.96    1.60
  -2   3  -8   25.79    1.57
   2  -3   8   28.09    1.55
  -2   3  -8   28.97    1.13
  -2  -3  -8   27.20    1.62
   3   3   8  897.09   24.26
  -3  -3  -8  902.69   24.77
  -3  -3  -8  933.82   25.19
  -3   3  -8  927.90   25.16
   3  -3   8  920.02   24.64
  -3   3  -8  922.89   24.31
  -4  -3  -8    1.09    0.80
  -4  -3  -8    0.73    0.61
  -4   3  -8    1.72    0.80
   4  -3   8    0.39    0.66
   4   3   8    1.68    0.39
  -5  -3  -8  175.00    5.65
  -5  -3  -8  167.71    5.96
   5   3   8  168.97    4.75
  -5   3  -8  161.07    5.82
   5  -3   8  172.62    5.55
  -6  -3  -8  516.75   14.36
  -6  -3  -8  492.77   14.88
  -6   3  -8  491.79   14.76
   6  -3   8  493.71   14.14
  -7  -3  -8   43.83    3.08
  -7   3  -8   48.39    3.03
  -7  -3  -8   43.73    2.53
   7  -3   8   44.24    2.55
  -8   3  -8   20.14    2.34
  -8  -3  -8   23.60    2.61
   8  -3   8   19.76    1.90
  -9  -3  -8    3.20    1.63
  -9  -3  -8    0.84    0.92
   9  -3   8    3.89    1.43
  -9   3  -8    2.69    1.66
 -10   3  -8   28.59    3.13
 -10  -3  -8   32.74    3.12
 -11   3  -8    0.16    1.62
 -11  -3  -8   -0.10    1.71
 -12   3  -8    1.86    1.80
 -12  -3  -8   -0.01    1.87
 -13   3  -8   30.58    3.48
 -13  -3  -8   18.34    3.16
 -14   3  -8   31.36    3.79
 -14  -4   8    0.18    1.89
  14   4  -8   -2.09    1.83
 -13  -4   8    5.44    2.12
  13   4  -8    4.51    2.24
  13  -4  -8   11.87    2.58
 -12  -4   8    3.12    1.62
  12  -4  -8    1.44    1.80
  12   4  -8    1.44    1.81
  11  -4  -8   54.77    4.11
 -11  -4   8   56.17    3.69
  11   4  -8   53.52    3.62
  10  -4  -8  614.56   18.98
 -10  -4   8  615.24   18.59
 -10   4   8  630.48   19.06
  10   4  -8  634.50   18.69
  -9  -4   8   81.05    3.84
  -9   4   8   77.12    4.32
  -9  -4   8   78.47    4.13
   9  -4  -8   75.45    3.49
   9   4  -8   77.74    3.97
   8   4  -8   51.95    3.12
  -8  -4   8   49.37    3.15
   8  -4  -8   49.55    2.62
  -8   4   8   46.88    3.26
   7   4  -8  176.40    6.14
  -7   4   8  161.06    6.38
  -7  -4   8  168.04    6.19
   7  -4  -8  172.01    5.68
  -6   4   8   18.81    1.99
  -6  -4   8   20.88    1.74
   6  -4  -8   18.96    1.62
   6   4  -8   19.50    1.80
  -6   4   8   17.14    1.30
  -6  -4   8   16.27    1.73
  -5  -4   8    7.03    1.20
   5   4  -8    7.15    1.16
  -5   4   8    7.22    0.87
   5  -4  -8    6.27    0.98
  -5  -4   8    7.36    1.09
  -5   4   8    4.98    1.19
  -4  -4   8  574.68   15.57
   4   4  -8  558.84   15.73
   4  -4  -8  537.76   15.03
  -4  -4   8  546.93   15.75
   4  -4  -8  571.58   15.46
  -4   4   8  552.77   15.98
   3  -4  -8  368.26   10.35
  -3  -4   8  356.33   10.54
   3   4  -8  366.54   10.50
  -3   4   8  344.91   10.67
  -3  -4   8  372.28   10.43
  -2  -4   8    2.04    0.68
  -2   4   8    3.20    0.83
   2   4  -8    4.51    0.84
  -2  -4   8    2.30    0.70
   2  -4  -8    5.17    0.82
   1   4  -8  471.56   13.19
   1  -4  -8  462.99   12.87
   1  -4  -8  462.73   13.08
  -1   4   8  465.70   13.16
  -1  -4   8  470.46   13.01
  -1  -4   8  480.10   13.05
   0   4  -8   28.53    1.59
   0   4   8   24.99    1.51
   0  -4  -8   27.40    1.25
   0  -4   8   26.82    1.40
   0  -4   8   25.17    1.47
   0  -4  -8   25.47    1.55
   1  -4   8 1619.97   41.88
  -1  -4  -8 1562.68   42.52
   1   4   8 1567.22   41.97
  -1  -4  -8 1619.90   42.28
   1  -4   8 1574.34   42.10
  -1   4  -8 1616.75   42.66
  -2   4  -8 1921.54   51.01
  -2  -4  -8 1887.94   50.97
   2   4   8 1886.92   50.07
   2  -4   8 1877.97   50.27
  -2   4  -8 1971.66   50.03
  -2  -4  -8 1903.18   50.47
  -3  -4  -8   71.82    2.90
  -3   4  -8   66.90    1.99
  -3   4  -8   63.91    2.80
   3  -4   8   71.17    2.82
  -3  -4  -8   65.62    2.83
   3   4   8   63.33    2.14
   4   4   8   19.11    0.83
  -4  -4  -8   18.04    1.65
  -4   4  -8   19.71    1.68
  -4  -4  -8   19.55    1.60
   4  -4   8   17.94    1.53
  -5  -4  -8  237.45    7.76
  -5  -4  -8  234.74    7.45
  -5   4  -8  232.79    7.59
   5  -4   8  230.22    7.29
   6  -4   8    8.34    1.33
  -6  -4  -8   11.27    1.43
  -6   4  -8    9.36    1.47
  -6  -4  -8    6.36    1.43
   7  -4   8  140.73    5.32
  -7  -4  -8  157.10    5.61
  -7  -4  -8  157.66    6.01
  -7   4  -8  147.51    5.84
  -8  -4  -8    1.98    1.25
  -8  -4  -8    0.35    1.42
   8  -4   8    1.86    1.28
  -8   4  -8    0.28    1.43
  -9  -4  -8  102.53    4.68
  -9  -4  -8   93.84    5.02
  -9   4  -8  103.89    5.12
   9  -4   8  105.97    4.53
 -10  -4  -8    0.22    1.56
 -10   4  -8    1.10    1.55
 -10  -4  -8   -0.43    1.18
  10  -4   8    2.23    1.46
 -11   4  -8   17.99    2.65
 -11  -4  -8   18.07    2.77
 -12   4  -8    0.69    1.78
 -12  -4  -8    0.38    1.83
 -13  -4  -8    2.70    2.17
 -13   4  -8    4.83    2.27
  13  -5  -8    6.56    2.42
 -13  -5   8    1.42    1.96
  13   5  -8    7.98    2.41
 -12  -5   8   14.65    2.44
  12  -5  -8   14.77    2.80
  12   5  -8   15.12    2.47
  11   5  -8   28.25    2.91
  11  -5  -8   38.50    3.60
 -11  -5   8   27.87    2.84
  10  -5  -8   66.62    4.47
  10   5  -8   66.70    3.91
 -10  -5   8   67.81    3.96
   9   5  -8    2.18    1.66
   9  -5  -8    3.98    1.90
   9  -5  -8    0.33    1.10
  -9   5   8    0.62    1.72
  -9  -5   8    3.52    1.48
  -8  -5   8  119.39    5.11
  -8  -5   8  121.44    4.71
  -8   5   8  114.89    5.33
   8  -5  -8  114.56    4.38
   8   5  -8  119.30    4.95
  -7  -5   8   36.82    2.54
   7  -5  -8   33.74    2.15
   7   5  -8   32.88    2.60
  -7   5   8   36.97    2.79
  -7  -5   8   37.08    2.26
  -6  -5   8    6.56    1.32
   6   5  -8    9.49    1.44
  -6   5   8    9.99    1.64
   6  -5  -8    9.87    1.21
  -5   5   8   80.66    3.79
  -5  -5   8   79.71    3.57
  -5  -5   8   81.22    3.28
   5   5  -8   81.45    3.54
   5  -5  -8   82.35    3.19
   4  -5  -8   64.02    2.74
  -4  -5   8   61.48    2.95
  -4  -5   8   65.70    2.79
  -4   5   8   64.14    3.18
   4   5  -8   66.82    2.92
   3  -5  -8   53.08    2.40
   3   5  -8   53.71    2.51
  -3   5   8   53.12    2.71
  -3  -5   8   54.11    2.57
  -3  -5   8   56.45    2.45
   2   5  -8   44.40    2.25
  -2  -5   8   52.98    2.37
  -2   5   8   44.86    2.34
  -2  -5   8   46.24    2.12
   2  -5  -8   47.09    2.24
  -1   5   8  307.29    8.76
  -1   5   8  317.81    9.43
   1  -5  -8  312.83    9.36
  -1  -5   8  324.52    9.30
  -1  -5   8  334.49    9.28
   1   5  -8  325.04    9.42
   0  -5  -8    7.25    1.02
   0  -5  -8    6.55    0.79
   0  -5   8    5.65    0.85
   0   5  -8    7.01    0.94
   0   5   8    7.07    0.91
   0  -5   8    7.90    0.91
   1   5   8   79.95    2.88
  -1  -5  -8   74.91    3.20
   1  -5   8   79.03    3.01
   1  -5   8   83.43    2.74
  -1   5  -8   80.57    3.04
  -1  -5  -8   77.46    2.85
  -2   5  -8   79.43    3.06
   2   5   8   77.17    2.62
  -2  -5  -8   75.87    3.17
  -2  -5  -8   72.90    2.95
   2  -5   8   76.20    2.49
   2  -5   8   75.38    2.99
   3   5   8  349.65    9.46
   3  -5   8  351.77   10.15
  -3   5  -8  348.42    9.34
  -3  -5  -8  342.79   10.35
  -3   5  -8  347.72   10.28
  -3  -5  -8  339.96   10.30
  -4  -5  -8   15.40    1.59
  -4  -5  -8   13.42    1.50
   4  -5   8   14.33    1.50
  -4   5  -8   19.12    1.68
  -5   5  -8   96.41    3.93
  -5  -5  -8   95.81    4.11
  -5  -5  -8   95.61    3.90
   5  -5   8   91.33    3.76
   6  -5   8  193.85    6.49
  -6  -5  -8  187.31    6.56
  -6   5  -8  186.53    6.64
  -6  -5  -8  191.83    6.90
  -7  -5  -8  252.21    8.88
  -7  -5  -8  256.28    8.54
   7  -5   8  265.99    8.46
  -7   5  -8  258.62    8.74
   8  -5   8  168.89    6.26
  -8   5  -8  166.60    6.61
  -8  -5  -8  176.93    6.53
  -8  -5  -8  172.31    6.89
   9  -5   8   34.93    2.86
  -9  -5  -8   37.72    2.86
  -9   5  -8   35.76    3.07
  -9  -5  -8   30.20    2.99
  10  -5   8   36.60    2.99
 -10  -5  -8   43.87    3.52
 -10  -5  -8   37.08    3.15
 -10   5  -8   40.46    3.34
 -11   5  -8    6.89    2.12
 -11  -5  -8    3.02    1.89
  11  -5   8    5.96    1.80
 -12   5  -8   43.05    3.76
 -12  -5  -8   35.24    3.69
 -13   5  -8    3.98    2.33
 -13  -5  -8    1.31    2.19
 -13  -6   8    1.03    2.00
  13  -6  -8    0.35    2.08
 -12  -6   8   53.09    3.87
  12   6  -8   48.13    3.76
  12  -6  -8   51.05    4.30
 -11  -6   8    2.91    1.79
  11  -6  -8    1.17    1.74
  11   6  -8    5.04    1.86
 -10  -6   8   -0.83    1.32
  10   6  -8   -0.18    1.54
  10  -6  -8   -1.43    1.62
  -9  -6   8    9.90    1.89
   9   6  -8    9.67    1.95
   9  -6  -8   13.50    2.30
   8   6  -8   -1.30    1.25
   8  -6  -8   -0.79    1.27
  -8  -6   8   -0.13    1.18
   8  -6  -8    0.38    0.92
  -7  -6   8   44.34    2.52
  -7   6   8   41.27    3.03
  -7  -6   8   51.11    3.01
   7  -6  -8   43.07    2.40
   7   6  -8   42.65    2.84
  -6   6   8   53.38    3.26
  -6  -6   8   58.46    3.13
   6   6  -8   56.93    3.11
   6  -6  -8   50.74    2.58
  -6  -6   8   48.86    2.55
   5   6  -8   10.90    1.46
  -5  -6   8    6.22    0.95
  -5   6   8   11.27    1.67
   5  -6  -8    8.93    1.14
  -5  -6   8   11.43    1.53
  -4  -6   8   85.27    3.63
   4   6  -8   83.49    3.51
   4  -6  -8   83.58    3.32
  -4  -6   8   85.80    3.36
  -4   6   8   80.54    3.78
  -3   6   8  171.97    6.03
  -3  -6   8  171.53    5.81
   3   6  -8  174.23    5.75
   3  -6  -8  168.56    5.57
  -3  -6   8  170.91    5.52
  -2  -6   8   84.09    3.35
   2  -6  -8   84.05    3.27
   2   6  -8   82.40    3.31
  -2  -6   8   82.61    3.19
  -2   6   8   79.33    3.42
   1  -6  -8  116.94    4.27
   1   6  -8  118.66    4.26
  -1   6   8  118.65    4.35
  -1  -6   8  118.65    4.18
  -1   6   8  122.77    3.49
  -1  -6   8  123.90    4.14
   0  -6   8   85.23    3.08
   0   6  -8   84.79    3.34
   0  -6   8   83.84    3.19
   0   6   8   85.40    2.78
   0  -6  -8   78.67    3.32
   0   6   8   83.50    3.21
   1   6   8  924.77   24.66
  -1   6  -8  905.80   25.10
   1  -6   8  909.99   24.83
  -1  -6  -8  916.02   24.89
  -1  -6  -8  920.52   25.12
   1  -6   8  929.66   24.52
  -2  -6  -8  352.62   10.70
  -2  -6  -8  355.23   10.44
   2  -6   8  362.66    9.87
   2   6   8  369.12   10.02
  -2   6  -8  353.74   10.51
   2  -6   8  357.73   10.47
  -3   6  -8   60.26    2.81
   3  -6   8   64.50    2.03
  -3  -6  -8   58.95    2.85
  -3  -6  -8   60.25    2.97
   3  -6   8   62.54    2.83
  -3  -6  -8   67.44    2.19
  -4  -6  -8    4.31    1.13
  -4  -6  -8    2.47    0.96
  -4   6  -8    5.20    1.09
   4  -6   8    4.18    1.07
  -5  -6  -8   36.47    2.51
  -5   6  -8   42.29    2.58
  -5  -6  -8   40.75    2.53
   5  -6   8   38.05    2.39
  -6   6  -8    7.69    1.46
   6  -6   8    8.36    1.47
  -6  -6  -8    8.29    1.45
  -6  -6  -8    9.95    1.67
  -7   6  -8  127.70    5.30
  -7  -6  -8  122.61    5.12
   7  -6   8  119.55    4.96
  -7  -6  -8  112.50    5.17
   8  -6   8  177.28    6.65
  -8  -6  -8  175.07    7.12
  -8   6  -8  177.06    6.87
  -8  -6  -8  183.75    6.84
  -9   6  -8    0.41    1.42
  -9  -6  -8   -0.56    1.35
   9  -6   8    3.52    1.57
  -9  -6  -8   -2.76    1.42
  10  -6   8   -0.52    1.46
 -10  -6  -8   -0.75    1.72
 -10   6  -8    1.04    1.69
 -10  -6  -8   -0.12    1.52
 -11  -6  -8   12.52    2.48
  11  -6   8    6.24    2.01
 -11  -6  -8    9.72    2.01
[truncated: 656,677 more chars]
