# Supplementary material for: Crystal structure of dimethyl 5-(4-ethyl­phen­yl)-4-[(4-ethyl­phen­yl)ethyn­yl]-6,11-diphenyl-1,3,6,11-tetra­hydro-2H-6,11-ep­oxy­cyclo­penta­[a]anthracene-2,2-di­carboxyl­ate
Source: Acta Crystallogr E Crystallogr Commun. 2020 May 29;76(Pt 6):954–7. doi: 10.1107/S2056989020006404 (PMC7274007; doi:10.1107/S2056989020006404)
Supplement: Supplementary file 2 [file e-76-00954-Isup2.hkl]

data_I                                                                          
_shelx_title ' 151221b_0m in P2(1)/c'                                           
_shelx_refln_list_code          4                                               
_shelx_F_calc_maximum      218.88                                               
_exptl_crystal_F_000      1552.00                                               
_reflns_d_resolution_high  0.7698                                               
                                                                                
loop_                                                                           
 _space_group_symop_operation_xyz                                               
 'x, y, z'                                                                      
 '-x, y+1/2, -z+1/2'                                                            
 '-x, -y, -z'                                                                   
 'x, -y-1/2, z-1/2'                                                             
                                                                                
_cell_length_a    11.3654                                                       
_cell_length_b    14.2430                                                       
_cell_length_c    25.1676                                                       
_cell_angle_alpha  90.000                                                       
_cell_angle_beta   91.207                                                       
_cell_angle_gamma  90.000                                                       
                                                                                
_shelx_F_squared_multiplier     1.000                                           
                                                                                
loop_                                                                           
 _refln_index_h                                                                 
 _refln_index_k                                                                 
 _refln_index_l                                                                 
 _refln_F_squared_calc                                                          
 _refln_F_squared_meas                                                          
 _refln_F_squared_sigma                                                         
 _refln_observed_status                                                         
   1   0   0      27015.68      28021.99       761.73 o                         
   2   0   0      28822.07      32039.78       853.37 o                         
   3   0   0      26654.38      30967.39       821.05 o                         
   4   0   0      17286.22      10203.72       267.22 o                         
   5   0   0       2407.10       2421.77        55.36 o                         
   6   0   0       2114.76       2539.32        49.37 o                         
   7   0   0        546.83        612.57        11.53 o                         
   8   0   0          9.89          3.79         1.58 o                         
   9   0   0        479.94        413.84         9.01 o                         
  10   0   0        561.61        473.31        19.06 o                         
  11   0   0        721.69        624.49        23.84 o                         
  12   0   0        102.74         71.45         8.45 o                         
  13   0   0          0.00         -3.71         5.09 o                         
  14   0   0         39.92         31.53         7.50 o                         
   1   1   0       9612.38       9490.65       293.19 o                         
   2   1   0        509.49        805.34         9.95 o                         
   3   1   0       1370.05       1360.39        15.21 o                         
   4   1   0       1640.69       1482.85        16.69 o                         
   5   1   0        222.58        283.30         4.10 o                         
   6   1   0       1369.75       1579.19        18.14 o                         
   7   1   0        381.05        376.72         5.52 o                         
   8   1   0         91.94         89.50         3.29 o                         
   9   1   0          1.16          1.05         1.05 o                         
  10   1   0        127.31        133.13         7.61 o                         
  11   1   0          3.23          1.08         5.15 o                         
  12   1   0          0.24         -0.75         3.37 o                         
  13   1   0         18.03          6.88         8.03 o                         
  14   1   0         47.95         51.36         6.06 o                         
   0   2   0       9153.90       4913.12       130.62 o                         
   1   2   0          0.08          5.79         1.00 o                         
   2   2   0       1951.85       2200.15        26.39 o                         
   3   2   0        849.17        971.00        12.10 o                         
   4   2   0        162.62        115.06         2.10 o                         
   5   2   0       1062.43        958.60        11.34 o                         
   6   2   0       1054.71       1113.31        13.22 o                         
   7   2   0       1111.63       1195.23        14.30 o                         
   8   2   0         87.70         99.89         2.74 o                         
   9   2   0        315.07        352.65         7.69 o                         
  10   2   0          0.09         -1.67         1.67 o                         
  11   2   0        206.29        239.76         6.31 o                         
  12   2   0          8.09          7.36         5.18 o                         
  13   2   0         12.56          7.74         3.85 o                         
  14   2   0          0.28         -1.94         5.94 o                         
   1   3   0      11952.12      11466.52       218.01 o                         
   2   3   0       2606.98       2666.01        26.96 o                         
   3   3   0        839.50        725.19         9.30 o                         
   4   3   0       2374.60       2768.49        33.28 o                         
   5   3   0        207.50        213.33         3.77 o                         
   6   3   0       2006.96       2234.40        25.13 o                         
   7   3   0         25.49         28.98         1.63 o                         
   8   3   0         70.72         85.95         4.83 o                         
   9   3   0         50.66         56.15         3.21 o                         
  10   3   0          2.69         -0.14         2.54 o                         
  11   3   0          0.04          0.29         2.02 o                         
  12   3   0         15.26         14.53         4.10 o                         
  13   3   0         50.11         47.76         5.78 o                         
  14   3   0         28.25         34.62         8.12 o                         
   0   4   0      16926.14      14894.83       274.73 o                         
   1   4   0       5318.51       5495.45        64.76 o                         
   2   4   0        483.73        606.38         7.18 o                         
   3   4   0       1478.50       1447.81        15.12 o                         
   4   4   0          1.06          0.31         0.53 o                         
   5   4   0        461.34        461.14         6.63 o                         
   6   4   0         31.71         45.95         2.32 o                         
   7   4   0         84.02         93.59         2.82 o                         
   8   4   0        481.08        465.86         9.34 o                         
   9   4   0         19.68         21.04         2.40 o                         
  10   4   0        186.95        201.92         5.78 o                         
  11   4   0          3.41          1.13         2.11 o                         
  12   4   0          6.37          9.83         2.58 o                         
  13   4   0         40.85         33.50         7.77 o                         
  14   4   0          1.01         -4.56         5.41 o                         
   1   5   0       1269.60       1305.25        16.13 o                         
   2   5   0       3825.94       3822.80        41.54 o                         
   3   5   0        758.05        819.84         9.70 o                         
   4   5   0       3896.58       4281.70        46.65 o                         
   5   5   0        961.22       1132.16        13.30 o                         
   6   5   0       6650.57       6731.17        79.82 o                         
   7   5   0          0.10          4.40         2.59 o                         
   8   5   0          8.11          5.68         1.87 o                         
   9   5   0          0.83          0.29         2.04 o                         
  10   5   0         35.18         15.46         2.67 o                         
  11   5   0         18.31         10.93         2.91 o                         
  12   5   0         53.70         48.46         5.86 o                         
  13   5   0          0.06          1.68         5.35 o                         
  14   5   0         17.69         33.26         8.00 o                         
   0   6   0       2038.67       2095.95        37.61 o                         
   1   6   0        286.14        253.99         4.06 o                         
   2   6   0       2363.40       2626.46        28.95 o                         
   3   6   0         10.52          6.55         1.18 o                         
   4   6   0        621.95        566.58         7.21 o                         
   5   6   0        114.09        104.26         2.29 o                         
   6   6   0          2.69          0.59         1.39 o                         
   7   6   0        187.41        225.51         5.44 o                         
   8   6   0        140.88         93.32         6.31 o                         
   9   6   0          0.01          1.75         1.64 o                         
  10   6   0        326.66        370.16         9.84 o                         
  11   6   0          8.03         16.26         4.02 o                         
  12   6   0          0.87         -1.43         2.85 o                         
  13   6   0          2.98          4.25         2.86 o                         
   1   7   0       2998.62       3411.69        40.97 o                         
   2   7   0        833.88        968.23        11.46 o                         
   3   7   0        167.53        198.96         3.28 o                         
   4   7   0        384.13        366.00         5.18 o                         
   5   7   0         17.85         17.04         2.37 o                         
   6   7   0        215.72        240.48         6.76 o                         
   7   7   0        341.55        328.13         7.02 o                         
   8   7   0          7.39         16.39         2.48 o                         
   9   7   0        920.68        949.40        18.57 o                         
  10   7   0        114.39        116.98         6.26 o                         
  11   7   0          0.65         -1.61         2.64 o                         
  12   7   0         24.89         31.73         4.08 o                         
  13   7   0          5.25          1.00         3.24 o                         
   0   8   0         10.03          2.74         2.53 o                         
   1   8   0         56.12         56.92         2.07 o                         
   2   8   0         26.57         43.55         1.79 o                         
   3   8   0        366.85        389.06         5.85 o                         
   4   8   0          0.86          1.35         0.87 o                         
   5   8   0         47.49         29.03         2.69 o                         
   6   8   0          0.12          0.52         2.25 o                         
   7   8   0        721.65        746.04        12.77 o                         
   8   8   0        492.99        410.39        10.15 o                         
   9   8   0          3.17          2.11         3.51 o                         
  10   8   0         99.77        128.16         6.04 o                         
  11   8   0         61.50         71.91         7.31 o                         
  12   8   0         19.44         24.00         5.94 o                         
  13   8   0         41.17         47.57         7.35 o                         
   1   9   0        853.57        762.21        11.89 o                         
   2   9   0        294.37        258.04         4.20 o                         
   3   9   0        496.05        539.76         7.25 o                         
   4   9   0          2.73          1.82         1.20 o                         
   5   9   0          4.19          3.43         1.61 o                         
   6   9   0          9.16          5.17         1.87 o                         
   7   9   0        122.43        122.11         5.66 o                         
   8   9   0         26.67         27.26         3.44 o                         
   9   9   0         26.71         21.91         3.42 o                         
  10   9   0          0.00          4.64         3.02 o                         
  11   9   0          1.54          2.32         3.15 o                         
  12   9   0          0.08         -0.34         3.23 o                         
   0  10   0        302.24        365.16         7.79 o                         
   1  10   0         37.03         35.48         2.07 o                         
   2  10   0         14.78         15.77         1.34 o                         
   3  10   0         86.64         74.43         2.67 o                         
   4  10   0         86.12        102.56         3.62 o                         
   5  10   0          7.09         18.49         2.93 o                         
   6  10   0        328.83        335.09         8.83 o                         
   7  10   0        146.38        138.50         5.87 o                         
   8  10   0         27.07         26.10         3.43 o                         
   9  10   0         75.16         80.23         5.11 o                         
  10  10   0        135.86        139.40         6.60 o                         
  11  10   0          1.00          3.12         5.56 o                         
  12  10   0          0.06          2.07         4.38 o                         
   1  11   0         95.04        129.50         5.69 o                         
   2  11   0        353.86        386.05         5.90 o                         
   3  11   0        316.13        313.28         5.78 o                         
   4  11   0         15.62         11.60         2.53 o                         
   5  11   0          0.71         -0.64         2.44 o                         
   6  11   0          0.38         -0.10         2.39 o                         
   7  11   0         43.58         40.48         3.93 o                         
   8  11   0         43.66         31.12         3.77 o                         
   9  11   0         32.16         26.82         4.53 o                         
  10  11   0         22.99         22.71         3.96 o                         
  11  11   0         80.59         86.32         6.04 o                         
   0  12   0          3.90          6.86         2.09 o                         
   1  12   0         97.63         68.23         3.32 o                         
   2  12   0          4.96          5.34         2.15 o                         
   3  12   0          4.80         -2.09         2.09 o                         
   4  12   0        135.24        126.41         5.42 o                         
   5  12   0         91.13         73.52         4.59 o                         
   6  12   0        277.52        273.10         8.14 o                         
   7  12   0         42.09         38.74         3.87 o                         
   8  12   0         10.38         16.53         3.94 o                         
   9  12   0          0.44         -1.01         2.90 o                         
  10  12   0         22.52         19.76         3.93 o                         
   1  13   0        705.94        720.78        12.35 o                         
   2  13   0        251.99        235.73         6.96 o                         
   3  13   0          0.06          0.29         2.55 o                         
   4  13   0          0.09         -0.06         2.60 o                         
   5  13   0         13.98         15.90         3.16 o                         
   6  13   0        105.37        102.43         5.55 o                         
   7  13   0         38.84         38.38         5.62 o                         
   8  13   0         29.62         38.82         4.33 o                         
   9  13   0          4.92          2.42         3.30 o                         
  10  13   0          2.45          3.60         3.46 o                         
   0  14   0        767.17        768.62        18.61 o                         
   1  14   0        105.52        113.65         4.53 o                         
   2  14   0         25.44         14.17         2.91 o                         
   3  14   0          1.49          0.29         3.85 o                         
   4  14   0         29.31         29.10         3.67 o                         
   5  14   0         91.36         96.74         6.29 o                         
   6  14   0         11.72         11.59         5.16 o                         
   7  14   0          4.65          4.30         3.37 o                         
   8  14   0          5.50         12.01         3.75 o                         
   9  14   0          4.40         -1.40         3.28 o                         
   1  15   0         33.43         45.50         4.75 o                         
   2  15   0        131.89        126.82         7.77 o                         
   3  15   0         66.88         74.24         4.86 o                         
   4  15   0          3.59          7.39         4.61 o                         
   5  15   0         16.46         20.27         3.66 o                         
   6  15   0         57.98         67.94         6.79 o                         
   7  15   0          0.31         -0.93         3.24 o                         
   8  15   0         29.05         30.96         4.55 o                         
   1  16   0         63.47         66.01         8.68 o                         
   2  16   0          2.64          6.48         3.71 o                         
   3  16   0         22.80         28.09         7.13 o                         
   4  16   0         18.79         15.76         3.60 o                         
   5  16   0        123.30        123.18         6.51 o                         
   6  16   0         27.21         29.84         4.47 o                         
   7  16   0         14.10         13.41         6.94 o                         
   1  17   0          0.53          4.70         5.09 o                         
   2  17   0          7.44          6.62         5.79 o                         
   3  17   0          3.42          4.05         3.93 o                         
   4  17   0         37.11         56.60         6.26 o                         
   5  17   0         38.04         44.77         6.31 o                         
   2  18   0         61.00         89.96        11.18 o                         
   3  18   0          1.60          8.06         6.50 o                         
 -14   1   1          0.38          3.74         4.32 o                         
 -13   1   1          1.45         -1.94         3.52 o                         
 -12   1   1         17.13         30.89         6.04 o                         
 -11   1   1         74.35         58.28        10.72 o                         
 -10   1   1         32.48         22.12         2.36 o                         
  -9   1   1          7.66          7.11         1.33 o                         
  -8   1   1        232.56        229.19         4.18 o                         
  -7   1   1        460.51        543.14         7.33 o                         
  -6   1   1         54.62         30.01         1.87 o                         
  -5   1   1         93.89        127.38         2.46 o                         
  -4   1   1        896.04        850.12         9.96 o                         
  -3   1   1       6562.98       6675.27        98.96 o                         
  -2   1   1       1516.76       1719.13        23.19 o                         
  -1   1   1       4043.36       4293.21        98.87 o                         
   0   1   1       1055.50        993.48        11.26 o                         
   1   1   1       5045.90       5121.75        68.46 o                         
   2   1   1       6239.90       6551.38        73.07 o                         
   3   1   1       3430.97       3745.79        40.65 o                         
   4   1   1       1028.03       1112.79        12.72 o                         
   5   1   1          4.66          0.78         0.60 o                         
   6   1   1        167.33        186.88         3.63 o                         
   7   1   1         28.61         43.29         1.98 o                         
   8   1   1        165.21        150.73         3.72 o                         
   9   1   1        497.16        469.36         8.63 o                         
  10   1   1        366.07        391.32         7.98 o                         
  11   1   1         42.65         34.37        10.22 o                         
  12   1   1          0.35          0.88         3.51 o                         
  13   1   1         20.10         12.74         4.38 o                         
  14   1   1          2.18         -2.07         6.19 o                         
 -14   2   1          0.51          5.85         6.38 o                         
 -13   2   1          2.85         -2.76         3.51 o                         
 -12   2   1         17.67         13.06         3.89 o                         
 -11   2   1        384.04        380.48         9.07 o                         
 -10   2   1          0.06         -1.66         2.07 o                         
  -9   2   1         73.24         57.77         3.06 o                         
  -8   2   1       1070.80       1074.61        13.26 o                         
  -7   2   1         76.29         76.72         2.34 o                         
  -6   2   1        101.26        129.85         2.74 o                         
  -5   2   1      13021.31      14291.44       197.55 o                         
  -4   2   1        518.75        418.76         5.91 o                         
  -3   2   1      21011.98      22376.55       506.63 o                         
  -2   2   1         19.57          0.51         0.33 o                         
  -1   2   1       6918.44       7197.66       175.12 o                         
   0   2   1         32.97         51.26         1.75 o                         
   1   2   1       9267.42       9406.78       112.18 o                         
   2   2   1      23926.59      24045.28       658.68 o                         
   3   2   1       4690.48       4575.68        49.63 o                         
   4   2   1        366.29        366.70         4.81 o                         
   5   2   1         74.97        107.64         2.20 o                         
   6   2   1       5452.83       6252.09        67.78 o                         
   7   2   1         18.95         12.18         1.18 o                         
   8   2   1        362.28        404.03         6.02 o                         
   9   2   1         45.90         56.61         3.09 o                         
  10   2   1          1.42          3.69         2.55 o                         
  11   2   1        119.25        116.97         7.51 o                         
  12   2   1         59.96         44.58         5.29 o                         
  13   2   1         43.93         37.04         5.45 o                         
  14   2   1         13.35         29.02         5.72 o                         
 -14   3   1          8.07         11.50         6.53 o                         
 -13   3   1         20.41         19.38         6.41 o                         
 -12   3   1          0.63         -2.68         3.17 o                         
 -11   3   1          5.50          3.35         2.17 o                         
 -10   3   1         30.44         38.65         2.93 o                         
  -9   3   1          4.85          4.24         1.77 o                         
  -8   3   1         69.37         83.16         2.85 o                         
  -7   3   1        557.61        594.33         9.38 o                         
  -6   3   1        988.60       1109.46        14.42 o                         
  -5   3   1         13.58          4.24         1.01 o                         
  -4   3   1       3848.49       3778.21        41.19 o                         
  -3   3   1       4474.28       4817.17        52.09 o                         
  -2   3   1       1117.41       1024.70        11.59 o                         
  -1   3   1       9094.09       9747.92       114.70 o                         
   0   3   1       3220.60       3303.11        43.76 o                         
   1   3   1      26273.34      22628.42       689.36 o                         
   2   3   1       1620.83       1616.87        19.66 o                         
   3   3   1       1087.83       1047.45        11.95 o                         
   4   3   1       1066.95       1004.23        11.61 o                         
   5   3   1        458.22        477.83         6.17 o                         
   6   3   1          2.78          0.89         0.90 o                         
   7   3   1        989.76       1117.01        13.42 o                         
   8   3   1         85.46         83.12         4.89 o                         
   9   3   1        173.26        163.22         4.79 o                         
  10   3   1         38.73         47.81         3.22 o                         
  11   3   1          9.33          8.52         2.28 o                         
  12   3   1          7.77         13.76         4.56 o                         
  13   3   1          6.57          8.75         4.19 o                         
  14   3   1          0.01         -2.68         5.85 o                         
 -14   4   1         12.83         11.53         7.09 o                         
 -13   4   1          0.66         -5.09         5.09 o                         
 -12   4   1         31.72         26.56         4.65 o                         
 -11   4   1         13.96         12.78         2.48 o                         
 -10   4   1        215.99        217.52         5.90 o                         
  -9   4   1         67.62         68.37         3.53 o                         
  -8   4   1          0.72         -1.52         1.52 o                         
  -7   4   1        374.23        374.39         6.04 o                         
  -6   4   1         43.29         48.37         2.45 o                         
  -5   4   1       1442.41       1586.43        18.10 o                         
  -4   4   1       2445.32       2787.36        28.50 o                         
  -3   4   1        324.05        391.05         5.00 o                         
  -2   4   1       4412.06       3908.68        42.38 o                         
  -1   4   1       1287.11       1026.49        12.78 o                         
   0   4   1       4866.02       4309.18        56.96 o                         
   1   4   1       7827.16       7436.32       136.46 o                         
   2   4   1       3884.18       3915.27        46.48 o                         
   3   4   1        205.04        267.16         3.95 o                         
   4   4   1        649.85        625.37        13.72 o                         
   5   4   1        303.54        251.69         3.76 o                         
   6   4   1          0.48          3.04         0.79 o                         
   7   4   1        218.88        219.50         5.19 o                         
   8   4   1          5.94          4.62         1.72 o                         
   9   4   1          1.56         -1.66         1.66 o                         
  10   4   1        218.16        227.22         6.13 o                         
  11   4   1         14.76         12.25         2.42 o                         
  12   4   1         11.32         11.48         3.21 o                         
  13   4   1         30.98         46.32         8.21 o                         
  14   4   1          2.83          0.79         5.85 o                         
 -14   5   1         12.36         11.59         6.68 o                         
 -13   5   1          0.72          1.99         3.35 o                         
 -12   5   1          3.57          5.02         3.48 o                         
 -11   5   1        219.89        216.79        13.60 o                         
 -10   5   1          1.37         -0.92         2.01 o                         
  -9   5   1         12.18         15.16         2.68 o                         
  -8   5   1          0.17         -0.60         1.41 o                         
  -7   5   1        322.07        336.84         5.84 o                         
  -6   5   1         45.50         51.94         2.79 o                         
  -5   5   1       1162.26       1246.07        14.54 o                         
  -4   5   1       1215.31       1333.46        15.35 o                         
  -3   5   1       1343.74       1591.78        17.93 o                         
  -2   5   1        822.07        739.51         8.74 o                         
  -1   5   1        304.71        250.59         3.86 o                         
   0   5   1       1618.78       1384.13        19.06 o                         
   1   5   1       3010.33       3031.07        39.44 o                         
   2   5   1       1481.99       1634.93        20.00 o                         
   3   5   1        273.01        307.88         4.58 o                         
   4   5   1          7.20         18.26         1.18 o                         
   5   5   1        373.43        365.08         5.47 o                         
   6   5   1          8.88         15.23         2.73 o                         
   7   5   1        691.15        666.48        11.30 o                         
   8   5   1        718.45        792.80        15.06 o                         
   9   5   1          0.56         -2.13         2.13 o                         
  10   5   1        405.04        401.52        12.72 o                         
  11   5   1         48.93         60.76         3.85 o                         
  12   5   1          4.77          3.19         2.83 o                         
  13   5   1          8.75         16.23         6.47 o                         
 -13   6   1         64.72         94.26         5.80 o                         
 -12   6   1          6.88          4.10         3.12 o                         
 -11   6   1          0.90          0.68         2.59 o                         
 -10   6   1        270.43        227.40         6.51 o                         
  -9   6   1        126.54        116.07         4.09 o                         
  -8   6   1         14.50         15.12         2.25 o                         
  -7   6   1          1.17         -1.55         1.55 o                         
  -6   6   1        120.30        147.58         3.45 o                         
  -5   6   1        707.89        750.02         9.33 o                         
  -4   6   1         29.13         11.00         0.95 o                         
  -3   6   1       3565.08       3547.57        38.84 o                         
  -2   6   1         15.19         40.72         1.54 o                         
  -1   6   1        143.14         90.55         2.15 o                         
   0   6   1       1457.27       1630.50        21.09 o                         
   1   6   1       2969.78       2856.44        31.34 o                         
   2   6   1          3.47          2.56         0.59 o                         
   3   6   1         17.39         24.12         1.66 o                         
   4   6   1        122.46        134.06         2.70 o                         
   5   6   1        332.24        362.05         5.88 o                         
   6   6   1        683.61        689.72        13.88 o                         
   7   6   1          2.25          2.54         1.54 o                         
   8   6   1        222.51        202.28         5.59 o                         
   9   6   1         12.18         13.82         2.44 o                         
  10   6   1        102.99        110.60         4.88 o                         
  11   6   1         28.85         25.12         5.58 o                         
  12   6   1         63.09         57.53         4.86 o                         
  13   6   1          2.11         -0.90         3.84 o                         
 -13   7   1         27.25         32.53         6.26 o                         
 -12   7   1          5.54          9.40         3.37 o                         
 -11   7   1          5.88          3.44         3.00 o                         
 -10   7   1        589.21        590.23        13.40 o                         
  -9   7   1         50.08         52.97         7.67 o                         
  -8   7   1        528.16        485.16        15.61 o                         
  -7   7   1        171.98        167.16         6.88 o                         
  -6   7   1        605.34        561.87         9.82 o                         
  -5   7   1         70.30         97.38         3.35 o                         
  -4   7   1        294.69        344.05         4.98 o                         
  -3   7   1       1233.95       1148.10        13.48 o                         
  -2   7   1         62.31         42.40         1.82 o                         
  -1   7   1      11856.68      11940.60       140.28 o                         
   0   7   1         55.98         11.69         1.15 o                         
   1   7   1       8379.55       9207.63        98.87 o                         
   2   7   1          9.96         30.05         2.42 o                         
   3   7   1       1028.21       1060.28        13.70 o                         
   4   7   1        307.56        326.73         5.08 o                         
   5   7   1        194.35        194.63         3.89 o                         
   6   7   1          1.05         -0.03         1.37 o                         
   7   7   1         76.85         76.35         4.36 o                         
   8   7   1        100.26         96.51         4.33 o                         
   9   7   1         75.57        104.44         7.17 o                         
  10   7   1        183.79        163.88         5.70 o                         
  11   7   1         25.11         16.78         3.03 o                         
  12   7   1          0.67         -0.75         2.98 o                         
  13   7   1         11.73         12.98         3.73 o                         
 -13   8   1          1.14         -0.22         5.59 o                         
 -12   8   1          5.64         12.29         3.84 o                         
 -11   8   1          0.55          1.27         4.77 o                         
 -10   8   1         66.24         52.72         4.57 o                         
  -9   8   1        649.65        620.75        20.60 o                         
  -8   8   1          0.25         -0.68         2.47 o                         
  -7   8   1        712.02        668.11        13.85 o                         
  -6   8   1        211.51        213.39         5.24 o                         
  -5   8   1        508.06        510.45         7.85 o                         
  -4   8   1        195.06        204.16         3.58 o                         
  -3   8   1          0.18         -0.02         0.83 o                         
  -2   8   1        500.35        567.15         7.35 o                         
  -1   8   1        390.70        468.15         6.93 o                         
   0   8   1        863.25        855.10        11.42 o                         
   1   8   1         56.28         46.10         1.73 o                         
   2   8   1         40.37         27.25         1.58 o                         
   3   8   1        883.82        872.26        16.54 o                         
   4   8   1        297.89        324.22         5.50 o                         
   5   8   1          0.30         -0.04         1.32 o                         
   6   8   1         21.93         28.76         2.54 o                         
   7   8   1         16.73         13.38         2.23 o                         
   8   8   1        115.66        134.64         5.38 o                         
   9   8   1        463.40        453.35        11.07 o                         
  10   8   1        129.20        118.74         5.93 o                         
  11   8   1          4.72          9.65         3.18 o                         
  12   8   1         32.08         31.46         5.16 o                         
  13   8   1         36.98         31.94         5.70 o                         
 -12   9   1         16.78          8.42         4.44 o                         
 -11   9   1         60.15         52.27         4.80 o                         
 -10   9   1         39.79         40.35         4.28 o                         
  -9   9   1         41.72         37.72         3.87 o                         
  -8   9   1        123.51        130.24         5.75 o                         
  -7   9   1         16.29         17.54         2.97 o                         
  -6   9   1        601.48        624.00        13.05 o                         
  -5   9   1        645.48        641.48        10.96 o                         
  -4   9   1        267.75        350.54         5.99 o                         
  -3   9   1         91.16        117.63         2.76 o                         
  -2   9   1       1014.38       1018.01        12.33 o                         
  -1   9   1          8.03         20.09         1.70 o                         
   0   9   1        669.40        801.41        10.99 o                         
   1   9   1        982.79       1105.87        13.22 o                         
   2   9   1         42.75         19.63         1.43 o                         
   3   9   1       1845.14       1871.73        21.42 o                         
   4   9   1        307.86        256.87         5.61 o                         
   5   9   1        137.94        154.71         4.45 o                         
   6   9   1          2.69          1.59         1.72 o                         
   7   9   1        207.13        216.51         9.22 o                         
   8   9   1          4.11         -0.10         2.42 o                         
   9   9   1         73.91         59.12         4.64 o                         
  10   9   1          1.56          5.89         2.96 o                         
  11   9   1         24.76          9.47         3.45 o                         
  12   9   1         79.71         92.85         6.38 o                         
 -12  10   1         85.57         79.86         6.02 o                         
 -11  10   1         41.60         52.56         4.88 o                         
 -10  10   1         66.63         72.05         5.20 o                         
  -9  10   1         41.45         36.05         3.89 o                         
  -8  10   1        133.77        114.44         5.50 o                         
  -7  10   1         84.39         72.91         4.68 o                         
  -6  10   1        724.91        710.31        14.61 o                         
  -5  10   1       1168.33       1041.62        19.36 o                         
  -4  10   1        663.47        625.28         9.43 o                         
  -3  10   1         61.42         50.73         2.94 o                         
  -2  10   1        392.01        409.47         5.97 o                         
  -1  10   1          5.18          4.19         1.53 o                         
   0  10   1        795.81        750.72        10.59 o                         
   1  10   1        155.46        234.35         4.08 o                         
   2  10   1        110.26         76.60         2.59 o                         
   3  10   1         97.05         78.48         2.71 o                         
   4  10   1        134.55        133.87         4.09 o                         
   5  10   1        749.04        773.68        12.89 o                         
   6  10   1         28.38         34.92         3.67 o                         
   7  10   1        295.42        307.59         8.72 o                         
   8  10   1        139.54        137.18         6.02 o                         
   9  10   1          4.24          9.44         3.18 o                         
  10  10   1          1.65         -3.15         3.15 o                         
  11  10   1         36.13         33.79         4.58 o                         
  12  10   1          3.05          0.43         4.34 o                         
 -11  11   1          1.57          2.29         3.39 o                         
 -10  11   1          3.16          8.17         3.46 o                         
  -9  11   1          3.35         13.96         3.39 o                         
  -8  11   1          0.63          0.45         3.09 o                         
  -7  11   1          0.01         -2.44         2.44 o                         
  -6  11   1         47.45         43.15         4.85 o                         
  -5  11   1         16.00         14.43         2.92 o                         
  -4  11   1          8.24         10.15         2.45 o                         
  -3  11   1         14.92         13.08         2.01 o                         
  -2  11   1         83.58        109.27         2.85 o                         
  -1  11   1        417.61        412.65         6.81 o                         
   0  11   1         15.80         16.79         1.68 o                         
   1  11   1          4.91         10.10         1.36 o                         
   2  11   1         20.84         16.52         2.01 o                         
   3  11   1        171.85        134.17         4.04 o                         
   4  11   1         26.36         34.94         2.66 o                         
   5  11   1        322.63        319.84         8.43 o                         
   6  11   1         85.81         53.85         4.45 o                         
   7  11   1         86.93         79.82         5.02 o                         
   8  11   1          5.01          0.58         2.62 o                         
   9  11   1         30.63         31.77         3.93 o                         
  10  11   1          5.70          3.78         3.17 o                         
  11  11   1          1.04          2.87         3.47 o                         
 -10  12   1          0.02         -4.38         4.38 o                         
  -9  12   1         32.73         29.16         4.67 o                         
  -8  12   1         11.81          6.02         3.09 o                         
  -7  12   1         33.56         35.43         3.80 o                         
  -6  12   1         15.85         17.39         3.24 o                         
  -5  12   1          1.10          6.57         2.61 o                         
  -4  12   1       1013.57        899.61        17.42 o                         
  -3  12   1        300.50        283.20         7.66 o                         
  -2  12   1          0.13         -1.62         1.62 o                         
  -1  12   1         71.01         92.73         3.23 o                         
   0  12   1        548.26        587.51         9.10 o                         
   1  12   1         30.07         23.40         1.78 o                         
   2  12   1          3.97         10.15         1.56 o                         
   3  12   1         51.10         67.56         6.15 o                         
   4  12   1         54.77         42.10         3.51 o                         
   5  12   1        154.44        136.54         5.61 o                         
   6  12   1        118.21        101.00         9.08 o                         
   7  12   1          0.66         -0.85         2.56 o                         
   8  12   1         71.50         61.60         4.84 o                         
   9  12   1          1.50         -2.43         3.25 o                         
  10  12   1          0.83         -2.91         2.91 o                         
 -10  13   1          4.17          6.65         3.61 o                         
  -9  13   1          0.77          3.56         3.28 o                         
  -8  13   1          2.32         -1.77         2.88 o                         
  -7  13   1         42.54         39.93         4.06 o                         
  -6  13   1        128.04        122.47         5.90 o                         
  -5  13   1         35.45         27.49         3.53 o                         
  -4  13   1          5.91          4.95         2.68 o                         
  -3  13   1         41.81         40.94         3.57 o                         
  -2  13   1         22.47         25.47         2.67 o                         
  -1  13   1         20.55         18.87         2.70 o                         
   0  13   1          3.76         -0.30         1.23 o                         
   1  13   1          1.78          1.55         1.70 o                         
   2  13   1        412.93        380.39         9.19 o                         
   3  13   1        936.00        876.24        16.99 o                         
   4  13   1        231.66        208.82         6.96 o                         
   5  13   1         17.01         22.16         3.34 o                         
   6  13   1         13.05         10.90         3.09 o                         
   7  13   1         14.57          7.08         2.98 o                         
   8  13   1          6.02          3.46         3.08 o                         
   9  13   1          0.89         -1.45         2.98 o                         
  10  13   1          3.59          2.01         3.54 o                         
  -9  14   1          4.03          3.89         3.42 o                         
  -8  14   1          2.06          1.71         3.20 o                         
  -7  14   1          0.57          2.40         3.11 o                         
  -6  14   1          0.00         -2.50         2.84 o                         
  -5  14   1          0.22          3.51         2.85 o                         
  -4  14   1        150.20        203.36         7.12 o                         
  -3  14   1         80.96         76.88         4.74 o                         
  -2  14   1        419.16        429.47        10.26 o                         
  -1  14   1        144.38        136.53         6.61 o                         
   0  14   1        113.61        107.02         4.71 o                         
   1  14   1        128.50        123.12         5.32 o                         
   2  14   1         56.43         64.22         6.37 o                         
   3  14   1         16.43         16.19         2.89 o                         
   4  14   1         14.18         17.62         5.85 o                         
   5  14   1         38.45         43.27         4.13 o                         
   6  14   1          0.17          2.57         2.82 o                         
   7  14   1          9.38          9.09         3.32 o                         
   8  14   1          4.05          0.60         3.00 o                         
   9  14   1         11.08         14.88         3.86 o                         
  -8  15   1         38.81         50.78         5.02 o                         
  -7  15   1         10.39          7.90         3.54 o                         
  -6  15   1          2.21          4.61         4.84 o                         
  -5  15   1          2.97          2.76         3.11 o                         
  -4  15   1         12.95         15.57         3.51 o                         
  -3  15   1          2.31          0.08         2.82 o                         
  -2  15   1          5.52          2.92         4.05 o                         
  -1  15   1         27.27         42.66         7.03 o                         
   0  15   1        152.90        176.29         8.11 o                         
   1  15   1         89.75         67.61         5.69 o                         
   2  15   1          0.39          0.46         6.50 o                         
   3  15   1          3.88          4.26         2.70 o                         
   4  15   1         12.06          7.51         3.06 o                         
   5  15   1        156.22        167.70         6.82 o                         
   6  15   1          0.72          2.44         3.06 o                         
   7  15   1         13.89         15.03         3.73 o                         
   8  15   1          5.34          1.37         4.18 o                         
  -6  16   1          9.02          4.64         3.40 o                         
  -5  16   1          9.25         11.34         3.54 o                         
  -4  16   1         21.74         23.42         3.75 o                         
  -3  16   1          5.74          2.52         3.05 o                         
  -2  16   1         54.10         70.65         8.28 o                         
  -1  16   1         14.61         26.41         6.03 o                         
   0  16   1         12.90         11.26         5.59 o                         
   1  16   1          4.02          0.53         4.53 o                         
   2  16   1          5.30          2.57         4.84 o                         
   3  16   1          0.57          3.38         4.62 o                         
   4  16   1          2.55          1.15         4.69 o                         
   5  16   1         20.29         27.14         4.16 o                         
   6  16   1         22.64         19.30         4.11 o                         
   7  16   1         36.71         47.21         8.38 o                         
  -5  17   1          7.92         10.63         3.79 o                         
  -4  17   1          5.22          6.16         4.26 o                         
  -3  17   1          1.88         -3.75         3.82 o                         
  -2  17   1          2.12          3.68         5.68 o                         
   1  17   1        235.23        288.18        16.05 o                         
   2  17   1         27.33         37.99         5.14 o                         
   3  17   1         55.59         60.51         6.17 o                         
   4  17   1         18.27         14.18         4.69 o                         
   5  17   1          5.04         -2.20         3.95 o                         
  -3  18   1          3.41          5.88         6.68 o                         
   2  18   1         12.11         14.44         6.91 o                         
   3  18   1          0.50         -3.72         3.72 o                         
 -14   0   2         60.25         60.42         8.94 o                         
 -13   0   2        104.45        138.83        11.09 o                         
 -12   0   2         35.08         38.32         6.91 o                         
 -11   0   2          5.61          2.32         4.56 o                         
 -10   0   2        110.42        120.71         6.84 o                         
  -9   0   2         70.16         93.88         5.16 o                         
  -8   0   2        819.95        540.11        17.86 o                         
  -7   0   2       2046.55       2400.58        81.01 o                         
  -6   0   2        515.17        410.55        16.73 o                         
  -5   0   2       1378.11       1636.28        35.96 o                         
  -4   0   2       9474.16       9218.71       140.55 o                         
  -3   0   2        811.37        734.22        12.07 o                         
  -2   0   2       2812.89       2832.73        53.14 o                         
  -1   0   2       1834.07       1474.36        23.58 o                         
   0   0   2      23583.35      17567.93       472.72 o                         
   1   0   2        214.37        128.86         2.43 o                         
   2   0   2       4346.64       4501.93        68.95 o                         
   3   0   2      47907.95      52480.38      1789.02 o                         
   4   0   2         54.04         23.54         2.29 o                         
   5   0   2         43.79         13.29         1.49 o                         
   6   0   2        794.85        974.14        16.50 o                         
   7   0   2        593.95        655.91        11.96 o                         
   8   0   2       1240.39       1115.69        19.27 o                         
   9   0   2        328.80        320.70         7.54 o                         
  10   0   2          1.18          4.35         4.79 o                         
  11   0   2        222.06        232.48        13.26 o                         
  12   0   2         33.88         43.09         7.26 o                         
  13   0   2         19.63          9.00         6.18 o                         
  14   0   2          1.21         -3.71         5.79 o                         
 -14   1   2         19.85         11.91         6.53 o                         
 -13   1   2         15.89         14.62         4.25 o                         
 -12   1   2         15.32         16.22         4.60 o                         
 -11   1   2        257.41        232.68         8.15 o                         
 -10   1   2         96.15        103.02         3.99 o                         
  -9   1   2         11.46         11.74         1.37 o                         
  -8   1   2         11.69         21.08         1.53 o                         
  -7   1   2         41.89         60.11         2.13 o                         
  -6   1   2        236.93        317.80         5.24 o                         
  -5   1   2        270.67        272.80         4.50 o                         
  -4   1   2       4811.83       5240.25        80.29 o                         
  -3   1   2        625.83        518.06         9.01 o                         
  -2   1   2      27427.60      28341.21      1048.04 o                         
  -1   1   2       8157.48       8718.12       285.85 o                         
   0   1   2      20110.06      18232.59       412.03 o                         
   1   1   2         12.73         16.28         1.10 o                         
   2   1   2       4225.60       3895.04        48.67 o                         
   3   1   2       4749.45       4825.57        57.23 o                         
   4   1   2        627.32        679.34         8.87 o                         
   5   1   2         18.43         25.42         1.31 o                         
   6   1   2       1174.83       1172.09        15.12 o                         
   7   1   2         22.98         19.85         1.40 o                         
   8   1   2        652.00        640.08         8.53 o                         
   9   1   2         49.78         63.82         3.27 o                         
  10   1   2        347.77        335.35        12.51 o                         
  11   1   2        206.58        177.56         8.36 o                         
  12   1   2        151.67        143.94         9.61 o                         
  13   1   2          1.86         -1.38         3.72 o                         
  14   1   2         33.33         36.45         7.29 o                         
 -14   2   2          0.17         -2.82         5.53 o                         
 -13   2   2         25.91         10.76         6.00 o                         
 -12   2   2         49.68         38.69         4.86 o                         
 -11   2   2         56.09         71.44         4.25 o                         
 -10   2   2         16.70         20.40         2.34 o                         
  -9   2   2         43.17         62.76         2.82 o                         
  -8   2   2         90.00         84.08         3.01 o                         
  -7   2   2        896.77        820.98        10.36 o                         
  -6   2   2        608.49        663.88         7.86 o                         
  -5   2   2       2196.75       2531.28        27.99 o                         
  -4   2   2       2617.70       2532.98        27.93 o                         
  -3   2   2         46.27         40.97         1.43 o                         
  -2   2   2      17056.21      17354.12       504.07 o                         
  -1   2   2       5221.44       5666.65        67.61 o                         
   0   2   2         43.37         38.78         1.40 o                         
   1   2   2        332.97        215.40         2.74 o                         
   2   2   2      18492.33      20150.12       788.98 o                         
   3   2   2       5656.16       5859.24        63.70 o                         
   4   2   2      12339.31      12898.52       138.33 o                         
   5   2   2          1.37          0.04         0.74 o                         
   6   2   2        565.56        643.87         8.18 o                         
   7   2   2        614.01        587.33         7.75 o                         
   8   2   2        111.91        111.64         3.78 o                         
   9   2   2        137.90        149.23         4.72 o                         
  10   2   2          7.34          0.14         2.07 o                         
  11   2   2         41.52         37.59         4.63 o                         
  12   2   2         35.59         37.41         5.03 o                         
  13   2   2          0.72         -1.64         3.56 o                         
  14   2   2          0.08         -2.58         4.04 o                         
 -14   3   2          3.19         -0.62         6.03 o                         
 -13   3   2          7.21         12.23         6.12 o                         
 -12   3   2         28.72         25.60         4.18 o                         
 -11   3   2        208.65        239.56         6.94 o                         
 -10   3   2         17.39          9.74         2.21 o                         
  -9   3   2        536.91        512.32         9.54 o                         
  -8   3   2        202.11        190.16         3.74 o                         
  -7   3   2        110.10         80.14         2.50 o                         
  -6   3   2        453.48        525.85         7.66 o                         
  -5   3   2        104.71         93.05         2.81 o                         
  -4   3   2       2676.10       2547.49        28.11 o                         
  -3   3   2        654.26        536.78         6.08 o                         
  -2   3   2      19384.71      19357.05       290.31 o                         
  -1   3   2      20641.57      19217.44       479.55 o                         
   0   3   2       6190.01       5822.71        68.66 o                         
   1   3   2       2955.41       2798.19        30.49 o                         
   2   3   2      22217.67      22707.15       635.32 o                         
   3   3   2        438.03        397.38        11.84 o                         
   4   3   2       4130.07       4243.51        46.35 o                         
   5   3   2        700.69        671.71         8.23 o                         
   6   3   2        482.62        547.44         7.09 o                         
   7   3   2         71.15         91.65         3.42 o                         
   8   3   2        938.40        850.05        13.76 o                         
   9   3   2        187.78        184.36         7.39 o                         
  10   3   2          0.21          1.70         1.90 o                         
  11   3   2        127.70        146.41         5.04 o                         
  12   3   2         88.15        104.65         7.08 o                         
  13   3   2          1.69          3.61         3.97 o                         
  14   3   2          4.39          1.00         4.28 o                         
 -14   4   2          0.99          0.64         4.27 o                         
 -13   4   2         11.87          8.18         5.79 o                         
 -12   4   2          5.75          1.09         5.25 o                         
 -11   4   2          5.75          3.23         2.56 o                         
 -10   4   2        383.37        347.58         9.26 o                         
  -9   4   2         85.11         84.45         4.33 o                         
  -8   4   2        283.62        357.28         7.00 o                         
  -7   4   2        106.53        113.13         2.72 o                         
  -6   4   2         40.19         35.51         1.61 o                         
  -5   4   2          0.71          0.13         0.80 o                         
  -4   4   2         60.03         31.88         1.57 o                         
  -3   4   2       2372.25       2266.79        25.03 o                         
  -2   4   2         25.25         20.45         1.34 o                         
  -1   4   2        174.92        140.73         2.42 o                         
   0   4   2        336.14        298.67         4.22 o                         
   1   4   2       6938.45       6631.75        78.02 o                         
   2   4   2        253.13        270.50         3.75 o                         
   3   4   2        305.24        337.20         4.39 o                         
   4   4   2       2143.00       2124.15        26.04 o                         
   5   4   2        447.77        419.51         6.24 o                         
   6   4   2        506.18        473.13         6.30 o                         
   7   4   2        886.78        885.57        14.03 o                         
   8   4   2        514.51        507.13         9.36 o                         
   9   4   2         26.37         22.10         2.52 o                         
  10   4   2         28.70         35.94         3.51 o                         
  11   4   2         36.81         38.93         3.59 o                         
  12   4   2          8.86          0.78         3.40 o                         
  13   4   2         43.66         52.25         6.03 o                         
  14   4   2         56.41         80.72        11.06 o                         
 -14   5   2          4.18          3.18         5.73 o                         
 -13   5   2          0.09         -0.61         3.24 o                         
 -12   5   2        104.14         98.94         4.73 o                         
 -11   5   2          8.24         10.54         2.57 o                         
 -10   5   2          7.47          7.51         2.75 o                         
  -9   5   2         11.57         12.91         2.25 o                         
  -8   5   2        535.84        492.21         8.32 o                         
  -7   5   2        255.21        266.05         5.85 o                         
  -6   5   2        836.18        842.71        10.46 o                         
  -5   5   2        425.60        521.38         6.84 o                         
  -4   5   2      10178.09      11168.12       119.82 o                         
  -3   5   2       2461.80       2777.38        30.56 o                         
  -2   5   2        538.94        655.73         7.86 o                         
  -1   5   2          0.55          4.81         0.85 o                         
   0   5   2        502.14        490.09         6.60 o                         
   1   5   2        768.16        776.40        20.33 o                         
   2   5   2        103.05         74.35         1.72 o                         
   3   5   2        351.48        317.78         4.29 o                         
   4   5   2          4.05          5.60         2.48 o                         
   5   5   2        130.96        144.20         3.00 o                         
   6   5   2         16.99         13.04         1.78 o                         
   7   5   2          7.52          7.61         1.80 o                         
   8   5   2        166.45        141.23         4.69 o                         
   9   5   2          0.07         -2.46         2.46 o                         
  10   5   2         38.11         43.33         3.34 o                         
  11   5   2          4.97          4.09         2.32 o                         
  12   5   2          1.39          4.84         2.52 o                         
  13   5   2          3.22          3.35         5.41 o                         
 -13   6   2          2.93          6.40         3.35 o                         
 -12   6   2         10.54          9.52         3.75 o                         
 -11   6   2         13.06         18.27         3.28 o                         
 -10   6   2         26.86         28.04         4.88 o                         
  -9   6   2        447.18        440.00        10.57 o                         
  -8   6   2        413.13        425.00        14.79 o                         
  -7   6   2        625.29        668.93        11.36 o                         
  -6   6   2          7.24          5.64         1.20 o                         
  -5   6   2         22.16         25.39         1.80 o                         
  -4   6   2       1941.43       2085.01        23.45 o                         
  -3   6   2       3647.74       3882.50        42.42 o                         
  -2   6   2        341.42        433.61         5.82 o                         
  -1   6   2         70.61         92.76         2.17 o                         
   0   6   2        961.00        946.37        12.11 o                         
   1   6   2        925.98       1028.28        19.91 o                         
   2   6   2       4630.73       5142.88        55.68 o                         
   3   6   2          8.12         30.33         1.55 o                         
   4   6   2        295.33        323.99         4.26 o                         
   5   6   2         18.77         16.24         1.33 o                         
   6   6   2         15.05         18.01         1.89 o                         
   7   6   2        406.03        389.32         7.74 o                         
   8   6   2         92.48         75.27         4.19 o                         
   9   6   2          9.22         13.98         2.59 o                         
  10   6   2         59.34         60.06         3.91 o                         
  11   6   2         12.06         19.63         2.92 o                         
  12   6   2          2.59         -2.84         2.84 o                         
  13   6   2          9.32         14.14         7.03 o                         
 -13   7   2         35.72         33.27         4.40 o                         
 -12   7   2          3.72          3.05         3.11 o                         
 -11   7   2         82.83        103.42         5.54 o                         
 -10   7   2        525.22        525.09        12.38 o                         
  -9   7   2        480.41        465.08        12.85 o                         
  -8   7   2         60.66         63.31         4.46 o                         
  -7   7   2          1.76          1.95         1.81 o                         
  -6   7   2        221.97        255.73         4.89 o                         
  -5   7   2         10.00         16.78         1.52 o                         
  -4   7   2        234.62        286.31         4.38 o                         
  -3   7   2       2170.26       2298.48        25.71 o                         
  -2   7   2         83.71         58.10         1.78 o                         
  -1   7   2        261.93        278.06         5.51 o                         
   0   7   2        148.52        181.71         3.35 o                         
   1   7   2        121.57        199.85         4.10 o                         
   2   7   2       3228.16       3438.56        37.72 o                         
   3   7   2        263.62        267.31         3.99 o                         
   4   7   2         25.75         42.00         1.50 o                         
   5   7   2         18.58         13.90         1.59 o                         
   6   7   2         14.47         12.87         1.62 o                         
   7   7   2        185.97        189.32         6.22 o                         
   8   7   2       1171.44       1128.37        18.06 o                         
   9   7   2        851.52        913.25        15.56 o                         
  10   7   2        292.99        322.17         7.92 o                         
  11   7   2          0.02          2.10         3.09 o                         
  12   7   2         63.29         81.93         4.86 o                         
  13   7   2          0.01          0.39         3.01 o                         
 -13   8   2          0.11          4.39         7.47 o                         
 -12   8   2         16.87         20.91         3.90 o                         
 -11   8   2         88.24         91.12         5.71 o                         
 -10   8   2         75.31         82.55         5.82 o                         
  -9   8   2         29.79         32.76         3.75 o                         
  -8   8   2         19.95         15.97         3.03 o                         
  -7   8   2         25.20         19.18         3.60 o                         
  -6   8   2         32.03         22.94         3.18 o                         
  -5   8   2        136.56        132.48         3.36 o                         
  -4   8   2        250.67        298.96         4.64 o                         
  -3   8   2        513.26        492.16         6.63 o                         
  -2   8   2       1282.07       1366.81        15.89 o                         
  -1   8   2        157.24        199.85         4.55 o                         
   0   8   2         19.70         29.15         1.69 o                         
   1   8   2          9.87          6.23         0.93 o                         
   2   8   2         61.43         40.60         1.67 o                         
   3   8   2       2571.11       2735.85        33.35 o                         
   4   8   2         33.56         38.31         2.25 o                         
   5   8   2         31.72         36.51         3.13 o                         
   6   8   2        347.91        334.43         8.33 o                         
   7   8   2        461.38        445.13        10.48 o                         
   8   8   2        145.86        172.58         6.33 o                         
   9   8   2          1.60         -2.22         2.60 o                         
  10   8   2         96.61        123.75         5.96 o                         
  11   8   2         17.06         20.81         3.60 o                         
  12   8   2         14.67         23.86         3.94 o                         
  13   8   2         41.83         61.79         6.53 o                         
 -12   9   2         18.86         15.61         3.95 o                         
 -11   9   2          2.28         -1.42         3.15 o                         
 -10   9   2         15.13         13.13         3.38 o                         
  -9   9   2          6.10          3.11         2.85 o                         
  -8   9   2          7.58         12.32         3.00 o                         
  -7   9   2          0.20         -2.14         2.21 o                         
  -6   9   2          0.00         -2.06         2.06 o                         
  -5   9   2        375.36        347.95         8.53 o                         
  -4   9   2          1.05          4.44         1.13 o                         
  -3   9   2       1492.60       1514.62        17.69 o                         
  -2   9   2        141.53        167.87         3.24 o                         
  -1   9   2         31.36         19.46         1.41 o                         
   0   9   2        339.57        437.06         6.12 o                         
   1   9   2          0.19          0.70         0.95 o                         
   2   9   2        211.28        185.52         3.38 o                         
   3   9   2          1.26          2.86         0.94 o                         
   4   9   2        194.87        183.96         5.53 o                         
   5   9   2          1.62          0.88         1.34 o                         
   6   9   2        155.44        148.25         5.57 o                         
   7   9   2        130.63        136.42         9.85 o                         
   8   9   2         22.53         26.96         5.98 o                         
   9   9   2        174.11        196.84         7.22 o                         
  10   9   2          3.24         -2.69         2.69 o                         
  11   9   2         22.01         29.17         4.08 o                         
  12   9   2          1.64          4.20         3.49 o                         
 -12  10   2         35.44         36.16         5.62 o                         
 -11  10   2          0.00         -0.98         3.21 o                         
 -10  10   2         50.82         43.61         4.46 o                         
  -9  10   2          1.65          4.14         2.73 o                         
  -8  10   2          8.94          5.47         3.62 o                         
  -7  10   2         37.55         25.72         3.26 o                         
  -6  10   2        110.25        103.04         5.21 o                         
  -5  10   2          9.50          9.78         2.51 o                         
  -4  10   2         10.76         21.99         2.16 o                         
  -3  10   2        857.83        839.83        10.65 o                         
  -2  10   2         84.53        104.29         2.68 o                         
  -1  10   2        199.59        178.80         3.49 o                         
   0  10   2         91.88         86.79         3.38 o                         
   1  10   2         10.92          2.69         1.12 o                         
   2  10   2          7.90         11.25         1.25 o                         
   3  10   2         87.04         60.01         3.70 o                         
   4  10   2        202.71        224.22         6.40 o                         
   5  10   2        345.59        345.67         7.23 o                         
   6  10   2        112.56        101.45         4.05 o                         
   7  10   2          1.80          1.24         3.01 o                         
   8  10   2        125.72        111.26         5.60 o                         
   9  10   2          4.95          6.09         2.97 o                         
  10  10   2         11.79         11.09         3.39 o                         
  11  10   2         20.03          1.43         4.15 o                         
  12  10   2          0.02          4.63         4.84 o                         
 -11  11   2          9.79          4.10         3.53 o                         
 -10  11   2          8.94          6.88         3.31 o                         
  -9  11   2         78.73         89.77         5.42 o                         
  -8  11   2        225.89        214.89         7.53 o                         
  -7  11   2         63.22         57.57         5.47 o                         
  -6  11   2          0.96          2.09         2.56 o                         
  -5  11   2        507.37        454.49        10.65 o                         
  -4  11   2         71.88         75.67         4.37 o                         
  -3  11   2        733.43        700.93        11.89 o                         
  -2  11   2          0.00          1.94         1.26 o                         
  -1  11   2          5.98          8.74         1.36 o                         
   0  11   2        279.74        298.94         5.32 o                         
   1  11   2        447.93        405.84        10.35 o                         
   2  11   2        206.20        255.76         6.18 o                         
   3  11   2        142.30        115.97         7.46 o                         
   4  11   2          4.10          1.49         1.68 o                         
   5  11   2         37.52         35.11         4.45 o                         
   6  11   2          0.11          1.07         2.50 o                         
   7  11   2         27.34         27.95         3.50 o                         
   8  11   2          0.23          2.05         2.82 o                         
   9  11   2         14.84         13.25         3.35 o                         
  10  11   2          2.24         -0.39         5.10 o                         
  11  11   2         72.78         69.51         5.61 o                         
 -10  12   2          9.64          7.13         3.55 o                         
  -9  12   2          2.53         10.19         3.31 o                         
  -8  12   2          1.09          1.75         4.76 o                         
  -7  12   2          9.19          6.31         3.32 o                         
  -6  12   2        224.11        175.56         6.79 o                         
  -5  12   2         14.06         10.59         2.91 o                         
  -4  12   2        159.94        159.16         6.25 o                         
  -3  12   2        657.70        618.07        13.04 o                         
  -2  12   2         96.60         92.39         3.27 o                         
  -1  12   2         37.06         33.50         2.24 o                         
   0  12   2          0.34         -0.64         1.41 o                         
   1  12   2        500.48        523.38         8.34 o                         
   2  12   2        340.84        380.31         9.27 o                         
   3  12   2         80.44         73.69         6.61 o                         
   4  12   2         28.83         38.27         3.44 o                         
   5  12   2        134.56        106.51         5.25 o                         
   6  12   2        239.81        245.11         7.64 o                         
   7  12   2         16.35         13.40         3.39 o                         
   8  12   2          7.78          5.64         3.00 o                         
   9  12   2          2.13          7.57         3.35 o                         
  10  12   2          7.99          9.20         5.18 o                         
 -10  13   2          6.89         -5.65         5.65 o                         
  -9  13   2          9.49         10.98         3.51 o                         
  -8  13   2          0.86          6.12         3.05 o                         
  -7  13   2          1.86          4.46         3.07 o                         
  -6  13   2         13.34         12.01         3.11 o                         
  -5  13   2         73.13         63.97         4.58 o                         
  -4  13   2         22.54         19.23         3.18 o                         
  -3  13   2         82.74         89.01         5.04 o                         
  -2  13   2        232.55        243.97         6.20 o                         
  -1  13   2        419.46        392.43         7.10 o                         
   0  13   2         30.54         19.67         3.07 o                         
   1  13   2        141.99        174.37         6.97 o                         
   2  13   2          5.94          5.22         1.99 o                         
   3  13   2          3.69         10.49         3.56 o                         
   4  13   2        248.99        244.00         7.42 o                         
   5  13   2         91.85         99.12         5.37 o                         
   6  13   2          9.57         11.22         3.03 o                         
   7  13   2          0.54          1.36         2.87 o                         
   8  13   2         32.50         36.37         4.18 o                         
   9  13   2         15.51         14.18         3.62 o                         
  10  13   2          0.03         -1.65         3.24 o                         
  -9  14   2         20.54         27.65         4.34 o                         
  -8  14   2         34.70         37.32         4.50 o                         
  -7  14   2          3.08         -0.99         3.02 o                         
  -6  14   2         25.90         19.52         4.70 o                         
  -5  14   2        100.07        109.69         5.82 o                         
  -4  14   2         72.38         79.58         6.46 o                         
  -3  14   2        136.55        156.02         7.79 o                         
  -2  14   2          0.06         -0.96         2.57 o                         
  -1  14   2          6.13          7.01         2.36 o                         
   0  14   2          2.06         -1.23         2.57 o                         
   1  14   2         99.73         93.19         4.58 o                         
   2  14   2          7.70          8.33         2.72 o                         
   3  14   2         27.67         26.88         4.95 o                         
   4  14   2          9.02          8.39         3.15 o                         
   5  14   2          0.02         -2.23         2.70 o                         
   6  14   2         33.78         25.99         5.50 o                         
   7  14   2         30.97         33.56         4.16 o                         
   8  14   2          4.32         -3.09         3.09 o                         
   9  14   2          0.10          2.01         3.23 o                         
  -8  15   2          5.48          4.36         3.49 o                         
  -7  15   2          5.71          4.64         4.86 o                         
  -6  15   2          2.56         -0.37         3.16 o                         
  -5  15   2          0.87          0.20         3.72 o                         
  -4  15   2         25.76         12.85         3.24 o                         
  -3  15   2         25.09         31.98         3.86 o                         
  -2  15   2        337.74        352.44        10.40 o                         
  -1  15   2         49.77         63.00         3.76 o                         
   0  15   2          1.15         -2.92         2.92 o                         
   1  15   2          4.73          2.92         3.24 o                         
   2  15   2         21.84         14.97         3.82 o                         
   3  15   2         10.29         11.19         5.06 o                         
   4  15   2          5.49         11.48         3.18 o                         
   5  15   2          2.61          9.03         3.30 o                         
   6  15   2         25.67         24.17         3.79 o                         
   7  15   2         27.29         20.71         3.92 o                         
   8  15   2         44.13         45.56         5.85 o                         
  -7  16   2          0.45         -6.20         6.20 o                         
  -6  16   2          5.20          4.04         3.48 o                         
  -5  16   2         69.56         62.31         5.08 o                         
  -4  16   2          0.02         -0.03         3.45 o                         
  -3  16   2         59.83         65.39         5.10 o                         
  -2  16   2         12.38         14.22         3.86 o                         
  -1  16   2          3.23          6.15         5.29 o                         
   0  16   2         54.18         61.54         8.06 o                         
   1  16   2         30.32         32.98         6.31 o                         
   2  16   2          0.04         -2.90         3.27 o                         
   3  16   2          3.71          5.06         3.61 o                         
   4  16   2          6.92         19.82         4.53 o                         
   5  16   2         48.02         45.18         4.53 o                         
   6  16   2          0.80          1.82         6.00 o                         
   7  16   2         78.22         92.38        10.83 o                         
  -5  17   2        137.58        166.14         7.58 o                         
  -4  17   2         32.46         34.81         4.46 o                         
  -3  17   2         17.55         16.69         7.60 o                         
  -2  17   2         30.74         18.50         6.76 o                         
   1  17   2         10.69         -0.85         5.15 o                         
   2  17   2         25.81         27.06         4.66 o                         
   3  17   2         31.04         31.56         4.93 o                         
   4  17   2          5.72          2.88         5.45 o                         
   5  17   2          5.31          0.63         4.40 o                         
  -3  18   2         12.63         20.59         7.47 o                         
   2  18   2          4.78         12.17         6.32 o                         
   3  18   2          0.62          0.44         4.14 o                         
 -14   1   3          2.96          1.38         6.00 o                         
 -13   1   3         17.41         36.54         5.07 o                         
 -12   1   3         29.08         18.10         4.13 o                         
 -11   1   3         12.45          3.77         2.16 o                         
 -10   1   3         31.80         28.66         2.21 o                         
  -9   1   3          0.49          2.41         1.16 o                         
  -8   1   3          1.76          3.13         0.84 o                         
  -7   1   3        321.28        323.41         6.27 o                         
  -6   1   3        202.66        247.86         4.98 o                         
  -5   1   3       3757.80       4124.27        55.12 o                         
  -4   1   3        360.97        218.88         8.07 o                         
  -3   1   3         54.58         28.22         1.02 o                         
  -2   1   3        610.12        482.86         5.72 o                         
  -1   1   3      10376.34      10826.73       225.29 o                         
   0   1   3       1449.68       1512.78        16.84 o                         
   1   1   3        700.96        720.86         8.16 o                         
   2   1   3      17811.51      17875.98       337.14 o                         
   3   1   3       3648.33       3573.60        42.59 o                         
   4   1   3        479.57        458.52         6.28 o                         
   5   1   3        885.86        814.59        10.66 o                         
   6   1   3        750.87        686.98         8.58 o                         
   7   1   3        141.22        149.28         3.00 o                         
   8   1   3        284.17        298.15         4.82 o                         
   9   1   3        738.04        795.58        13.09 o                         
  10   1   3        318.74        291.04        10.34 o                         
  11   1   3        114.44        103.78         6.90 o                         
  12   1   3         85.71         86.78         6.80 o                         
  13   1   3          0.72          3.72         4.16 o                         
  14   1   3          9.26          3.82         4.33 o                         
 -14   2   3          2.70         12.23         6.73 o                         
 -13   2   3          9.75         19.09         6.41 o                         
 -12   2   3         70.00         88.52         6.37 o                         
 -11   2   3         26.99         26.08         2.81 o                         
 -10   2   3          4.99          6.90         1.94 o                         
  -9   2   3         17.12         17.35         1.60 o                         
  -8   2   3        675.86        755.43         9.92 o                         
  -7   2   3         91.37         90.45         2.90 o                         
  -6   2   3         56.05         60.32         2.03 o                         
  -5   2   3         41.59         41.64         1.61 o                         
  -4   2   3       1016.42       1040.25        12.07 o                         
  -3   2   3       1864.25       2181.22        26.33 o                         
  -2   2   3        392.26        331.02         4.62 o                         
  -1   2   3        106.07        124.26         2.01 o                         
   0   2   3      19745.16      19222.49       578.44 o                         
   1   2   3      14662.39      14331.87       155.32 o                         
   2   2   3      22401.06      24828.24       874.68 o                         
   3   2   3      13029.74      14077.69       178.23 o                         
   4   2   3          6.74         14.20         0.83 o                         
   5   2   3       3275.00       3181.02        34.94 o                         
   6   2   3        427.62        421.98         5.73 o                         
   7   2   3         15.83         29.77         1.54 o                         
   8   2   3         90.98         83.62         5.16 o                         
   9   2   3        338.35        344.78         8.59 o                         
  10   2   3         31.89         43.33         3.75 o                         
  11   2   3         13.02          8.41         4.25 o                         
  12   2   3         44.66         44.44         5.42 o                         
  13   2   3         21.42         19.96         4.64 o                         
  14   2   3          0.66          0.19         4.39 o                         
 -14   3   3          3.10          8.72         4.70 o                         
 -13   3   3         12.45         15.88         6.26 o                         
 -12   3   3         28.15         30.06         5.00 o                         
 -11   3   3        141.80        146.51         5.03 o                         
 -10   3   3          1.29          1.23         1.91 o                         
  -9   3   3         50.22         37.27         2.25 o                         
  -8   3   3         31.51         27.40         3.25 o                         
  -7   3   3         24.26         13.89         1.25 o                         
  -6   3   3         11.44         24.13         1.28 o                         
  -5   3   3        706.37        895.57         9.99 o                         
  -4   3   3        160.42        133.37         2.39 o                         
  -3   3   3         41.71         25.32         1.07 o                         
  -2   3   3        184.53        178.49         2.85 o                         
  -1   3   3        122.55        125.36         1.89 o                         
   0   3   3       1093.10       1177.82        13.12 o                         
   1   3   3         11.71          4.45         0.43 o                         
   2   3   3       1907.35       1838.82        22.50 o                         
   3   3   3         25.82         61.94         2.02 o                         
   4   3   3        371.92        391.83         5.71 o                         
   5   3   3       1314.94       1481.00        16.87 o                         
   6   3   3       1153.04       1258.79        14.69 o                         
   7   3   3        618.74        607.12        10.24 o                         
   8   3   3        872.50       1015.24        15.96 o                         
   9   3   3        561.21        490.52         9.38 o                         
  10   3   3          7.44          6.41         2.07 o                         
  11   3   3         21.03         18.96         3.10 o                         
  12   3   3          6.18         11.58         3.95 o                         
  13   3   3         12.30         10.34         4.33 o                         
  14   3   3          3.04          2.69         4.46 o                         
 -14   4   3          0.06          2.50         5.32 o                         
 -13   4   3          6.52         20.11         6.38 o                         
 -12   4   3          1.29         -2.23         2.23 o                         
 -11   4   3         18.24         12.09         2.83 o                         
 -10   4   3         21.86         25.68         3.17 o                         
  -9   4   3          0.12          2.83         1.76 o                         
  -8   4   3        323.52        330.64         5.98 o                         
  -7   4   3         12.51         27.18         1.68 o                         
  -6   4   3        122.31        153.09         2.97 o                         
  -5   4   3          0.91          1.69         0.80 o                         
  -4   4   3       3870.18       4340.60        47.26 o                         
  -3   4   3          0.09          2.58         0.56 o                         
  -2   4   3        343.98        256.72         4.75 o                         
  -1   4   3        726.27        660.35         7.74 o                         
   0   4   3       1572.41       1526.50        18.59 o                         
   1   4   3        320.78        232.67         3.47 o                         
   2   4   3        691.80        629.68         7.46 o                         
   3   4   3          2.10          2.54         1.25 o                         
   4   4   3         58.45         85.38         2.65 o                         
   5   4   3        362.90        356.80         5.46 o                         
   6   4   3        553.66        526.16        14.60 o                         
   7   4   3          5.20          7.79         1.68 o                         
   8   4   3        258.68        308.04         6.77 o                         
   9   4   3          2.17         -0.78         2.02 o                         
  10   4   3          9.44          5.98         2.58 o                         
  11   4   3         72.87         63.02         5.69 o                         
  12   4   3         13.47          9.18         3.97 o                         
  13   4   3         83.48        114.36         8.16 o                         
  14   4   3          3.84         12.41         7.15 o                         
 -14   5   3         18.97         25.64         7.15 o                         
 -13   5   3          0.00         -2.80         2.80 o                         
 -12   5   3          2.23         -0.76         2.68 o                         
 -11   5   3        112.28        103.45         5.46 o                         
 -10   5   3         76.60         59.07         4.20 o                         
  -9   5   3        124.46        111.45         4.19 o                         
  -8   5   3        480.86        497.44        12.05 o                         
  -7   5   3        353.54        343.40         5.33 o                         
  -6   5   3        907.33        937.76        11.50 o                         
  -5   5   3          0.69          0.84         0.75 o                         
  -4   5   3       1482.26       1674.11        19.00 o                         
  -3   5   3        987.79       1075.08        12.47 o                         
  -2   5   3       1292.10       1364.08        16.98 o                         
  -1   5   3       1072.05       1229.13        13.95 o                         
   0   5   3         71.46         48.66         1.41 o                         
   1   5   3         63.83        101.32         2.41 o                         
   2   5   3        871.23       1003.12        10.72 o                         
   3   5   3       7010.72       7184.38        77.75 o                         
   4   5   3        456.63        611.27        11.54 o                         
   5   5   3         75.94         81.18         2.12 o                         
   6   5   3         22.38         16.94         3.09 o                         
   7   5   3        324.11        275.24         6.08 o                         
   8   5   3        144.95        139.13         4.74 o                         
   9   5   3        274.37        266.65         6.61 o                         
  10   5   3        703.06        748.89        14.74 o                         
  11   5   3         15.81         17.18         3.39 o                         
  12   5   3          0.75          1.82         3.68 o                         
  13   5   3         74.49         92.85        11.12 o                         
 -13   6   3         21.28         26.46         4.07 o                         
 -12   6   3          0.02         -0.86         2.60 o                         
 -11   6   3          4.20         -0.39         3.01 o                         
 -10   6   3          2.13          0.20         2.78 o                         
  -9   6   3         34.14         26.57         3.68 o                         
  -8   6   3         68.53         65.27         4.22 o                         
  -7   6   3         13.82         21.22         1.71 o                         
  -6   6   3         26.62         35.91         1.72 o                         
  -5   6   3         99.17        118.15         2.53 o                         
  -4   6   3         38.03         58.21         1.84 o                         
  -3   6   3       2304.19       2585.17        28.67 o                         
  -2   6   3         41.49         47.67         1.64 o                         
  -1   6   3       1285.60       1234.48        14.14 o                         
   0   6   3       2631.21       2857.68        34.39 o                         
   1   6   3       3085.59       3268.35        39.11 o                         
   2   6   3       3269.81       3256.92        35.65 o                         
   3   6   3        614.46        541.49         6.79 o                         
   4   6   3        178.98        134.91         2.88 o                         
   5   6   3        521.32        545.04         9.32 o                         
   6   6   3        201.04        215.58         5.17 o                         
   7   6   3        153.79        152.59         4.58 o                         
   8   6   3          0.72          4.60         2.29 o                         
   9   6   3       1248.14       1157.89        18.64 o                         
  10   6   3         38.63         26.45         2.95 o                         
  11   6   3         14.21         11.70         2.70 o                         
  12   6   3        184.53        216.24        19.12 o                         
  13   6   3          2.73         -1.65         5.62 o                         
 -13   7   3         33.42         36.06         4.57 o                         
 -12   7   3         10.62          7.57         3.29 o                         
 -11   7   3          0.14          4.49         3.63 o                         
 -10   7   3         28.98         19.81         3.43 o                         
  -9   7   3        379.88        333.77         9.09 o                         
  -8   7   3          0.93         -0.02         3.38 o                         
  -7   7   3        305.26        303.88         8.04 o                         
  -6   7   3         41.91         46.41         2.83 o                         
  -5   7   3        433.11        365.78         5.38 o                         
  -4   7   3        637.05        601.19         7.79 o                         
  -3   7   3       1001.08        899.16        10.86 o                         
  -2   7   3       1455.36       1325.72        28.79 o                         
  -1   7   3        758.33        758.19         9.24 o                         
   0   7   3          1.03         21.97         1.29 o                         
   1   7   3          3.42          2.46         1.00 o                         
   2   7   3       3446.83       3315.07        36.40 o                         
   3   7   3        171.56        188.85         3.58 o                         
   4   7   3         44.62         52.80         1.96 o                         
   5   7   3        201.85        195.08         5.11 o                         
   6   7   3        400.15        392.51         7.71 o                         
   7   7   3       1198.72       1131.76        17.76 o                         
   8   7   3         56.21         63.38         3.81 o                         
   9   7   3        370.79        331.69         7.98 o                         
  10   7   3         48.57         48.48         3.56 o                         
  11   7   3         29.61         31.44         4.79 o                         
  12   7   3          6.73          7.93         4.34 o                         
  13   7   3         41.26         58.42         6.42 o                         
 -13   8   3          1.16         -2.75         4.19 o                         
 -12   8   3         10.54         12.83         3.69 o                         
 -11   8   3        203.97        200.54         7.61 o                         
 -10   8   3        578.61        504.03        12.24 o                         
  -9   8   3          2.90         -1.23         2.63 o                         
  -8   8   3        234.76        235.68         7.47 o                         
  -7   8   3         14.35         15.81         2.74 o                         
  -6   8   3        180.34        161.44         5.53 o                         
  -5   8   3        101.99        100.20         4.70 o                         
  -4   8   3          5.25          0.43         0.88 o                         
  -3   8   3        291.25        272.21         4.30 o                         
  -2   8   3        645.64        632.16         8.94 o                         
  -1   8   3          8.60         13.57         1.08 o                         
   0   8   3       1268.44       1400.14        17.76 o                         
   1   8   3        761.03        780.55        10.54 o                         
   2   8   3       1133.12       1145.09        13.50 o                         
   3   8   3       1889.04       2012.84        22.75 o                         
   4   8   3         14.11         19.00         2.80 o                         
   5   8   3          0.00         -1.23         1.33 o                         
   6   8   3        112.44        115.21         4.07 o                         
   7   8   3        796.45        826.60        14.35 o                         
   8   8   3        111.53        120.49         4.22 o                         
   9   8   3         63.27         81.99         4.15 o                         
  10   8   3         24.90         24.99         3.76 o                         
  11   8   3         18.68         19.59         3.46 o                         
  12   8   3         10.92         16.72         3.80 o                         
  13   8   3          2.72         -3.86         3.86 o                         
 -12   9   3         43.49         32.31         4.33 o                         
 -11   9   3         36.69         22.00         3.92 o                         
 -10   9   3          2.13         -0.06         2.88 o                         
  -9   9   3         21.84         25.36         3.53 o                         
  -8   9   3          0.10         -2.48         2.52 o                         
  -7   9   3         87.40         99.62         4.98 o                         
  -6   9   3          7.14          0.69         2.49 o                         
  -5   9   3         81.89         59.52         3.04 o                         
  -4   9   3        690.17        759.01        10.83 o                         
  -3   9   3        142.16        175.48         3.40 o                         
  -2   9   3        619.61        583.76         8.56 o                         
  -1   9   3        132.52        101.51         2.51 o                         
   0   9   3         93.28        102.00         2.71 o                         
   1   9   3        184.24        204.70         4.25 o                         
   2   9   3        358.78        373.70         5.44 o                         
   3   9   3        546.29        490.50         7.51 o                         
   4   9   3         77.86         99.27         3.50 o                         
   5   9   3         48.22         53.32         3.07 o                         
   6   9   3         88.81         75.16         7.64 o                         
   7   9   3        915.63        946.03        30.13 o                         
   8   9   3        299.03        291.61         7.14 o                         
   9   9   3        206.43        238.81         9.56 o                         
  10   9   3         31.79         33.04         3.99 o                         
  11   9   3         42.07         49.05         5.54 o                         
  12   9   3         15.11         17.65         5.10 o                         
 -12  10   3         18.90         17.73         8.40 o                         
 -11  10   3         33.17         40.35         4.60 o                         
 -10  10   3          8.97         11.45         4.51 o                         
  -9  10   3          8.29          9.00         3.09 o                         
  -8  10   3        175.68        151.09         6.30 o                         
  -7  10   3         32.14         21.57         3.65 o                         
  -6  10   3         43.07         33.10         3.46 o                         
  -5  10   3          1.17          1.24         2.29 o                         
  -4  10   3         39.47         64.47         3.29 o                         
  -3  10   3        882.03        856.70        12.07 o                         
  -2  10   3        639.96        683.74        16.22 o                         
  -1  10   3          9.58         25.64         1.58 o                         
   0  10   3        863.62        914.56        12.48 o                         
   1  10   3        667.95        717.65        10.20 o                         
   2  10   3          1.19          0.69         1.22 o                         
   3  10   3        241.29        250.26         5.55 o                         
   4  10   3         43.01         34.25         2.50 o                         
   5  10   3         11.06          5.55         2.07 o                         
   6  10   3         84.55         61.58         4.33 o                         
   7  10   3          0.03          0.84         1.44 o                         
   8  10   3         60.32         56.92         4.46 o                         
   9  10   3         47.12         44.97         9.98 o                         
  10  10   3         37.29         38.79         4.85 o                         
  11  10   3          4.59          3.75         4.60 o                         
  12  10   3        106.29        117.41        16.42 o                         
 -11  11   3         41.55         27.34         4.18 o                         
 -10  11   3         45.57         51.58         5.75 o                         
  -9  11   3         19.90         28.95         3.88 o                         
  -8  11   3         25.61         12.38         3.13 o                         
  -7  11   3          0.07         -1.14         2.54 o                         
  -6  11   3          5.85          7.82         2.67 o                         
  -5  11   3          4.85          3.39         2.48 o                         
  -4  11   3        523.27        514.69        15.70 o                         
  -3  11   3         20.70         16.34         1.83 o                         
  -2  11   3         89.04         63.55         2.73 o                         
  -1  11   3        655.37        709.33         9.39 o                         
   0  11   3        227.36        219.73         4.51 o                         
   1  11   3          8.93         16.47         1.66 o                         
   2  11   3         43.20         34.22         2.10 o                         
   3  11   3        376.84        358.30         7.22 o                         
   4  11   3          2.20          1.40         1.66 o                         
   5  11   3        640.99        643.25        13.50 o                         
   6  11   3        316.39        278.59         9.57 o                         
   7  11   3         72.56         60.07         4.97 o                         
   8  11   3          0.64          2.77         2.82 o                         
   9  11   3          5.83         15.52         3.37 o                         
  10  11   3          0.00          3.03         3.21 o                         
  11  11   3          2.68          1.13         3.57 o                         
 -10  12   3          0.06          1.45         3.28 o                         
  -9  12   3          2.82         -1.37         3.79 o                         
  -8  12   3          1.74          0.07         2.67 o                         
  -7  12   3         54.54         63.73         4.64 o                         
  -6  12   3        136.93        123.84         5.82 o                         
  -5  12   3          7.43          7.29         2.75 o                         
  -4  12   3        155.52        141.05         5.87 o                         
  -3  12   3         75.31         91.08         5.91 o                         
  -2  12   3        217.92        203.73         4.73 o                         
  -1  12   3        232.95        197.48         4.61 o                         
   0  12   3        117.38        107.02         3.37 o                         
   1  12   3         54.31         43.10         2.44 o                         
   2  12   3       1246.94       1137.43        21.02 o                         
   3  12   3        165.22        155.28         7.98 o                         
   4  12   3          3.08         -0.62         2.25 o                         
   5  12   3          6.82          6.27         2.77 o                         
   6  12   3          1.29         -0.54         2.65 o                         
   7  12   3          3.31          0.46         2.60 o                         
   8  12   3         78.73         85.00         5.20 o                         
   9  12   3         26.98         28.22         4.00 o                         
  10  12   3          2.70          4.30         3.33 o                         
  -9  13   3          0.57          3.77         3.33 o                         
  -8  13   3         23.96         10.93         3.74 o                         
  -7  13   3         16.73         11.92         3.25 o                         
  -6  13   3         86.44         79.38         5.14 o                         
  -5  13   3          9.21          0.44         2.67 o                         
  -4  13   3         63.63         61.44         4.41 o                         
  -3  13   3        714.51        678.93        14.38 o                         
  -2  13   3        155.82        167.35         5.20 o                         
  -1  13   3        116.63        147.41         4.30 o                         
   0  13   3         42.14         42.94         2.95 o                         
   1  13   3         19.09         17.84         2.33 o                         
   2  13   3        156.85        174.28         5.66 o                         
   3  13   3        243.02        207.83         5.63 o                         
   4  13   3         99.70        100.80         4.95 o                         
   5  13   3         37.40         37.07         4.34 o                         
   6  13   3         82.38         87.18         5.11 o                         
   7  13   3          0.90         -1.72         2.66 o                         
   8  13   3          0.00          0.27         3.13 o                         
   9  13   3          0.15          2.03         3.22 o                         
  10  13   3         31.93         41.12         8.38 o                         
  -9  14   3          0.20         -4.31         6.48 o                         
  -8  14   3          0.59          3.26         3.19 o                         
  -7  14   3          1.07          2.90         3.11 o                         
  -6  14   3          1.75          7.88         3.84 o                         
  -5  14   3          5.53         12.84         3.34 o                         
  -4  14   3         18.35         11.81         3.17 o                         
  -3  14   3         46.80         50.85         4.21 o                         
  -2  14   3        255.79        269.95         8.80 o                         
  -1  14   3         29.26         28.71         2.51 o                         
   0  14   3         21.26         15.45         2.60 o                         
   1  14   3         15.14         13.27         2.75 o                         
   2  14   3        186.69        185.81         8.15 o                         
   3  14   3          2.19         -0.05         2.40 o                         
   4  14   3          6.66          2.22         2.65 o                         
   5  14   3         24.53         31.66         3.73 o                         
   6  14   3         19.18         20.33         5.02 o                         
   7  14   3         21.35         20.99         3.71 o                         
   8  14   3         33.88         39.31         5.49 o                         
   9  14   3         12.81          0.59         6.62 o                         
  -8  15   3         14.01         18.99         5.18 o                         
  -7  15   3          1.37         -3.05         3.05 o                         
  -6  15   3          1.71          4.27         3.29 o                         
  -5  15   3          3.42          3.49         3.16 o                         
  -4  15   3          0.82         -2.39         2.78 o                         
  -3  15   3          8.80          7.06         3.34 o                         
  -2  15   3         47.08         30.81         3.64 o                         
  -1  15   3          0.06         -2.24         2.24 o                         
   0  15   3        119.49        128.26         6.18 o                         
   1  15   3         30.18         28.20         4.35 o                         
   2  15   3          2.24         -2.89         2.89 o                         
   3  15   3          6.00          1.77         3.13 o                         
   4  15   3          7.87          6.50         4.84 o                         
   5  15   3         50.04         46.77         6.63 o                         
   6  15   3         19.55         15.78         5.27 o                         
   7  15   3          1.16         -2.40         6.18 o                         
   8  15   3          0.70         -5.44         5.94 o                         
  -7  16   3          8.74         10.47         4.86 o                         
  -6  16   3          2.08          4.88         3.63 o                         
  -5  16   3          6.38          0.91         4.09 o                         
  -4  16   3         36.03         46.62         4.60 o                         
  -3  16   3         95.12         89.55         5.47 o                         
  -2  16   3        151.97        160.21         6.62 o                         
  -1  16   3          1.66          6.12         4.82 o                         
   0  16   3         65.22         79.61         9.27 o                         
   1  16   3          6.38          5.34         9.04 o                         
   2  16   3          0.04         -3.12         3.12 o                         
   3  16   3          4.42          3.00         3.65 o                         
   4  16   3          1.07         -0.53         3.55 o                         
   5  16   3         39.85         50.77         7.52 o                         
   6  16   3          1.17         -0.31         5.30 o                         
   7  16   3          6.10          3.82         6.88 o                         
  -5  17   3          0.84          6.25         3.80 o                         
  -4  17   3         38.41         53.13         5.02 o                         
  -3  17   3         77.28         88.41         5.84 o                         
  -2  17   3         28.81         20.53         6.79 o                         
   1  17   3          0.00         -0.29         5.12 o                         
   2  17   3          2.68         -3.22         3.71 o                         
   3  17   3          2.80         -1.96         3.83 o                         
   4  17   3         36.29         37.68         5.49 o                         
   5  17   3          0.26         -0.35         4.19 o                         
  -3  18   3         18.36         13.18         7.50 o                         
   1  18   3          8.44          6.68         5.47 o                         
   2  18   3         10.35         13.82         6.62 o                         
   3  18   3          0.40         -1.59         5.25 o                         
 -13   0   4         39.00         44.97         7.79 o                         
 -12   0   4         44.89         25.68         6.44 o                         
 -11   0   4          5.11          0.81         2.79 o                         
 -10   0   4         21.39          6.69         1.86 o                         
  -9   0   4        243.87        233.50         6.32 o                         
  -8   0   4        642.09        717.79        13.49 o                         
  -7   0   4        875.94       1030.83        17.89 o                         
  -6   0   4         22.38         27.05         2.04 o                         
  -5   0   4         52.30        103.71         3.18 o                         
  -4   0   4       2111.00       1904.42        91.67 o                         
  -3   0   4        575.24        820.04        16.64 o                         
  -2   0   4      34873.39      42496.70      1614.83 o                         
  -1   0   4      18634.33      18921.86      1036.33 o                         
   0   0   4       8358.63       8196.63       124.96 o                         
   1   0   4      23143.26      19432.00       509.66 o                         
   2   0   4       4805.27       5021.52        76.62 o                         
   3   0   4        799.76        725.65        11.87 o                         
   4   0   4        736.91        558.27         9.61 o                         
   5   0   4       6547.78       7235.36       110.28 o                         
   6   0   4       1812.88       1807.15        29.00 o                         
   7   0   4        762.70        762.75        13.59 o                         
   8   0   4       1596.46       1730.65        28.43 o                         
   9   0   4         79.51         66.39         7.80 o                         
  10   0   4       1967.40       1807.69        55.16 o                         
  11   0   4        143.21        193.47        12.60 o                         
  12   0   4          1.81          4.00         5.70 o                         
  13   0   4          8.06          4.53         6.06 o                         
  14   0   4          6.04         -2.85         6.20 o                         
 -14   1   4         19.42         20.29         7.23 o                         
 -13   1   4         51.87         63.77         8.74 o                         
 -12   1   4         64.41         72.60         6.27 o                         
 -11   1   4        254.38        231.52         7.88 o                         
 -10   1   4        201.34        176.61         4.53 o                         
  -9   1   4        137.60        132.88         4.21 o                         
  -8   1   4         62.06         69.47         2.62 o                         
  -7   1   4       2663.75       3058.31        37.51 o                         
  -6   1   4         55.77         48.35         2.17 o                         
  -5   1   4        365.88        415.84         6.19 o                         
  -4   1   4       1276.31       1185.60        13.63 o                         
  -3   1   4          2.41         11.02         1.17 o                         
  -2   1   4        296.16        274.85         3.55 o                         
  -1   1   4      33401.09      31068.11       924.97 o                         
   0   1   4        703.82        873.54         9.78 o                         
   1   1   4      45368.87      43801.41      1853.20 o                         
   2   1   4       8803.83       9127.57       129.86 o                         
   3   1   4       8542.79       8332.96        98.31 o                         
   4   1   4        325.67        322.15         4.67 o                         
   5   1   4        179.61        258.74         3.90 o                         
   6   1   4        555.86        587.99         7.53 o                         
   7   1   4        593.98        577.47         7.59 o                         
   8   1   4        228.54        239.72         4.20 o                         
   9   1   4          0.02         -0.42         1.97 o                         
  10   1   4        982.93        980.76        23.67 o                         
  11   1   4        283.92        243.99         9.84 o                         
  12   1   4          0.04          1.27         3.67 o                         
  13   1   4          7.60          8.43         4.23 o                         
  14   1   4         19.98         29.44         5.96 o                         
 -14   2   4          0.34         10.31         6.63 o                         
 -13   2   4          0.11         -3.76         5.03 o                         
 -12   2   4          0.83          5.07         3.19 o                         
 -11   2   4          0.07         -0.76         1.98 o                         
 -10   2   4         18.19         19.97         2.58 o                         
  -9   2   4          4.51          6.36         1.37 o                         
  -8   2   4        742.09        775.64        11.10 o                         
  -7   2   4        190.98        192.49         4.06 o                         
  -6   2   4       1085.68       1228.68        14.53 o                         
  -5   2   4          1.64         13.07         1.34 o                         
  -4   2   4       1013.21       1092.64        13.87 o                         
  -3   2   4        526.10        452.10         9.37 o                         
  -2   2   4         11.79         36.56         1.53 o                         
  -1   2   4       3205.45       3031.42        35.98 o                         
   0   2   4        483.35        447.82         5.26 o                         
   1   2   4       2045.42       2015.44        22.18 o                         
   2   2   4      28430.45      29673.60       989.08 o                         
   3   2   4       2498.25       2854.91        34.39 o                         
   4   2   4        464.67        445.71         5.60 o                         
   5   2   4        717.60        594.55         7.37 o                         
   6   2   4         20.07         25.50         1.32 o                         
   7   2   4        107.33        112.09         2.77 o                         
   8   2   4        263.73        272.67         8.99 o                         
   9   2   4        327.01        328.33         8.40 o                         
  10   2   4         82.78         90.75         4.13 o                         
  11   2   4          0.02         -0.61         3.14 o                         
  12   2   4          2.14          0.26         6.85 o                         
  13   2   4          5.70          2.77         5.41 o                         
  14   2   4          0.35          3.11         4.52 o                         
 -14   3   4         75.26         94.17        10.33 o                         
 -13   3   4          0.26         -3.23         3.37 o                         
 -12   3   4         29.49         27.78         3.07 o                         
 -11   3   4          2.90          2.63         2.43 o                         
 -10   3   4          4.92          1.75         1.74 o                         
  -9   3   4         44.00         52.38         2.85 o                         
  -8   3   4        510.92        487.52         7.08 o                         
  -7   3   4        592.26        639.68         8.49 o                         
  -6   3   4         73.83         63.63         1.85 o                         
  -5   3   4        769.72        782.18         9.58 o                         
  -4   3   4        329.03        416.92         5.47 o                         
  -3   3   4       4040.65       4275.13        50.90 o                         
  -2   3   4        432.36        464.08         5.69 o                         
  -1   3   4       7988.73       8067.21        87.58 o                         
   0   3   4       1716.67       1403.45        15.57 o                         
   1   3   4       2936.30       2602.02        28.41 o                         
   2   3   4       2346.09       2131.78        23.75 o                         
   3   3   4       3736.40       3636.87        48.76 o                         
   4   3   4       2882.93       3261.18        44.11 o                         
   5   3   4        274.04        256.31         5.96 o                         
   6   3   4        958.51        883.01        11.87 o                         
   7   3   4          0.47          2.65         1.99 o                         
   8   3   4        192.62        196.80         5.20 o                         
   9   3   4        767.71        740.36        12.72 o                         
  10   3   4         13.84         12.18         2.33 o                         
  11   3   4         14.21         15.29         5.88 o                         
  12   3   4        135.49        148.76         8.89 o                         
  13   3   4          5.34         17.20         4.75 o                         
  14   3   4         50.56         47.46        11.03 o                         
 -14   4   4          4.95          8.67         6.03 o                         
 -13   4   4          4.53         -1.15         2.79 o                         
 -12   4   4          8.92          6.75         2.85 o                         
 -11   4   4         22.55         14.65         2.96 o                         
 -10   4   4         74.46         77.58         4.73 o                         
  -9   4   4        268.50        253.32         6.09 o                         
  -8   4   4        948.96       1000.40        12.57 o                         
  -7   4   4        219.63        229.26         4.06 o                         
  -6   4   4         15.91         16.98         1.16 o                         
  -5   4   4       3258.37       3766.70        41.35 o                         
  -4   4   4        329.88        339.12         4.71 o                         
  -3   4   4       2592.04       2586.01        48.09 o                         
  -2   4   4       1574.22       1630.33        20.01 o                         
  -1   4   4         71.67         85.95         1.61 o                         
   0   4   4        177.93        143.91         2.24 o                         
   1   4   4        645.27        610.81         7.25 o                         
   2   4   4       1391.05       1294.82        14.60 o                         
   3   4   4        610.67        641.00         9.80 o                         
   4   4   4       2338.72       2226.69        30.76 o                         
   5   4   4        488.22        470.56         8.11 o                         
   6   4   4        101.12        114.00         3.58 o                         
   7   4   4        234.03        185.36         4.80 o                         
   8   4   4       1675.76       1735.20        25.52 o                         
   9   4   4        117.62        124.78         5.47 o                         
  10   4   4        105.95        111.45         4.51 o                         
  11   4   4          0.02          1.28         2.15 o                         
  12   4   4         20.44         26.23         4.54 o                         
  13   4   4          0.76          1.59         4.14 o                         
  14   4   4          3.45          3.23         4.43 o                         
 -14   5   4          0.03          3.15         6.15 o                         
 -13   5   4          0.89          3.11         3.19 o                         
 -12   5   4         25.81         25.73         3.57 o                         
 -11   5   4         25.43         17.00         3.14 o                         
 -10   5   4         33.47         24.14         3.26 o                         
  -9   5   4        104.14        105.08         8.76 o                         
  -8   5   4        853.51        883.29        12.59 o                         
  -7   5   4       1366.30       1482.13        18.48 o                         
  -6   5   4         31.06         30.67         2.18 o                         
  -5   5   4         29.88         36.05         1.50 o                         
  -4   5   4        519.52        470.32         6.21 o                         
  -3   5   4         42.60         45.99         2.75 o                         
  -2   5   4        114.88        154.69         2.78 o                         
  -1   5   4         23.79         30.58         1.51 o                         
   0   5   4        886.52        828.42        10.62 o                         
   1   5   4        228.67        215.22         3.16 o                         
   2   5   4       1031.12        836.77         9.81 o                         
   3   5   4         77.05        108.10         2.45 o                         
   4   5   4       3207.40       3385.15        46.01 o                         
   5   5   4        271.06        236.60         5.09 o                         
   6   5   4        790.94        800.86        12.84 o                         
   7   5   4         31.25         33.88         4.02 o                         
   8   5   4        223.88        177.51         5.24 o                         
   9   5   4        159.08        188.40         5.66 o                         
  10   5   4        370.63        363.68         9.07 o                         
  11   5   4          9.38         18.90         2.71 o                         
  12   5   4         11.93         11.47         4.04 o                         
  13   5   4          8.11         10.98         4.53 o                         
 -13   6   4         32.94         44.04         4.52 o                         
 -12   6   4          0.02         -1.15         2.79 o                         
 -11   6   4          0.11          2.45         3.27 o                         
 -10   6   4        110.83        121.42         7.50 o                         
  -9   6   4        159.66        153.64        12.60 o                         
  -8   6   4        158.00        138.49         5.39 o                         
  -7   6   4        193.35        177.21         4.64 o                         
  -6   6   4         52.95         61.04         2.10 o                         
  -5   6   4         15.35          7.44         1.35 o                         
  -4   6   4        938.50       1034.81        12.32 o                         
  -3   6   4        926.15       1000.22        11.83 o                         
  -2   6   4       1082.61       1246.81        15.78 o                         
  -1   6   4         36.84         31.38         1.51 o                         
   0   6   4          9.90          9.06         1.65 o                         
   1   6   4        193.68        202.32         3.14 o                         
   2   6   4       1570.48       1683.50        18.93 o                         
   3   6   4         72.58         56.08         1.47 o                         
   4   6   4        438.27        444.78         6.61 o                         
   5   6   4        149.95        130.17         4.61 o                         
   6   6   4        318.34        319.51         6.62 o                         
   7   6   4         37.17         37.02         3.90 o                         
   8   6   4       4264.96       4137.71        57.21 o                         
   9   6   4        673.54        679.86        12.42 o                         
  10   6   4         42.18         41.96         3.26 o                         
  11   6   4         43.49         49.89         3.71 o                         
  12   6   4          7.43         13.45         2.97 o                         
  13   6   4         10.16          8.20         6.41 o                         
 -13   7   4         32.48         23.50         4.22 o                         
 -12   7   4         19.28         30.16         4.06 o                         
 -11   7   4         50.35         60.43         4.66 o                         
 -10   7   4          2.78          6.01         2.89 o                         
  -9   7   4        161.83        160.08        10.23 o                         
  -8   7   4         18.39         18.98         4.26 o                         
  -7   7   4         31.67         22.68         2.73 o                         
  -6   7   4        385.62        443.63         8.21 o                         
  -5   7   4        192.39        172.32         3.27 o                         
  -4   7   4          9.57         12.32         1.06 o                         
  -3   7   4         29.75         42.60         1.62 o                         
  -2   7   4         10.65         20.09         1.23 o                         
  -1   7   4        173.47        248.77         3.82 o                         
   0   7   4         57.33         83.46         2.19 o                         
   1   7   4        628.38        706.49         8.70 o                         
   2   7   4       2543.06       2589.85        28.71 o                         
   3   7   4        895.24        990.86        11.73 o                         
   4   7   4        962.80        921.11        12.68 o                         
   5   7   4          0.00         -1.01         1.28 o                         
   6   7   4        304.39        311.83         6.60 o                         
   7   7   4        300.83        324.63        10.34 o                         
   8   7   4        599.60        585.76        10.96 o                         
   9   7   4        169.93        186.07        10.96 o                         
  10   7   4        285.96        262.61         7.04 o                         
  11   7   4          1.45         -2.01         2.48 o                         
  12   7   4          5.15          0.46         3.05 o                         
  13   7   4         35.78         41.97         8.76 o                         
 -13   8   4          0.65         -1.90         3.91 o                         
 -12   8   4          3.90          4.79         3.44 o                         
 -11   8   4        101.54        106.40         5.79 o                         
 -10   8   4         43.48         34.13         3.92 o                         
  -9   8   4         25.07         21.91         3.46 o                         
  -8   8   4         98.14        128.83         6.12 o                         
  -7   8   4        181.55        141.06         5.60 o                         
  -6   8   4        107.84        101.63         3.63 o                         
  -5   8   4         73.02        106.68         3.04 o                         
  -4   8   4          5.86         13.91         1.66 o                         
  -3   8   4       1815.85       1720.37        19.76 o                         
  -2   8   4       1858.52       1859.73        23.29 o                         
  -1   8   4        256.66        312.99         4.66 o                         
   0   8   4        495.65        454.85         6.73 o                         
   1   8   4        242.23        292.59         4.42 o                         
   2   8   4        638.45        749.57         9.32 o                         
   3   8   4        319.09        396.46         5.55 o                         
   4   8   4        236.05        210.73         4.90 o                         
   5   8   4        309.09        306.33         6.43 o                         
   6   8   4         30.94         20.88         2.09 o                         
   7   8   4       1268.01       1169.83        18.48 o                         
   8   8   4          7.59          3.72         2.90 o                         
   9   8   4         77.19         62.54         4.00 o                         
  10   8   4          1.46          6.83         2.54 o                         
  11   8   4          4.76          7.24         3.24 o                         
  12   8   4         62.51         65.81         4.56 o                         
  13   8   4          7.64          6.50         6.06 o                         
 -12   9   4          3.32          1.59         3.34 o                         
 -11   9   4        104.86        110.76         6.10 o                         
 -10   9   4        259.00        242.23        13.18 o                         
  -9   9   4        221.85        217.33         7.87 o                         
  -8   9   4         75.53         80.52         4.92 o                         
  -7   9   4        911.96        840.84        16.69 o                         
  -6   9   4        428.40        435.51        10.41 o                         
  -5   9   4          9.97          6.81         1.76 o                         
  -4   9   4         27.06         14.44         1.55 o                         
  -3   9   4       1005.98       1005.92        13.67 o                         
  -2   9   4        658.18        646.56         9.29 o                         
  -1   9   4         14.58          8.27         1.08 o                         
   0   9   4         76.47         57.08         2.23 o                         
   1   9   4        137.24        137.53         2.90 o                         
   2   9   4        156.62        167.31         3.19 o                         
   3   9   4          0.16          3.18         1.20 o                         
   4   9   4        616.43        604.65        14.11 o                         
   5   9   4         15.27         15.12         2.00 o                         
   6   9   4         17.10         21.45         2.41 o                         
   7   9   4         20.95         23.80         2.70 o                         
   8   9   4        136.63        147.48         5.22 o                         
   9   9   4        410.87        423.74        10.91 o                         
  10   9   4          0.43          1.00         3.27 o                         
  11   9   4         64.80         64.22         6.12 o                         
  12   9   4          8.84         -3.49         4.52 o                         
 -12  10   4         23.84         33.20         5.54 o                         
 -11  10   4          0.04         -1.30         3.17 o                         
 -10  10   4         10.06          6.49         4.33 o                         
  -9  10   4         10.99          9.83         3.13 o                         
  -8  10   4        347.82        348.25         9.56 o                         
  -7  10   4        161.12        135.31         9.11 o                         
  -6  10   4        254.73        263.69        11.18 o                         
  -5  10   4        406.74        415.01        10.50 o                         
  -4  10   4        118.85        126.13         4.25 o                         
  -3  10   4         15.75         13.12         1.89 o                         
  -2  10   4         93.20         82.18         3.31 o                         
  -1  10   4        423.41        412.90         6.06 o                         
   0  10   4         10.19         13.51         1.48 o                         
   1  10   4        262.97        271.13         4.51 o                         
   2  10   4        240.13        274.20         4.51 o                         
   3  10   4         83.58         78.33         3.24 o                         
   4  10   4         51.41         51.32         3.05 o                         
   5  10   4        146.96        136.38         4.40 o                         
   6  10   4          9.08         11.20         2.25 o                         
   7  10   4         30.28         30.11         2.88 o                         
   8  10   4         48.07         60.30         6.45 o                         
   9  10   4          2.47         -0.22         3.12 o                         
  10  10   4          3.70          0.77         2.86 o                         
  11  10   4         24.89         26.14         4.12 o                         
  12  10   4         14.72         16.71         4.78 o                         
 -11  11   4          5.37          6.62         3.71 o                         
 -10  11   4          0.03         -2.93         2.93 o                         
  -9  11   4         46.23         42.87         4.25 o                         
  -8  11   4         47.62         40.47         4.09 o                         
  -7  11   4          8.47          9.90         3.56 o                         
  -6  11   4          1.01         -2.45         2.45 o                         
  -5  11   4         89.03         74.54         5.21 o                         
  -4  11   4        112.80         86.03         4.66 o                         
  -3  11   4         71.89         70.21         4.38 o                         
  -2  11   4          4.13          5.52         1.80 o                         
  -1  11   4        267.55        293.51         5.52 o                         
   0  11   4         52.69         41.08         2.80 o                         
   1  11   4         40.43         37.83         1.96 o                         
   2  11   4        299.33        302.62        12.16 o                         
   3  11   4         33.81         33.42         2.44 o                         
   4  11   4        115.13         91.11         3.63 o                         
   5  11   4         51.82         57.57         3.46 o                         
   6  11   4          0.00         -0.31         2.03 o                         
   7  11   4         23.12         13.33         2.90 o                         
   8  11   4         48.29         59.87         5.22 o                         
   9  11   4         15.82         11.70         3.29 o                         
  10  11   4         38.63         28.67         4.00 o                         
  11  11   4          4.00          0.96         3.68 o                         
 -10  12   4          2.52         -2.13         3.14 o                         
  -9  12   4          8.07          7.39         3.33 o                         
  -8  12   4         20.19         22.33         3.89 o                         
  -7  12   4          7.66          6.12         2.92 o                         
  -6  12   4         26.07         21.45         5.60 o                         
  -5  12   4        117.58        103.27         5.21 o                         
  -4  12   4         86.88         81.96         4.82 o                         
  -3  12   4        191.47        174.55         5.25 o                         
  -2  12   4        535.13        529.28         9.84 o                         
  -1  12   4         27.95         28.77         2.23 o                         
   0  12   4        377.22        351.44         7.24 o                         
   1  12   4         21.43         29.80         3.09 o                         
   2  12   4         11.51         16.47         2.50 o                         
   3  12   4          1.79          2.14         1.90 o                         
   4  12   4         19.29         14.03         2.77 o                         
   5  12   4          5.59          7.96         2.34 o                         
   6  12   4        140.18        129.75         5.93 o                         
   7  12   4         13.34         15.02         3.15 o                         
   8  12   4          5.13          3.93         2.89 o                         
   9  12   4          0.97         -2.53         2.90 o                         
  10  12   4         19.74         25.26         4.09 o                         
  -9  13   4         22.62         15.92         3.74 o                         
  -8  13   4          0.07         -0.36         2.90 o                         
  -7  13   4         36.84         22.07         3.59 o                         
  -6  13   4          4.59         11.09         5.00 o                         
  -5  13   4         71.68         78.16         4.88 o                         
  -4  13   4         49.23         56.11         5.34 o                         
  -3  13   4        104.76        107.53         4.61 o                         
  -2  13   4         18.46          9.62         2.72 o                         
  -1  13   4       1380.21       1343.83        18.34 o                         
   0  13   4        217.16        213.67         5.62 o                         
   1  13   4          5.03          7.45         3.10 o                         
   2  13   4          8.68          4.44         1.76 o                         
   3  13   4        261.23        233.34         5.94 o                         
   4  13   4          0.26         -2.35         2.35 o                         
   5  13   4        131.45        122.71         6.48 o                         
   6  13   4          0.44         -2.55         2.55 o                         
   7  13   4          5.20          4.17         3.04 o                         
   8  13   4          2.91          0.33         4.47 o                         
   9  13   4          0.31         -0.99         3.01 o                         
  10  13   4         37.24         46.35         9.00 o                         
  -9  14   4          0.02         -5.20         5.97 o                         
  -8  14   4         17.34         19.09         3.83 o                         
  -7  14   4          4.98          6.59         3.17 o                         
  -6  14   4        160.62        156.90         6.78 o                         
  -5  14   4          5.71          4.74         3.78 o                         
  -4  14   4          9.65         12.42         3.27 o                         
  -3  14   4        749.23        807.58        16.49 o                         
  -2  14   4        469.02        518.11        11.80 o                         
  -1  14   4         82.25         68.25         3.47 o                         
   0  14   4         17.23         16.44         2.47 o                         
   1  14   4          2.54         -0.34         3.98 o                         
   2  14   4          4.50          8.16         2.68 o                         
   3  14   4          0.38          3.89         4.13 o                         
   4  14   4          0.37          3.14         2.66 o                         
   5  14   4        109.91        102.77         5.45 o                         
   6  14   4          0.68         -1.38         2.74 o                         
   7  14   4         14.57         19.64         3.65 o                         
   8  14   4          2.35          7.54         3.33 o                         
   9  14   4         11.56          5.47         6.70 o                         
  -8  15   4          2.91          0.96         4.36 o                         
  -7  15   4          0.31         -3.45         3.45 o                         
  -6  15   4          0.10         -3.19         3.19 o                         
  -5  15   4         29.38         40.28         4.25 o                         
  -4  15   4          8.97         11.94         4.78 o                         
  -3  15   4         18.24         25.28         4.62 o                         
  -2  15   4         41.88         28.18         4.01 o                         
  -1  15   4          3.58          1.10         2.70 o                         
   0  15   4         26.21         34.39         3.45 o                         
   1  15   4         78.30         90.75         9.38 o                         
   2  15   4         44.71         49.78         5.05 o                         
   3  15   4         39.00         31.03         4.60 o                         
   4  15   4          2.71         -0.16         4.41 o                         
   5  15   4          6.49          4.98         3.00 o                         
   6  15   4         20.43         24.04         6.17 o                         
   7  15   4          9.79          7.18         3.41 o                         
   8  15   4          0.21          6.59         6.76 o                         
  -7  16   4         12.67         14.56         5.22 o                         
  -6  16   4          9.75          6.40         4.52 o                         
  -5  16   4          1.92         -0.97         3.19 o                         
  -4  16   4          1.19         -1.01         5.06 o                         
  -3  16   4         12.16         17.53         3.54 o                         
  -2  16   4          1.63          3.57         3.85 o                         
  -1  16   4          7.38          7.73         5.35 o                         
   0  16   4          0.48          1.50         4.91 o                         
   1  16   4          9.43         14.63         4.02 o                         
   2  16   4          1.32          2.74         3.56 o                         
   3  16   4          3.66         -2.74         6.28 o                         
   4  16   4          2.19          2.41         5.78 o                         
   5  16   4          0.14         -1.60         4.70 o                         
   6  16   4          0.57         -3.26         3.96 o                         
   7  16   4         61.97         57.95         9.00 o                         
  -5  17   4          2.13         -2.90         3.28 o                         
  -4  17   4         15.14         17.15         4.62 o                         
  -3  17   4          0.87          0.35         4.06 o                         
  -2  17   4          8.44          4.97         5.85 o                         
   0  17   4          1.84          2.97         5.47 o                         
   1  17   4         33.11         56.32         8.53 o                         
   2  17   4         14.98         22.65         4.53 o                         
   3  17   4          6.65         10.13         4.27 o                         
   4  17   4         14.95         21.91         5.13 o                         
   5  17   4          0.39          2.12         5.82 o                         
   1  18   4          0.60         -1.59         5.38 o                         
   2  18   4          0.98         13.47         6.44 o                         
 -14   1   5         31.59         41.00         8.41 o                         
 -13   1   5        106.38        140.57        11.54 o                         
 -12   1   5        230.04        275.60        18.13 o                         
 -11   1   5         13.59         19.55         2.55 o                         
 -10   1   5         51.98         68.25         3.10 o                         
  -9   1   5        143.46        120.65         3.53 o                         
  -8   1   5         41.91         53.97         2.25 o                         
  -7   1   5         74.51        118.04         3.22 o                         
  -6   1   5        355.75        384.88         6.10 o                         
  -5   1   5       2502.15       2930.40        32.42 o                         
  -4   1   5       3216.65       3263.17        35.75 o                         
  -3   1   5          3.35         16.44         2.21 o                         
  -2   1   5       2201.77       2162.34        23.73 o                         
  -1   1   5      25769.24      26552.64       724.70 o                         
   0   1   5       3152.09       3339.65        39.66 o                         
   1   1   5       2000.27       1760.53        19.29 o                         
   2   1   5        780.12        759.95         9.52 o                         
   3   1   5       7106.87       7041.53        83.10 o                         
   4   1   5        101.69        124.05         2.14 o                         
   5   1   5       1381.14       1460.39        16.61 o                         
   6   1   5       1013.89        995.61        11.87 o                         
   7   1   5         95.29        110.17         2.74 o                         
   8   1   5          3.49          3.12         1.48 o                         
   9   1   5        268.85        320.69         6.82 o                         
  10   1   5          4.82          2.13         3.52 o                         
  11   1   5          0.45         -2.05         3.28 o                         
  12   1   5         34.89         40.42         5.38 o                         
  13   1   5          2.83          3.42         3.90 o                         
  14   1   5         27.33         30.23         6.22 o                         
 -14   2   5          6.77         12.59         6.09 o                         
 -13   2   5          5.90         10.91         4.17 o                         
 -12   2   5         17.48         12.72         3.09 o                         
 -11   2   5          1.41          1.62         2.05 o                         
 -10   2   5         28.86         36.40         2.44 o                         
  -9   2   5          8.01         10.59         1.40 o                         
  -8   2   5          7.44          9.21         1.48 o                         
  -7   2   5        602.73        602.83         8.91 o                         
  -6   2   5         73.49         75.29         2.31 o                         
  -5   2   5        408.86        447.61         9.42 o                         
  -4   2   5       2150.44       2158.65        24.01 o                         
  -3   2   5       1693.16       1625.94        18.18 o                         
  -2   2   5       1772.49       1900.45        21.04 o                         
  -1   2   5       7971.04       8241.42        89.85 o                         
   0   2   5       8691.47       9273.36        99.51 o                         
   1   2   5       1286.15       1384.35        15.33 o                         
   2   2   5       8146.93       8125.72        87.72 o                         
   3   2   5       9087.00       9299.33       100.77 o                         
   4   2   5       4988.20       5084.61        55.24 o                         
   5   2   5       2527.91       2457.91        27.23 o                         
   6   2   5       1576.66       1695.93        21.15 o                         
   7   2   5        257.26        287.01         5.62 o                         
   8   2   5        245.66        232.52         6.43 o                         
   9   2   5       1099.62       1150.87        17.95 o                         
  10   2   5        183.35        141.52         5.66 o                         
  11   2   5         67.74         65.66         5.74 o                         
  12   2   5         36.94         19.46         4.71 o                         
  13   2   5          2.70          5.54         4.29 o                         
  14   2   5         13.69         17.07         5.10 o                         
 -14   3   5         15.59         23.23         6.62 o                         
 -13   3   5         70.85         68.22         8.91 o                         
 -12   3   5         51.40         48.77         4.14 o                         
 -11   3   5         24.13         24.20         3.41 o                         
 -10   3   5         17.12         11.17         2.46 o                         
  -9   3   5          7.75         10.84         1.54 o                         
  -8   3   5         10.19         12.93         1.45 o                         
  -7   3   5        309.06        282.15         4.65 o                         
  -6   3   5        116.47        105.27         2.49 o                         
  -5   3   5        382.88        446.99         6.64 o                         
  -4   3   5        684.94        784.75        10.35 o                         
  -3   3   5         61.89         75.72         2.15 o                         
  -2   3   5       1370.51       1463.04        17.99 o                         
  -1   3   5       2916.62       2782.72        33.23 o                         
   0   3   5        499.24        599.12         7.03 o                         
   1   3   5       6027.13       6263.32        67.44 o                         
   2   3   5       4503.55       4386.85        47.76 o                         
   3   3   5         21.61         17.26         1.86 o                         
   4   3   5        145.57        238.55         4.66 o                         
   5   3   5       1565.57       1740.90        21.73 o                         
   6   3   5         71.53         76.26         2.23 o                         
   7   3   5        274.54        255.62         5.66 o                         
   8   3   5         98.92         97.58         3.71 o                         
   9   3   5        592.53        599.61        10.95 o                         
  10   3   5          0.20          1.64         1.89 o                         
  11   3   5         21.10          9.80         4.18 o                         
  12   3   5          1.15          7.70         4.82 o                         
  13   3   5         10.44         14.24         4.66 o                         
  14   3   5          1.91          6.73         4.46 o                         
 -14   4   5          0.70         -2.53         5.35 o                         
 -13   4   5         16.51         11.88         3.34 o                         
 -12   4   5          0.69          2.86         3.20 o                         
 -11   4   5         76.41         75.03         4.84 o                         
 -10   4   5         75.32         60.41         4.28 o                         
  -9   4   5         15.45         10.82         2.59 o                         
  -8   4   5        234.05        208.92         5.19 o                         
  -7   4   5         59.80         63.81         2.43 o                         
  -6   4   5          4.05          2.47         0.92 o                         
  -5   4   5         65.25         80.29         3.12 o                         
  -4   4   5         41.99         41.62         3.49 o                         
  -3   4   5       1196.48       1050.56        13.40 o                         
  -2   4   5        196.88        274.52         4.24 o                         
  -1   4   5       6305.48       5926.30        64.07 o                         
   0   4   5       5464.02       5200.59        56.12 o                         
   1   4   5       6992.53       7181.17        77.19 o                         
   2   4   5          4.34          1.99         0.73 o                         
   3   4   5       2837.06       2931.00        39.75 o                         
   4   4   5        241.47        282.02         5.39 o                         
   5   4   5       2281.97       2206.85        30.81 o                         
   6   4   5         13.14         26.39         2.02 o                         
   7   4   5         80.60         65.43         3.22 o                         
   8   4   5         96.17         90.94         3.82 o                         
   9   4   5        155.99        153.16         5.03 o                         
  10   4   5        602.39        647.68        16.07 o                         
  11   4   5         71.19         75.64         5.52 o                         
  12   4   5         70.37         55.32         5.90 o                         
  13   4   5          0.78          0.23         3.96 o                         
  14   4   5         17.22         27.03         8.06 o                         
 -14   5   5          6.56         -3.65         6.20 o                         
 -13   5   5          4.77          1.38         3.96 o                         
 -12   5   5         20.26         17.11         3.41 o                         
 -11   5   5          2.04         -0.89         2.48 o                         
 -10   5   5         26.00         25.35         4.86 o                         
  -9   5   5          0.21          2.48         3.47 o                         
  -8   5   5        418.79        368.96         7.65 o                         
  -7   5   5          9.37          6.52         1.40 o                         
  -6   5   5        100.96        111.51         2.71 o                         
  -5   5   5        195.61        269.93         3.95 o                         
  -4   5   5          2.97          4.67         0.83 o                         
  -3   5   5        721.00        751.28         9.99 o                         
  -2   5   5        332.97        321.67         4.36 o                         
  -1   5   5        969.42        909.06        10.59 o                         
   0   5   5         37.32         35.28         1.23 o                         
   1   5   5        520.26        543.10         6.69 o                         
   2   5   5         17.62          7.79         0.70 o                         
   3   5   5         16.19          7.36         0.77 o                         
   4   5   5          0.84          0.51         1.07 o                         
   5   5   5        765.93        744.37        11.82 o                         
   6   5   5         11.75          9.99         1.98 o                         
   7   5   5        423.61        453.92        11.13 o                         
   8   5   5        196.76        196.68         7.08 o                         
   9   5   5        381.30        381.08         8.26 o                         
  10   5   5         52.57         49.64         3.52 o                         
  11   5   5          0.35          0.92         2.33 o                         
  12   5   5        155.97        187.59        14.19 o                         
  13   5   5         15.68         20.31         4.93 o                         
 -13   6   5          0.45         -1.22         3.22 o                         
 -12   6   5          5.14          3.91         3.85 o                         
 -11   6   5         27.00         17.50         3.29 o                         
 -10   6   5          6.00          3.43         3.23 o                         
  -9   6   5          0.50         -1.41         2.49 o                         
  -8   6   5         56.27         55.54         4.62 o                         
  -7   6   5         65.68         59.62         2.99 o                         
  -6   6   5          6.45          5.16         2.86 o                         
  -5   6   5        866.57        939.52        11.49 o                         
  -4   6   5        160.96        150.73         2.84 o                         
  -3   6   5          1.87          4.19         0.64 o                         
  -2   6   5       1265.12       1534.16        17.45 o                         
  -1   6   5          3.50          2.97         0.90 o                         
   0   6   5        192.52        234.21         3.84 o                         
   1   6   5         89.77         47.42         1.59 o                         
   2   6   5        149.09        142.46         2.51 o                         
   3   6   5         67.44         48.05         1.66 o                         
   4   6   5        927.71        987.94        14.94 o                         
   5   6   5        788.17        794.00        12.65 o                         
   6   6   5        190.80        174.60         4.68 o                         
   7   6   5        168.95        185.17         5.09 o                         
   8   6   5         79.46        112.04         7.47 o                         
   9   6   5          7.28          5.72         2.39 o                         
  10   6   5         34.62         24.10         3.19 o                         
  11   6   5         91.35        102.99         4.82 o                         
  12   6   5          0.19          1.23         3.01 o                         
  13   6   5          0.50         -5.35         5.35 o                         
 -13   7   5          0.22         -0.91         3.34 o                         
 -12   7   5          2.15          2.46         3.07 o                         
 -11   7   5         34.26         30.59         3.78 o                         
 -10   7   5        233.58        219.04         7.57 o                         
  -9   7   5        226.08        205.69         8.94 o                         
  -8   7   5         71.77         68.95         4.22 o                         
  -7   7   5          2.29          1.25         1.53 o                         
  -6   7   5         33.33         36.25         2.04 o                         
  -5   7   5         24.13         21.15         1.57 o                         
  -4   7   5         72.36         76.04         2.09 o                         
  -3   7   5          7.68          5.95         0.99 o                         
  -2   7   5        337.65        326.98         4.70 o                         
  -1   7   5        931.16        936.53        11.20 o                         
   0   7   5        241.35        247.74         4.18 o                         
   1   7   5       1044.55       1111.13        13.03 o                         
   2   7   5        411.24        372.48         5.64 o                         
   3   7   5         10.18          4.56         0.75 o                         
   4   7   5        266.00        237.84         5.17 o                         
   5   7   5          0.84          0.33         1.35 o                         
   6   7   5        165.59        158.66         5.13 o                         
   7   7   5        418.99        387.95        11.57 o                         
   8   7   5         28.30         22.47         2.72 o                         
   9   7   5        619.14        592.89        11.44 o                         
  10   7   5          4.67          6.04         2.47 o                         
  11   7   5         39.25         45.78         3.88 o                         
  12   7   5         31.62         34.44         4.85 o                         
  13   7   5         33.83         30.59         8.03 o                         
 -13   8   5         22.82         25.83         5.32 o                         
 -12   8   5         10.00          4.46         3.39 o                         
 -11   8   5         66.74         55.40         4.77 o                         
 -10   8   5         25.76         13.94         3.41 o                         
  -9   8   5         23.32         16.68         3.33 o                         
  -8   8   5         46.39         28.69         3.47 o                         
  -7   8   5          2.07          0.56         2.14 o                         
  -6   8   5          3.56          5.85         1.70 o                         
  -5   8   5          4.17          4.60         1.29 o                         
  -4   8   5        411.69        414.49         6.72 o                         
  -3   8   5        286.23        270.25         6.60 o                         
  -2   8   5         84.36         81.21         2.15 o                         
  -1   8   5         84.65         86.34         2.29 o                         
   0   8   5        509.89        617.87         9.02 o                         
   1   8   5        144.74        143.89         2.84 o                         
   2   8   5       2056.98       2003.30        24.80 o                         
   3   8   5        375.41        315.41         5.33 o                         
   4   8   5        599.44        719.30        13.32 o                         
   5   8   5          3.23         -0.37         1.35 o                         
   6   8   5        111.98        102.69         3.88 o                         
   7   8   5         38.53         30.23         2.88 o                         
   8   8   5         21.07         18.76         2.62 o                         
   9   8   5          0.07         -1.83         2.18 o                         
  10   8   5          4.07          2.24         2.34 o                         
  11   8   5          0.50          0.67         2.85 o                         
  12   8   5          9.27         10.77         3.64 o                         
  13   8   5         14.88         15.88         6.94 o                         
 -12   9   5          0.75         -1.55         3.23 o                         
 -11   9   5         37.03         71.00         8.00 o                         
 -10   9   5          7.80          9.60         3.35 o                         
  -9   9   5         35.08         45.98         4.77 o                         
  -8   9   5        140.98        103.75         5.36 o                         
  -7   9   5         93.52         73.53         4.62 o                         
  -6   9   5        151.38        140.74         5.57 o                         
  -5   9   5        315.08        315.63         6.70 o                         
  -4   9   5          4.96          4.77         1.36 o                         
  -3   9   5          0.18          2.51         1.35 o                         
  -2   9   5          8.77          1.60         1.16 o                         
  -1   9   5        333.01        334.79         5.05 o                         
   0   9   5        691.86        782.53        10.84 o                         
   1   9   5        214.37        271.69         4.36 o                         
   2   9   5        329.93        394.25         6.23 o                         
   3   9   5        217.35        241.77         5.57 o                         
   4   9   5        738.87        690.11        11.83 o                         
   5   9   5         19.87         14.32         2.04 o                         
   6   9   5        156.32        140.92         4.63 o                         
   7   9   5        379.54        367.20         7.99 o                         
   8   9   5        248.32        241.78         6.51 o                         
   9   9   5          0.66          0.96         2.15 o                         
  10   9   5          1.28         -2.64         2.66 o                         
  11   9   5         17.05         16.96         3.68 o                         
  12   9   5         36.00         52.72         5.55 o                         
 -12  10   5          8.53          9.62         6.76 o                         
 -11  10   5         10.59          7.83         4.16 o                         
 -10  10   5         19.13         15.22         3.76 o                         
  -9  10   5         55.47         49.34         6.28 o                         
  -8  10   5          7.78         11.85         3.05 o                         
  -7  10   5        191.44        187.94         6.67 o                         
  -6  10   5         21.13         23.82         3.22 o                         
  -5  10   5         41.52         65.74         3.56 o                         
  -4  10   5       1226.57       1164.55        15.92 o                         
  -3  10   5         37.28         48.29         2.43 o                         
  -2  10   5          6.74         13.27         1.64 o                         
  -1  10   5         54.84         67.31         3.05 o                         
   0  10   5         21.76         23.77         2.08 o                         
   1  10   5          0.50          2.17         1.09 o                         
   2  10   5        846.71        757.41        12.07 o                         
   3  10   5        165.11        185.28         4.76 o                         
   4  10   5        257.39        247.71         5.78 o                         
   5  10   5        103.76        122.89         5.45 o                         
   6  10   5       1465.09       1421.58        21.82 o                         
   7  10   5         92.97         91.27         4.24 o                         
   8  10   5          3.36          3.77         2.24 o                         
   9  10   5         63.05         57.89         4.60 o                         
  10  10   5         49.72         58.39         4.71 o                         
  11  10   5         17.76         22.54         4.08 o                         
  12  10   5          0.00          1.15         6.54 o                         
 -11  11   5         40.02         26.59         5.69 o                         
 -10  11   5          9.89          7.53         3.58 o                         
  -9  11   5         15.48         12.43         3.42 o                         
  -8  11   5        119.57        103.54         5.66 o                         
  -7  11   5         52.09         55.34         4.43 o                         
  -6  11   5          2.04          6.36         2.70 o                         
  -5  11   5        337.05        339.00         8.96 o                         
  -4  11   5        870.79        791.12        13.35 o                         
  -3  11   5         70.20         72.68         3.03 o                         
  -2  11   5        259.30        256.21         6.35 o                         
  -1  11   5        536.04        514.67         9.00 o                         
   0  11   5        182.53        207.51         6.03 o                         
   1  11   5         92.75         70.66         2.66 o                         
   2  11   5        104.54        112.12         4.43 o                         
   3  11   5         71.03         83.71         3.77 o                         
   4  11   5          4.45          1.06         1.82 o                         
   5  11   5        699.15        601.81        10.96 o                         
   6  11   5          3.00          1.19         2.03 o                         
   7  11   5          0.02          1.31         2.21 o                         
   8  11   5          6.96          4.84         2.94 o                         
   9  11   5         16.63         12.87         3.32 o                         
  10  11   5          5.88          7.27         3.16 o                         
  11  11   5         19.74         30.44         5.86 o                         
 -10  12   5         38.49         42.62         4.74 o                         
  -9  12   5         32.22         38.86         4.34 o                         
  -8  12   5         71.91         69.12         5.10 o                         
  -7  12   5         44.45         45.66         4.26 o                         
  -6  12   5         31.33         36.56         3.69 o                         
  -5  12   5         72.83         68.31         4.74 o                         
  -4  12   5          4.68          7.73         2.29 o                         
  -3  12   5          1.52         -0.38         1.91 o                         
  -2  12   5         76.59         76.64         3.30 o                         
  -1  12   5        313.93        356.68         6.62 o                         
   0  12   5       1155.44       1116.07        17.31 o                         
   1  12   5        233.15        211.20         5.40 o                         
   2  12   5        215.80        197.48         6.13 o                         
   3  12   5        116.91        128.04         4.47 o                         
   4  12   5        556.98        554.70        11.99 o                         
   5  12   5        328.39        300.67         7.46 o                         
   6  12   5         46.93         49.36         4.04 o                         
   7  12   5          3.07          0.09         2.55 o                         
   8  12   5          7.50          3.91         2.90 o                         
   9  12   5         35.25         29.67         4.03 o                         
  10  12   5         28.92         27.73         4.18 o                         
  -9  13   5          2.42          1.58         3.32 o                         
  -8  13   5          2.12          1.73         3.01 o                         
  -7  13   5         14.53         15.20         3.33 o                         
  -6  13   5          0.04         -0.65         3.00 o                         
  -5  13   5         32.93         29.53         3.70 o                         
  -4  13   5         18.47         12.49         3.06 o                         
  -3  13   5        176.20        193.93         5.80 o                         
  -2  13   5        184.90        190.67         5.17 o                         
  -1  13   5         23.31         25.54         2.42 o                         
   0  13   5        196.58        197.71         5.41 o                         
   1  13   5        573.02        546.01        11.63 o                         
   2  13   5        117.01        111.97         4.82 o                         
   3  13   5          7.53          7.58         2.19 o                         
   4  13   5          2.29         -0.88         2.01 o                         
   5  13   5         24.55         27.54         3.48 o                         
   6  13   5         11.60         10.15         2.91 o                         
   7  13   5          0.40         -2.37         2.64 o                         
   8  13   5          0.70         -2.68         2.68 o                         
   9  13   5          0.11         -3.75         3.75 o                         
  10  13   5          9.00         10.15         7.18 o                         
  -8  14   5          3.44         -1.59         3.51 o                         
  -7  14   5         18.00         19.25         3.77 o                         
  -6  14   5          1.44         -0.52         3.31 o                         
  -5  14   5         62.09         70.24         5.01 o                         
  -4  14   5         78.09         67.76         4.97 o                         
  -3  14   5         53.65         59.31         7.83 o                         
  -2  14   5         43.65         51.11         5.04 o                         
  -1  14   5        160.46        160.27         4.58 o                         
   0  14   5         33.98         38.56         3.85 o                         
   1  14   5         65.29         92.22         4.63 o                         
   2  14   5        219.58        198.31         6.50 o                         
   3  14   5         82.42         68.89         6.61 o                         
   4  14   5          4.18          5.00         3.41 o                         
   5  14   5         11.83         14.44         3.16 o                         
   6  14   5         31.44         38.73         4.13 o                         
   7  14   5          1.16          2.19         2.96 o                         
   8  14   5          1.00         -3.32         3.46 o                         
   9  14   5         15.10         11.53         7.15 o                         
  -7  15   5          1.25         -2.11         3.27 o                         
  -6  15   5         51.60         41.01         4.43 o                         
  -5  15   5          0.58          1.37         3.08 o                         
  -4  15   5        157.24        139.82         6.29 o                         
  -3  15   5        323.61        383.19        10.26 o                         
  -2  15   5         26.32         27.48         3.58 o                         
  -1  15   5          1.26          2.16         2.58 o                         
   0  15   5         67.63         70.76         4.57 o                         
   1  15   5          0.21         -0.97         2.46 o                         
   2  15   5         10.59          6.26         3.50 o                         
   3  15   5          6.48         21.95         4.24 o                         
   4  15   5         14.25         12.22         3.88 o                         
   5  15   5         18.48          7.68         4.02 o                         
   6  15   5         11.37          5.45         3.23 o                         
   7  15   5          0.10          2.58         3.18 o                         
   8  15   5          7.86          0.41         6.38 o                         
  -6  16   5         86.05         92.20         5.98 o                         
  -5  16   5          9.32         21.01         4.06 o                         
  -4  16   5          1.25          3.12         3.34 o                         
  -3  16   5          9.50          9.53         5.75 o                         
  -2  16   5         19.69         16.86         4.35 o                         
  -1  16   5          9.78         19.39         4.24 o                         
   0  16   5         14.07          6.64         6.50 o                         
   1  16   5         50.11         47.48         5.11 o                         
   2  16   5         21.87         13.26         3.91 o                         
   3  16   5          3.04          7.78         3.95 o                         
   4  16   5         37.23         38.53         5.41 o                         
   5  16   5         41.59         40.06         5.59 o                         
   6  16   5         53.43         45.57         8.43 o                         
  -5  17   5          0.01          0.45         3.54 o                         
  -4  17   5          1.03          0.98         3.39 o                         
  -3  17   5          0.47          3.28         4.72 o                         
  -2  17   5         24.10         38.09         7.47 o                         
   0  17   5         57.15         77.31         9.91 o                         
   1  17   5          3.17          1.52         3.74 o                         
   2  17   5         78.77        111.45         7.62 o                         
   3  17   5         35.38         18.33         5.54 o                         
   4  17   5         68.49         94.47         7.38 o                         
   5  17   5          0.02          9.38         6.67 o                         
   1  18   5          6.06         14.79         6.35 o                         
   2  18   5         44.30         41.63         6.02 o                         
 -12   0   6         45.23         52.74         7.56 o                         
 -11   0   6         40.71         21.89         3.05 o                         
 -10   0   6        433.63        404.51         9.45 o                         
  -9   0   6         47.93         82.71         4.02 o                         
  -8   0   6       1059.77       1039.64        18.47 o                         
  -7   0   6       2238.47       2175.86        35.25 o                         
  -6   0   6         44.06         60.01         3.05 o                         
  -5   0   6          1.35          6.10         0.93 o                         
  -4   0   6         93.39        101.46         2.90 o                         
  -3   0   6        936.04        872.89        14.39 o                         
  -2   0   6        648.85        586.93         9.84 o                         
  -1   0   6       5760.71       6331.94        96.42 o                         
   0   0   6      36994.68      34025.96      1423.22 o                         
   1   0   6      11712.69      10166.79       337.24 o                         
   2   0   6       2376.13       2255.32        34.91 o                         
   3   0   6        143.85        129.24         4.44 o                         
   4   0   6       3787.14       4424.55        67.85 o                         
   5   0   6        116.41         67.89         3.87 o                         
   6   0   6        412.67        304.44         6.32 o                         
   7   0   6        427.61        309.88         6.70 o                         
   8   0   6          5.89         14.30         2.04 o                         
   9   0   6        116.22        151.60        10.48 o                         
  10   0   6       1968.48       1983.85        60.22 o                         
  11   0   6         21.40         45.35         7.26 o                         
  12   0   6          8.11          5.79         5.50 o                         
  13   0   6         13.12         10.97         6.18 o                         
  14   0   6          0.13          0.38         6.35 o                         
 -13   1   6         10.81         11.14         3.94 o                         
 -12   1   6        102.62        116.62         7.78 o                         
 -11   1   6          5.85          2.56         1.56 o                         
 -10   1   6          6.42          2.06         1.47 o                         
  -9   1   6         18.52         18.69         2.44 o                         
  -8   1   6          3.95          3.12         1.18 o                         
  -7   1   6       1631.48       1738.02        22.19 o                         
  -6   1   6        142.28        167.50         3.18 o                         
  -5   1   6         89.51        114.54         2.42 o                         
  -4   1   6       1190.32       1118.26        12.97 o                         
  -3   1   6        562.93        650.51         7.79 o                         
  -2   1   6       3320.32       3299.05        35.87 o                         
  -1   1   6      14814.16      15068.08       161.30 o                         
   0   1   6       2244.25       2171.04        23.75 o                         
   1   1   6        135.38         90.89         1.51 o                         
   2   1   6        239.92        191.97         2.91 o                         
   3   1   6        286.56        372.69         5.15 o                         
   4   1   6        653.36        697.92         8.33 o                         
   5   1   6       1497.51       1789.37        20.13 o                         
   6   1   6         74.90         93.29         2.44 o                         
   7   1   6          8.85         10.45         1.13 o                         
   8   1   6         85.46         83.29         3.25 o                         
   9   1   6        358.50        341.51         9.12 o                         
  10   1   6          0.07         -1.21         3.11 o                         
  11   1   6         47.53         48.31         5.21 o                         
  12   1   6         20.53         34.24         5.11 o                         
  13   1   6          4.11          5.13         4.43 o                         
  14   1   6          1.35          3.83         4.50 o                         
 -14   2   6         10.54         15.00         6.56 o                         
 -13   2   6          0.17         11.44         5.56 o                         
 -12   2   6         96.12         99.44         5.24 o                         
 -11   2   6         40.80         39.94         3.66 o                         
 -10   2   6        100.55         88.19         4.07 o                         
  -9   2   6         13.00          7.57         1.82 o                         
  -8   2   6       1009.60       1086.21        14.81 o                         
  -7   2   6         10.05         18.64         1.41 o                         
  -6   2   6       1175.14       1216.38        14.43 o                         
  -5   2   6       3857.56       4162.47        45.54 o                         
  -4   2   6        705.56        652.47         8.02 o                         
  -3   2   6        812.88        926.13        10.76 o                         
  -2   2   6      14897.61      15262.65       163.78 o                         
  -1   2   6      25081.90      24952.21       456.62 o                         
   0   2   6      17056.40      16393.62       229.22 o                         
   1   2   6        482.91        433.00         5.23 o                         
   2   2   6        971.65        822.26         9.45 o                         
   3   2   6       1045.12       1059.73        12.10 o                         
   4   2   6       3012.39       2792.37        30.72 o                         
   5   2   6       6278.86       6479.06        76.82 o                         
   6   2   6        222.22        217.84         3.78 o                         
   7   2   6         11.68          9.15         1.50 o                         
   8   2   6          7.85         19.63         1.97 o                         
   9   2   6        814.43        728.44        12.43 o                         
  10   2   6        225.12        204.17        15.57 o                         
  11   2   6          6.03          9.96         3.63 o                         
  12   2   6        168.10        155.89         8.57 o                         
  13   2   6          3.35          3.13         4.06 o                         
  14   2   6         13.51         13.51         5.28 o                         
 -14   3   6         44.16         46.00         8.29 o                         
 -13   3   6         15.31         19.38         4.36 o                         
 -12   3   6          0.04         -0.87         2.71 o                         
 -11   3   6          9.84         12.42         3.01 o                         
 -10   3   6        693.32        731.87        14.88 o                         
  -9   3   6          3.10         -0.35         1.40 o                         
  -8   3   6        775.93        838.65        10.86 o                         
  -7   3   6         99.08        117.28         4.19 o                         
  -6   3   6        910.99        996.53        13.31 o                         
  -5   3   6       2175.31       2450.60        30.03 o                         
  -4   3   6       1271.79       1277.95        14.74 o                         
  -3   3   6        621.58        638.93         8.63 o                         
  -2   3   6       1199.56       1143.31        14.35 o                         
  -1   3   6        898.07        840.15        10.70 o                         
   0   3   6      14190.10      13868.89       167.40 o                         
   1   3   6        385.74        383.94         4.79 o                         
   2   3   6         54.53         53.29         2.09 o                         
   3   3   6        579.87        589.41         7.92 o                         
   4   3   6         72.29         48.04         2.89 o                         
   5   3   6       2598.87       2672.28        32.65 o                         
   6   3   6       1731.87       1749.07        24.98 o                         
   7   3   6        684.28        630.12        10.63 o                         
   8   3   6        117.57        107.07         3.92 o                         
   9   3   6          1.54          3.07         2.79 o                         
  10   3   6        147.25        137.66         7.30 o                         
  11   3   6         19.83         24.81         4.36 o                         
  12   3   6         26.59         12.28         4.44 o                         
  13   3   6          1.15          6.24         4.18 o                         
  14   3   6          7.49         20.38         7.65 o                         
 -14   4   6          0.61          6.56         6.44 o                         
 -13   4   6          1.12         -2.22         2.83 o                         
 -12   4   6          4.55         -1.39         2.78 o                         
 -11   4   6         10.77          2.25         2.79 o                         
 -10   4   6        162.27        158.01         6.08 o                         
  -9   4   6        104.10         72.66         3.44 o                         
  -8   4   6          7.30         15.43         2.36 o                         
  -7   4   6         46.77         39.63         1.96 o                         
  -6   4   6         37.20         36.07         1.69 o                         
  -5   4   6       1230.90       1312.07        16.84 o                         
  -4   4   6       4024.27       4272.26        51.14 o                         
  -3   4   6         30.58         16.10         2.15 o                         
  -2   4   6          0.17          0.58         0.68 o                         
  -1   4   6        155.80        113.10         1.95 o                         
   0   4   6       1719.10       1764.29        19.61 o                         
   1   4   6        635.92        477.47         5.90 o                         
   2   4   6          7.48          0.67         0.54 o                         
   3   4   6        751.22        858.65        12.75 o                         
   4   4   6        309.45        292.76         5.69 o                         
   5   4   6        336.42        357.65         6.68 o                         
   6   4   6        591.33        596.82        10.08 o                         
   7   4   6        484.74        463.62         8.55 o                         
   8   4   6        100.15        101.54         4.03 o                         
   9   4   6         15.76         18.85         4.31 o                         
  10   4   6         23.40         23.31         2.71 o                         
  11   4   6          0.52          2.07         2.75 o                         
  12   4   6          2.89          5.16         3.97 o                         
  13   4   6         16.90         32.37         5.48 o                         
  14   4   6         31.74         31.03         8.15 o                         
 -13   5   6          8.46          7.47         3.38 o                         
 -12   5   6          6.39          1.42         3.61 o                         
 -11   5   6         14.73         14.32         3.18 o                         
 -10   5   6         87.75         73.27         9.49 o                         
  -9   5   6         52.58         45.02         3.71 o                         
  -8   5   6        403.78        382.42         7.63 o                         
  -7   5   6          0.19         -0.51         1.16 o                         
  -6   5   6        259.46        283.35         4.55 o                         
  -5   5   6        665.89        637.66         8.21 o                         
  -4   5   6       1174.31       1237.09        15.86 o                         
  -3   5   6        625.58        619.85         7.72 o                         
  -2   5   6        327.47        319.03         4.99 o                         
  -1   5   6       1222.38       1217.45        13.93 o                         
   0   5   6        551.35        554.89         6.86 o                         
   1   5   6        799.34        835.28         9.85 o                         
   2   5   6        123.23        152.06         3.09 o                         
   3   5   6        423.78        330.85         4.44 o                         
   4   5   6       2640.11       2795.84        38.41 o                         
   5   5   6         66.86         74.42         2.87 o                         
   6   5   6       1613.06       1657.82        24.09 o                         
   7   5   6        221.45        200.84         5.22 o                         
   8   5   6        739.39        705.77        12.31 o                         
   9   5   6          9.27         14.09         2.39 o                         
  10   5   6          2.15          3.88         2.88 o                         
  11   5   6         43.66         65.98         4.04 o                         
  12   5   6          8.28          5.46         6.78 o                         
  13   5   6          1.34         -1.35         3.74 o                         
 -13   6   6          0.00          0.33         3.12 o                         
 -12   6   6         68.73         66.22         5.02 o                         
 -11   6   6          4.76          2.62         4.26 o                         
 -10   6   6        456.05        453.80        11.20 o                         
  -9   6   6         94.72         84.34         4.69 o                         
  -8   6   6         11.42          4.28         2.79 o                         
  -7   6   6         85.15         73.08         2.74 o                         
  -6   6   6       1415.39       1466.66        19.10 o                         
  -5   6   6         15.69         19.50         1.48 o                         
  -4   6   6        984.48       1070.67        12.91 o                         
  -3   6   6         33.25         33.90         1.26 o                         
  -2   6   6         55.25         38.99         1.83 o                         
  -1   6   6         59.43         68.83         1.63 o                         
   0   6   6         52.51         31.59         1.35 o                         
   1   6   6        214.19        263.96         3.86 o                         
   2   6   6        404.54        377.71         5.09 o                         
   3   6   6          2.16          9.78         0.74 o                         
   4   6   6        640.95        550.51         9.22 o                         
   5   6   6        344.07        376.86         7.19 o                         
   6   6   6         19.97         30.40         2.35 o                         
   7   6   6          8.59          6.10         1.99 o                         
   8   6   6        717.84        703.35        19.38 o                         
   9   6   6          0.94         -1.12         2.07 o                         
  10   6   6         55.49         65.13         4.61 o                         
  11   6   6        158.18        160.14         5.74 o                         
  12   6   6          1.69          5.99         4.03 o                         
  13   6   6          0.55          0.39         4.04 o                         
 -13   7   6          4.13          7.58         3.54 o                         
 -12   7   6        114.10        123.69         8.76 o                         
 -11   7   6         64.99         62.56         5.06 o                         
 -10   7   6         40.63         35.76         3.92 o                         
  -9   7   6         79.48         66.92         4.65 o                         
  -8   7   6          3.67          2.51         2.73 o                         
  -7   7   6          7.47         13.32         1.88 o                         
  -6   7   6         64.37         67.70         3.19 o                         
  -5   7   6         29.16         19.63         1.59 o                         
  -4   7   6        223.04        265.82         4.82 o                         
  -3   7   6         17.43         25.28         1.91 o                         
  -2   7   6        337.61        345.66         4.89 o                         
  -1   7   6       2623.26       2656.06        29.51 o                         
   0   7   6        476.67        496.22        11.65 o                         
   1   7   6       1033.19       1126.19        13.22 o                         
   2   7   6        290.92        320.97         5.06 o                         
   3   7   6          1.49          2.43         0.73 o                         
   4   7   6          8.32          7.63         1.41 o                         
   5   7   6        231.55        217.79         5.16 o                         
   6   7   6        559.25        549.66         9.90 o                         
   7   7   6       3741.42       3502.15        48.82 o                         
   8   7   6         69.98         60.60         3.62 o                         
   9   7   6         40.42         60.16         4.08 o                         
  10   7   6         35.67         36.29         5.35 o                         
  11   7   6          4.73          4.64         3.24 o                         
  12   7   6          3.74          0.46         2.66 o                         
 -13   8   6          1.20          7.14         4.45 o                         
 -12   8   6         47.01         46.44         4.77 o                         
 -11   8   6        234.07        267.39        10.45 o                         
 -10   8   6        178.75        195.30         7.32 o                         
  -9   8   6          9.29         15.11         3.09 o                         
  -8   8   6        101.52         95.87         5.23 o                         
  -7   8   6        142.38        120.97         5.33 o                         
  -6   8   6        170.85        184.91         4.93 o                         
  -5   8   6        135.07        153.65         3.73 o                         
  -4   8   6        512.89        513.08         7.95 o                         
  -3   8   6         88.11        102.44         3.37 o                         
  -2   8   6          9.92         21.24         1.28 o                         
  -1   8   6          1.29         10.70         1.21 o                         
   0   8   6        706.28        817.81        14.95 o                         
   1   8   6        523.35        515.34         6.86 o                         
   2   8   6        392.74        373.08         6.22 o                         
   3   8   6         18.67         35.74         2.40 o                         
   4   8   6        300.80        313.94         6.53 o                         
   5   8   6          7.58         -1.21         1.57 o                         
   6   8   6         33.64         35.90         4.09 o                         
   7   8   6        123.24        114.01         4.56 o                         
   8   8   6         24.77          8.78         2.45 o                         
   9   8   6          4.10         -2.07         2.07 o                         
  10   8   6         62.54         71.13         4.40 o                         
  11   8   6          5.65          1.75         2.47 o                         
  12   8   6         33.65         50.82         4.82 o                         
 -12   9   6         22.96         34.13         6.44 o                         
 -11   9   6          1.34          3.44         3.28 o                         
 -10   9   6        107.51        103.46        11.83 o                         
  -9   9   6         22.18         17.95         3.35 o                         
  -8   9   6          0.18          1.62         2.77 o                         
  -7   9   6        340.63        328.34         8.90 o                         
  -6   9   6        219.97        198.96         5.68 o                         
  -5   9   6         19.36         17.78         3.02 o                         
  -4   9   6         79.64         76.55         2.86 o                         
  -3   9   6         97.03         97.42         3.56 o                         
  -2   9   6         18.40         17.46         2.41 o                         
  -1   9   6          0.24         -0.85         0.91 o                         
   0   9   6         94.75        104.05         3.31 o                         
   1   9   6          0.50         -0.32         0.93 o                         
   2   9   6        351.99        373.54         8.21 o                         
   3   9   6        183.07        155.81         4.24 o                         
   4   9   6        160.13        173.48         5.37 o                         
   5   9   6         68.82         76.67         3.40 o                         
   6   9   6         14.65         14.17         2.28 o                         
   7   9   6         99.75        111.35         4.30 o                         
   8   9   6        174.60        156.45         5.33 o                         
   9   9   6          7.30          7.81         2.58 o                         
  10   9   6          0.15          1.27         2.39 o                         
  11   9   6         11.88         11.27         2.99 o                         
  12   9   6        103.79         97.57         5.45 o                         
 -11  10   6         78.21         71.33         5.64 o                         
 -10  10   6         85.33        103.84         6.47 o                         
  -9  10   6          2.75         -0.47         2.74 o                         
  -8  10   6          0.01         -2.54         2.54 o                         
  -7  10   6         75.65         56.24         4.36 o                         
  -6  10   6          8.06          5.23         2.66 o                         
  -5  10   6         93.13        113.85         4.23 o                         
  -4  10   6         68.99         82.53         3.19 o                         
  -3  10   6        148.83        156.79         4.61 o                         
  -2  10   6         48.60         42.85         2.39 o                         
  -1  10   6          2.87          2.03         1.30 o                         
   0  10   6        587.13        585.98         8.87 o                         
   1  10   6         19.51         22.11         1.96 o                         
   2  10   6         69.51         55.02         4.52 o                         
   3  10   6        185.58        164.48         4.77 o                         
   4  10   6         35.76         49.64         3.15 o                         
   5  10   6          6.53          4.50         1.97 o                         
   6  10   6         30.24         29.20         2.90 o                         
   7  10   6         58.15         54.79         3.58 o                         
   8  10   6         34.05         43.35         3.37 o                         
   9  10   6         54.94         78.47         5.97 o                         
  10  10   6          6.78          8.17         3.25 o                         
  11  10   6          7.62          3.40         3.31 o                         
  12  10   6          0.12          0.70         5.00 o                         
 -11  11   6          2.20          1.58         3.43 o                         
 -10  11   6          1.09         -3.31         5.18 o                         
  -9  11   6          0.18         -2.29         2.76 o                         
  -8  11   6          8.27         10.58         4.08 o                         
  -7  11   6        122.68         97.19         5.49 o                         
  -6  11   6         66.17         50.54         4.43 o                         
  -5  11   6          9.34         10.00         2.96 o                         
  -4  11   6         60.46         61.86         3.90 o                         
  -3  11   6          3.10          3.10         1.27 o                         
  -2  11   6        214.38        196.39         4.62 o                         
  -1  11   6        187.45        148.46         3.96 o                         
   0  11   6        329.60        350.49         6.29 o                         
   1  11   6         37.84         37.31         2.27 o                         
   2  11   6        262.37        239.43         5.62 o                         
   3  11   6        590.13        510.81         9.32 o                         
   4  11   6          1.57         -1.08         1.82 o                         
   5  11   6         73.87         72.90         3.78 o                         
   6  11   6        452.72        420.30         8.79 o                         
   7  11   6        110.06        132.53         4.96 o                         
   8  11   6         22.17         22.82         3.49 o                         
   9  11   6          0.83         -0.39         2.72 o                         
  10  11   6          1.68          0.87         3.13 o                         
  11  11   6         11.80         14.46         3.85 o                         
 -10  12   6         15.94         23.37         4.16 o                         
  -9  12   6         30.89         22.58         3.74 o                         
  -8  12   6          4.73          5.16         3.21 o                         
  -7  12   6          0.37         -2.47         2.47 o                         
  -6  12   6         20.14         22.78         3.46 o                         
  -5  12   6        185.91        179.21         6.61 o                         
  -4  12   6        139.04        154.59         6.15 o                         
  -3  12   6         26.83         25.89         3.53 o                         
  -2  12   6         45.34         47.34         2.97 o                         
  -1  12   6         51.46         58.04         3.01 o                         
   0  12   6        272.91        284.44         5.73 o                         
   1  12   6       1013.86       1033.68        18.88 o                         
   2  12   6          8.59          3.71         2.20 o                         
   3  12   6          0.18         -1.78         1.78 o                         
   4  12   6        253.32        224.37         8.91 o                         
   5  12   6        363.25        344.76         7.74 o                         
   6  12   6         79.89         68.04         3.94 o                         
   7  12   6         38.82         34.28         3.75 o                         
   8  12   6         31.36         26.57         3.82 o                         
   9  12   6          6.75         12.61         4.28 o                         
  10  12   6          0.53         -0.78         3.27 o                         
  -9  13   6          0.01         -0.49         4.25 o                         
  -8  13   6         19.65         13.77         3.73 o                         
  -7  13   6          1.09          2.76         3.04 o                         
  -6  13   6         31.82         44.07         4.19 o                         
  -5  13   6         80.58         88.62         5.33 o                         
  -4  13   6          0.43         -2.32         2.32 o                         
  -3  13   6        116.69        123.51         6.87 o                         
  -2  13   6          3.49          2.70         1.94 o                         
  -1  13   6         14.81         12.42         2.07 o                         
   0  13   6         92.13         83.68         3.96 o                         
   1  13   6        168.20        177.44         6.06 o                         
   2  13   6        175.77        155.14         5.65 o                         
   3  13   6          4.33          4.74         2.47 o                         
   4  13   6         43.16         40.38         3.09 o                         
   5  13   6         38.82         44.16         4.30 o                         
   6  13   6          4.74          5.84         2.96 o                         
   7  13   6          9.87          4.46         4.88 o                         
   8  13   6         17.72         12.99         5.62 o                         
   9  13   6         16.78         24.34         4.21 o                         
  10  13   6          1.83          2.00         6.65 o                         
  -8  14   6          1.05          3.54         3.39 o                         
  -7  14   6         28.36         29.94         4.05 o                         
  -6  14   6          2.18          8.90         3.21 o                         
  -5  14   6         38.90         40.36         4.19 o                         
  -4  14   6          0.09         -1.30         2.83 o                         
  -3  14   6        128.30        118.92         5.82 o                         
  -2  14   6         29.25         21.21         2.84 o                         
  -1  14   6        106.72        154.71         5.11 o                         
   0  14   6         13.99         13.67         2.78 o                         
   1  14   6         48.12         66.09         4.44 o                         
   2  14   6          6.51          9.54         2.72 o                         
   3  14   6          5.06          0.00         2.33 o                         
   4  14   6         16.50         15.28         3.75 o                         
   5  14   6          6.17          8.43         2.94 o                         
   6  14   6          4.14          0.30         2.85 o                         
   7  14   6          1.58         -1.70         2.84 o                         
   8  14   6          4.24          9.04         3.44 o                         
   9  14   6          0.12          3.85         6.56 o                         
  -7  15   6          3.35         -0.63         3.65 o                         
  -6  15   6         11.05          9.32         4.48 o                         
  -5  15   6         58.05         65.54         5.16 o                         
  -4  15   6        138.93        146.12         8.62 o                         
  -3  15   6          9.42         11.85         3.33 o                         
  -2  15   6         16.82         20.00         2.99 o                         
  -1  15   6          0.99         -0.10         3.43 o                         
   0  15   6          1.70         -0.76         2.41 o                         
   1  15   6          5.20          4.64         2.57 o                         
   2  15   6          4.81          9.55         2.86 o                         
   3  15   6          0.39         -1.04         3.23 o                         
   4  15   6          1.90          2.76         6.54 o                         
   5  15   6          4.09          1.88         3.62 o                         
   6  15   6         26.11         35.73         5.23 o                         
   7  15   6         48.44         58.54         5.10 o                         
   8  15   6          1.24         -6.20         6.20 o                         
  -6  16   6          3.55          3.28         4.22 o                         
  -5  16   6         77.40         81.67         5.76 o                         
  -4  16   6         87.60        114.39         6.30 o                         
  -3  16   6         10.34          4.03         3.31 o                         
  -2  16   6          8.01          3.79         5.70 o                         
  -1  16   6          0.35         -2.76         3.59 o                         
   0  16   6          0.50          0.64         2.65 o                         
   1  16   6         11.75          8.17         3.04 o                         
   2  16   6          0.01          4.59         4.31 o                         
   3  16   6          0.35         -2.15         3.48 o                         
   4  16   6          1.98         -1.10         3.61 o                         
   5  16   6         18.86         21.05        11.20 o                         
   6  16   6          8.20         13.35         4.51 o                         
  -5  17   6         50.35         70.40         5.76 o                         
  -4  17   6         61.87         66.10         6.64 o                         
  -3  17   6         43.98         41.77         5.55 o                         
  -2  17   6         25.44         34.00         7.29 o                         
  -1  17   6         67.95         68.34         8.03 o                         
   0  17   6         17.96         23.06         6.53 o                         
   1  17   6          0.33         -1.92         6.03 o                         
   2  17   6          8.56         15.23         4.45 o                         
   3  17   6          3.70          7.25         4.28 o                         
   4  17   6          7.09          8.10         4.42 o                         
   1  18   6         23.56         35.20         8.12 o                         
   2  18   6          9.40         11.82         6.09 o                         
 -12   1   7        109.71        138.48        13.11 o                         
 -11   1   7         83.61         76.16         3.88 o                         
 -10   1   7          8.72         25.59         1.90 o                         
  -9   1   7         29.99         19.22         1.65 o                         
  -8   1   7          0.28          0.10         0.97 o                         
  -7   1   7         21.00         13.87         1.37 o                         
  -6   1   7        100.55        114.32         2.45 o                         
  -5   1   7         15.19         33.59         1.51 o                         
  -4   1   7         62.64         52.71         1.57 o                         
  -3   1   7       2899.29       2864.61        31.41 o                         
  -2   1   7       6774.81       6618.82        71.26 o                         
  -1   1   7        111.12        117.99         1.80 o                         
   0   1   7        508.90        446.63         5.39 o                         
   1   1   7       3621.22       3428.75        37.15 o                         
   2   1   7         35.40         53.94         1.87 o                         
   3   1   7       1728.17       1620.85        19.81 o                         
   4   1   7       2033.80       2103.89        23.35 o                         
   5   1   7        833.34        734.09         8.92 o                         
   6   1   7        219.35        180.25         3.13 o                         
   7   1   7        321.46        286.30         4.45 o                         
   8   1   7        403.70        313.44         6.42 o                         
   9   1   7        118.88        143.62         7.15 o                         
  10   1   7          0.67          1.59         3.43 o                         
  11   1   7          1.36         -0.11         3.43 o                         
  12   1   7         71.67         69.16         8.55 o                         
  13   1   7         11.25          7.79         4.22 o                         
  14   1   7          3.15         -0.47         4.33 o                         
 -13   2   7         15.75         19.09         6.53 o                         
 -12   2   7         49.61         36.89         3.98 o                         
 -11   2   7          6.73          3.92         2.39 o                         
 -10   2   7         15.84          5.59         1.72 o                         
  -9   2   7         15.67         18.21         2.26 o                         
  -8   2   7          6.03          5.37         1.36 o                         
  -7   2   7        322.46        349.84         5.44 o                         
  -6   2   7         47.50         57.37         1.99 o                         
  -5   2   7        711.55        851.97        10.40 o                         
  -4   2   7         74.62        103.55         2.13 o                         
  -3   2   7        160.11        137.95         2.35 o                         
  -2   2   7       2682.51       2845.36        31.18 o                         
  -1   2   7       1468.29       1579.33        17.60 o                         
   0   2   7       8582.25       8995.75        96.44 o                         
   1   2   7       3128.54       2983.94        32.47 o                         
   2   2   7       1399.86       1344.27        15.08 o                         
   3   2   7        519.60        498.18         6.12 o                         
   4   2   7       1401.25       1661.07        18.66 o                         
   5   2   7        740.07        752.69         9.96 o                         
   6   2   7         81.20        129.38         2.70 o                         
   7   2   7        131.40        104.15         3.44 o                         
   8   2   7          0.03         -1.29         1.53 o                         
   9   2   7        581.19        577.63        10.44 o                         
  10   2   7         52.76         79.47         6.18 o                         
  11   2   7        234.99        236.66        10.04 o                         
  12   2   7         51.50         45.22         5.58 o                         
  13   2   7         73.77         74.22         7.19 o                         
  14   2   7          3.57          7.47         6.62 o                         
 -14   3   7          5.08         17.79         6.91 o                         
 -13   3   7         21.47         16.73         3.52 o                         
 -12   3   7         20.35         33.25         3.95 o                         
 -11   3   7        284.55        291.20        10.32 o                         
 -10   3   7          0.04          4.94         1.89 o                         
  -9   3   7        350.48        347.57         6.44 o                         
  -8   3   7          0.45          0.32         1.05 o                         
  -7   3   7          0.29          0.13         0.92 o                         
  -6   3   7         73.44         83.67         2.32 o                         
  -5   3   7        173.66        163.11         3.94 o                         
  -4   3   7       1259.70       1444.82        16.54 o                         
  -3   3   7         50.97         40.94         1.26 o                         
  -2   3   7         84.43         86.46         2.06 o                         
  -1   3   7        380.98        446.13         5.57 o                         
   0   3   7       2612.41       2770.77        30.26 o                         
   1   3   7          9.02          0.47         0.48 o                         
   2   3   7         58.82         55.35         1.70 o                         
   3   3   7         36.66         44.73         1.16 o                         
   4   3   7        957.00        811.82        10.73 o                         
   5   3   7        151.05        165.65         3.27 o                         
   6   3   7        385.27        343.53         6.62 o                         
   7   3   7        210.85        183.60         4.68 o                         
   8   3   7         51.88         39.79         4.08 o                         
   9   3   7         80.62         90.28         4.85 o                         
  10   3   7         27.40         12.83         3.55 o                         
  11   3   7         35.48         39.86         5.26 o                         
  12   3   7         26.85         33.63         5.14 o                         
  13   3   7         19.76         14.44         4.80 o                         
  14   3   7          2.99          3.47         6.26 o                         
 -14   4   7          6.91         10.97         6.94 o                         
 -13   4   7          2.41         -2.92         2.92 o                         
 -12   4   7          1.27         -1.68         4.80 o                         
 -11   4   7          5.77          3.69         5.16 o                         
 -10   4   7         17.09         20.89         4.40 o                         
  -9   4   7        432.02        455.54         7.97 o                         
  -8   4   7          6.31          6.31         1.55 o                         
  -7   4   7          7.41          6.69         1.63 o                         
  -6   4   7        308.63        341.56         6.52 o                         
  -5   4   7        748.59        865.62        10.61 o                         
  -4   4   7        117.43        127.44         2.48 o                         
  -3   4   7       2472.09       2488.53        30.31 o                         
  -2   4   7        347.33        309.58         4.82 o                         
  -1   4   7        729.95        652.90         7.87 o                         
   0   4   7        569.48        584.51         7.10 o                         
   1   4   7       1147.45       1064.00        12.21 o                         
   2   4   7          0.46          2.56         0.78 o                         
   3   4   7         64.60        106.28         2.53 o                         
   4   4   7       2625.88       2299.92        31.84 o                         
   5   4   7        153.48        131.99         3.64 o                         
   6   4   7        147.66        152.00         4.15 o                         
   7   4   7         85.51        106.30         3.78 o                         
   8   4   7       1166.29       1081.88        17.38 o                         
   9   4   7         71.94         67.93         3.84 o                         
  10   4   7          1.38          1.58         2.39 o                         
  11   4   7         85.28         62.39         5.93 o                         
  12   4   7         11.65         10.91         4.19 o                         
  13   4   7         98.58        144.78         8.84 o                         
 -13   5   7          8.32          4.77         5.17 o                         
 -12   5   7          9.57          8.67         3.01 o                         
 -11   5   7         18.42         12.27         3.20 o                         
 -10   5   7        134.40        104.92         5.31 o                         
  -9   5   7        288.98        308.00        11.57 o                         
  -8   5   7         62.92         74.09         2.76 o                         
  -7   5   7        165.09        129.28         3.46 o                         
  -6   5   7          7.89          8.48         1.30 o                         
  -5   5   7        545.32        538.02         7.85 o                         
  -4   5   7        784.01        767.76         9.48 o                         
  -3   5   7        419.98        453.80         6.75 o                         
  -2   5   7         19.33         23.63         1.96 o                         
  -1   5   7        568.17        682.66         8.27 o                         
   0   5   7         39.60         42.76         1.37 o                         
   1   5   7       5530.73       5621.55        60.73 o                         
   2   5   7       2816.73       3195.14        35.01 o                         
   3   5   7        240.39        316.38         4.32 o                         
   4   5   7        882.73        731.36        11.50 o                         
   5   5   7        418.95        424.68         7.73 o                         
   6   5   7         65.83        100.65         3.83 o                         
   7   5   7       1102.53       1135.88        17.62 o                         
   8   5   7       2069.33       2014.93        29.45 o                         
   9   5   7        131.52        110.90         4.45 o                         
  10   5   7         96.01         96.39         6.52 o                         
  11   5   7         56.19         53.37         4.77 o                         
  12   5   7         10.66          8.47         4.14 o                         
  13   5   7         13.55         11.32         4.83 o                         
 -13   6   7         12.84          9.46         3.72 o                         
 -12   6   7         11.44         13.15         3.43 o                         
 -11   6   7          0.57          3.59         2.81 o                         
 -10   6   7         21.49         11.40         4.24 o                         
  -9   6   7          0.43          1.09         2.51 o                         
  -8   6   7         48.66         43.34         2.83 o                         
  -7   6   7        161.50        163.98         5.48 o                         
  -6   6   7         33.79         32.73         1.92 o                         
  -5   6   7        338.81        346.79         6.09 o                         
  -4   6   7       1570.20       1551.90        22.30 o                         
  -3   6   7        430.77        479.83         7.20 o                         
  -2   6   7        253.40        253.85         4.44 o                         
  -1   6   7       1816.75       1816.43        20.48 o                         
   0   6   7        700.27        718.99         8.78 o                         
   1   6   7         48.05         64.70         1.76 o                         
   2   6   7         31.79         34.26         1.41 o                         
   3   6   7        477.11        468.05         6.08 o                         
   4   6   7        677.67        589.56         9.77 o                         
   5   6   7        164.70        167.32         4.45 o                         
   6   6   7        524.09        481.96         8.85 o                         
   7   6   7       1050.24       1102.40        17.37 o                         
   8   6   7          1.21          8.79         2.39 o                         
   9   6   7         41.29         38.94         3.11 o                         
  10   6   7         15.00          7.18         2.40 o                         
  11   6   7        138.55        186.81         6.18 o                         
  12   6   7         32.53         31.99         5.57 o                         
  13   6   7         41.03         39.33         6.87 o                         
 -13   7   7          1.88          0.20         3.71 o                         
 -12   7   7          0.27         -1.43         2.92 o                         
 -11   7   7         27.95         22.17         5.07 o                         
 -10   7   7         25.56         17.91         3.41 o                         
  -9   7   7        465.21        426.49        10.63 o                         
  -8   7   7          0.01         -0.28         2.41 o                         
  -7   7   7          1.96          4.82         1.64 o                         
  -6   7   7         12.96          6.90         1.43 o                         
  -5   7   7        238.51        219.05         4.56 o                         
  -4   7   7         30.89         21.49         1.88 o                         
  -3   7   7          0.00          1.71         1.04 o                         
  -2   7   7        124.06        131.41         3.31 o                         
  -1   7   7        194.14        235.81         3.73 o                         
   0   7   7       1653.94       1690.62        19.25 o                         
   1   7   7        219.80        278.15         4.22 o                         
   2   7   7        393.26        441.86         5.52 o                         
   3   7   7        341.21        353.92         5.61 o                         
   4   7   7         67.24         42.43         2.37 o                         
   5   7   7       1150.01       1103.42        16.93 o                         
   6   7   7         28.49         34.74         2.62 o                         
   7   7   7        187.08        192.91         8.41 o                         
   8   7   7         20.86         22.12         4.85 o                         
   9   7   7         26.30         22.96         2.81 o                         
  10   7   7         36.80         35.93         3.29 o                         
  11   7   7         16.45         19.74         3.07 o                         
  12   7   7          6.00         14.92         3.58 o                         
 -12   8   7          3.76          0.69         3.40 o                         
 -11   8   7         91.58        104.04         5.95 o                         
 -10   8   7         59.16         57.47         6.17 o                         
  -9   8   7        116.29        103.96         5.33 o                         
  -8   8   7        199.58        162.35         6.25 o                         
  -7   8   7        187.14        201.32         5.36 o                         
  -6   8   7          0.00         -1.25         1.25 o                         
  -5   8   7         85.67         73.86         2.81 o                         
  -4   8   7        141.18        158.62         4.35 o                         
  -3   8   7        661.35        737.27        10.52 o                         
  -2   8   7          1.25          1.67         1.30 o                         
  -1   8   7         65.88         79.81         2.11 o                         
   0   8   7        513.80        542.97         7.17 o                         
   1   8   7          9.57          8.10         1.06 o                         
   2   8   7        183.85        186.65         3.33 o                         
   3   8   7          8.69          8.18         1.59 o                         
   4   8   7          7.41          3.09         1.41 o                         
   5   8   7          6.12          3.58         1.71 o                         
   6   8   7       1183.57       1082.22        19.72 o                         
   7   8   7        424.12        403.44         8.43 o                         
   8   8   7        445.43        438.15         9.13 o                         
   9   8   7          1.14         -2.12         2.12 o                         
  10   8   7        128.17        144.91         5.47 o                         
  11   8   7          1.76         -2.48         2.48 o                         
  12   8   7          0.33         -0.23         3.10 o                         
 -12   9   7          4.36          2.43         3.49 o                         
 -11   9   7         29.42         27.15         4.20 o                         
 -10   9   7         45.30         49.19         6.19 o                         
  -9   9   7         49.31         30.05         3.69 o                         
  -8   9   7         13.16         12.60         3.05 o                         
  -7   9   7        309.84        305.63         8.47 o                         
  -6   9   7        761.24        730.40        12.55 o                         
  -5   9   7        175.67        161.20         4.08 o                         
  -4   9   7        257.34        224.00         9.31 o                         
  -3   9   7       1040.41        963.82        13.37 o                         
  -2   9   7        742.91        734.75        10.58 o                         
  -1   9   7          6.53          0.28         1.14 o                         
   0   9   7        268.98        263.09         4.33 o                         
   1   9   7          3.97          0.77         0.95 o                         
   2   9   7          2.90          1.87         1.12 o                         
   3   9   7         10.10          9.18         1.71 o                         
   4   9   7        391.21        358.13        11.66 o                         
   5   9   7         22.12         26.51         2.45 o                         
   6   9   7        410.38        398.00         7.38 o                         
   7   9   7         56.08         77.02         4.01 o                         
   8   9   7          1.31          0.00         2.19 o                         
   9   9   7          3.04         -2.12         2.29 o                         
  10   9   7          1.70         -2.40         2.40 o                         
  11   9   7         14.21         11.87         3.52 o                         
  12   9   7          0.02         -1.66         3.47 o                         
 -11  10   7         62.77         71.58         5.61 o                         
 -10  10   7         66.49         78.34         5.48 o                         
  -9  10   7         77.72         76.95         5.33 o                         
  -8  10   7         15.72         10.66         3.08 o                         
  -7  10   7        282.47        273.07         8.24 o                         
  -6  10   7         48.62         47.48         3.91 o                         
  -5  10   7       1027.97        959.88        15.62 o                         
  -4  10   7       1129.55       1066.89        14.89 o                         
  -3  10   7        445.04        425.16         7.25 o                         
  -2  10   7        346.10        360.83         6.41 o                         
  -1  10   7          2.81          1.97         1.34 o                         
   0  10   7         98.48        104.39         3.22 o                         
   1  10   7        117.98         94.31         2.64 o                         
   2  10   7       1113.37       1090.18        16.61 o                         
   3  10   7        422.29        440.37         9.66 o                         
   4  10   7        540.62        512.85         9.47 o                         
   5  10   7        625.52        619.98        11.15 o                         
   6  10   7        152.51        192.80         5.77 o                         
   7  10   7          6.15          2.86         2.20 o                         
   8  10   7        139.99        147.44         7.35 o                         
   9  10   7          0.60          4.75         2.49 o                         
  10  10   7         11.63          8.98         3.35 o                         
  11  10   7          6.50          6.75         3.32 o                         
 -11  11   7         14.45         28.20         4.36 o                         
 -10  11   7         11.98         30.73         4.49 o                         
  -9  11   7          0.01          0.24         3.07 o                         
  -8  11   7          7.40          7.26         2.98 o                         
  -7  11   7        235.66        272.31         8.31 o                         
  -6  11   7         42.92         34.67         5.85 o                         
  -5  11   7        405.07        398.28         9.82 o                         
  -4  11   7         26.04         16.86         2.09 o                         
  -3  11   7        132.55        120.84         3.76 o                         
  -2  11   7          1.21         -1.43         1.54 o                         
  -1  11   7        115.20        116.29         3.74 o                         
   0  11   7        928.47        918.91        13.23 o                         
   1  11   7        879.11        825.08        18.15 o                         
   2  11   7         99.94         73.89         3.44 o                         
   3  11   7         99.77        137.26         7.78 o                         
   4  11   7         67.35         76.83         3.74 o                         
   5  11   7        114.36        118.39         6.22 o                         
   6  11   7        292.62        293.68         7.11 o                         
   7  11   7          0.07          1.02         2.19 o                         
   8  11   7         23.74         12.82         4.25 o                         
   9  11   7         21.27         25.32         4.64 o                         
  10  11   7         46.15         50.39         4.78 o                         
  11  11   7          3.74          3.17         3.50 o                         
 -10  12   7         24.57         31.39         4.49 o                         
  -9  12   7         53.66         49.16         4.70 o                         
  -8  12   7         27.43         26.89         3.72 o                         
  -7  12   7          8.99         12.20         3.96 o                         
  -6  12   7        299.46        289.62         8.57 o                         
  -5  12   7          1.30          7.96         2.88 o                         
  -4  12   7         84.98         78.26         3.99 o                         
  -3  12   7        100.99        102.92         5.66 o                         
  -2  12   7         81.68         72.35         3.30 o                         
  -1  12   7        144.81        140.85         4.17 o                         
   0  12   7         27.06         17.47         2.09 o                         
   1  12   7         33.63         44.97         5.47 o                         
   2  12   7          7.05          8.26         2.79 o                         
   3  12   7         85.90         81.71         4.97 o                         
   4  12   7        172.95        149.47         4.83 o                         
   5  12   7         96.82         87.85         4.16 o                         
   6  12   7         24.24         30.36         3.57 o                         
   7  12   7          0.50         -2.07         2.07 o                         
   8  12   7         11.03          8.96         3.25 o                         
   9  12   7         17.82         28.77         4.11 o                         
  10  12   7          9.37         12.46         3.80 o                         
  -9  13   7         21.33         17.03         3.74 o                         
  -8  13   7          0.18          2.43         3.11 o                         
  -7  13   7         14.76         14.08         3.48 o                         
  -6  13   7          0.38          0.09         2.75 o                         
  -5  13   7        235.54        224.55         7.50 o                         
  -4  13   7         32.28         32.86         3.59 o                         
  -3  13   7        106.92        105.00         4.62 o                         
  -2  13   7         84.89         88.97         3.75 o                         
  -1  13   7         77.30         57.42         3.26 o                         
   0  13   7        156.54        145.13         5.48 o                         
   1  13   7        166.27        146.49         5.53 o                         
   2  13   7        232.54        228.14         6.86 o                         
   3  13   7         32.98         23.77         2.99 o                         
   4  13   7        122.02        114.48         5.08 o                         
   5  13   7         11.79         12.87         2.52 o                         
   6  13   7         14.55         15.04         3.22 o                         
   7  13   7          3.11          1.86         2.83 o                         
   8  13   7         10.24         18.44         3.64 o                         
   9  13   7         19.58         16.98         3.95 o                         
  -8  14   7          4.43          1.64         3.26 o                         
  -7  14   7         16.37         22.24         3.93 o                         
  -6  14   7          0.34         -2.82         2.82 o                         
  -5  14   7          4.77          2.59         3.04 o                         
  -4  14   7        100.93        104.34         5.58 o                         
  -3  14   7        288.14        350.10         8.19 o                         
  -2  14   7        185.63        197.38         5.88 o                         
  -1  14   7          3.10          5.75         2.86 o                         
   0  14   7          5.37          2.02         2.54 o                         
   1  14   7         42.23         28.81         3.26 o                         
   2  14   7         32.11         45.80         3.89 o                         
   3  14   7          1.31          1.88         2.56 o                         
   4  14   7         39.17         40.09         3.75 o                         
   5  14   7          6.58          4.49         3.55 o                         
   6  14   7          0.69         -2.14         2.66 o                         
   7  14   7         21.68         26.23         3.94 o                         
   8  14   7          2.83          1.12         3.31 o                         
   9  14   7          2.50          2.62         6.65 o                         
  -7  15   7         18.22         17.84         4.04 o                         
  -6  15   7          8.42         16.10         6.03 o                         
  -5  15   7          2.63          0.81         2.96 o                         
  -4  15   7         28.89         35.45         4.06 o                         
  -3  15   7         88.94        109.33         6.00 o                         
  -2  15   7         10.82          2.28         4.28 o                         
  -1  15   7        169.35        162.45         7.75 o                         
   0  15   7          1.49          3.92         2.76 o                         
   1  15   7          6.73          9.71         3.34 o                         
   2  15   7         52.09         54.46         4.29 o                         
   3  15   7         25.14         26.08         4.33 o                         
   4  15   7         12.60         12.60         4.18 o                         
   5  15   7          7.45          6.13         3.86 o                         
   6  15   7          5.54          3.78         3.76 o                         
   7  15   7         15.53         28.48         6.57 o                         
  -6  16   7         23.32         27.28         6.24 o                         
  -5  16   7          8.59          3.97         3.44 o                         
  -4  16   7          9.38         12.93         6.35 o                         
  -3  16   7         47.90         55.77         5.78 o                         
  -2  16   7         41.26         26.59         6.85 o                         
  -1  16   7          6.60          5.32         3.75 o                         
   0  16   7          2.69          7.43         2.95 o                         
   1  16   7          1.30         -2.64         2.64 o                         
   2  16   7         13.30         18.54         4.16 o                         
   3  16   7         58.04         57.86         5.84 o                         
   4  16   7         20.47         16.04         8.15 o                         
   5  16   7          1.05          0.44         3.93 o                         
   6  16   7         13.56         12.97         6.59 o                         
  -4  17   7         24.03         26.37         4.39 o                         
  -3  17   7          0.05          4.79         6.41 o                         
  -2  17   7          1.47          5.97         5.94 o                         
  -1  17   7          0.35         -5.06         5.06 o                         
   0  17   7          1.24          3.31         3.79 o                         
   1  17   7          0.39          0.33         9.44 o                         
   2  17   7          1.49          3.49         3.92 o                         
   3  17   7          5.75          3.44         4.07 o                         
   4  17   7          0.04          4.51         4.43 o                         
   0  18   7          8.13         17.29         6.85 o                         
   1  18   7         12.90         28.05         7.59 o                         
 -12   0   8          2.18         12.00         4.97 o                         
 -11   0   8        154.64        143.25         5.64 o                         
 -10   0   8        602.09        645.08        13.20 o                         
  -9   0   8        389.53        343.83         8.24 o                         
  -8   0   8        402.72        443.79         9.48 o                         
  -7   0   8         77.78         70.37         3.39 o                         
  -6   0   8       4393.16       4687.73        72.67 o                         
  -5   0   8         78.11         68.25         2.69 o                         
  -4   0   8         41.81         51.95         2.24 o                         
  -3   0   8         18.24         19.93         2.58 o                         
  -2   0   8       2595.50       2927.68        45.25 o                         
  -1   0   8        557.77        496.43         8.55 o                         
   0   0   8        122.82        130.42         3.89 o                         
   1   0   8          4.51          0.93         0.68 o                         
   2   0   8       1576.83       1621.57        25.49 o                         
   3   0   8        556.28        628.30        10.68 o                         
   4   0   8       1135.18       1353.46        21.77 o                         
   5   0   8        429.27        475.22         8.76 o                         
   6   0   8         12.84         35.28         2.20 o                         
   7   0   8          0.81          7.31         2.55 o                         
   8   0   8        230.54        246.35        12.35 o                         
   9   0   8         26.29          9.88         4.88 o                         
  10   0   8         70.50         75.85         8.30 o                         
  11   0   8         67.50         62.93         8.36 o                         
  12   0   8        184.17        217.83        14.04 o                         
  13   0   8          2.94          7.65         6.38 o                         
  14   0   8         10.11          6.88         6.82 o                         
 -12   1   8         14.87         15.03         3.17 o                         
 -11   1   8         14.29         18.32         2.60 o                         
 -10   1   8        284.70        279.57         5.34 o                         
  -9   1   8         13.54         14.16         1.43 o                         
  -8   1   8        941.78        902.31        10.02 o                         
  -7   1   8         46.71         65.65         2.15 o                         
  -6   1   8         16.25         15.58         1.24 o                         
  -5   1   8        368.22        331.58         4.85 o                         
  -4   1   8        264.85        378.71         5.15 o                         
  -3   1   8         21.27         20.52         1.80 o                         
  -2   1   8        331.22        386.83         4.98 o                         
  -1   1   8       2696.86       2678.14        29.28 o                         
   0   1   8         37.92         17.85         0.97 o                         
   1   1   8        237.93        231.84         3.51 o                         
   2   1   8        148.01        195.47         2.84 o                         
   3   1   8        708.45        638.77         8.39 o                         
   4   1   8        621.91        551.01         6.87 o                         
   5   1   8         96.45        102.91         2.19 o                         
   6   1   8        267.77        256.73         3.99 o                         
   7   1   8        140.06        138.70         3.84 o                         
   8   1   8          1.50          2.18         1.48 o                         
   9   1   8       1389.22       1267.77        28.81 o                         
  10   1   8         75.00         44.94         5.01 o                         
  11   1   8         61.85         75.32        12.89 o                         
  12   1   8         81.08         80.22         6.73 o                         
  13   1   8         16.12         14.99         4.76 o                         
  14   1   8         24.01         16.62         7.23 o                         
 -13   2   8          8.63         14.54         4.29 o                         
 -12   2   8         90.47         86.66         5.22 o                         
 -11   2   8         83.03        120.08         7.16 o                         
 -10   2   8         89.05        125.20         4.03 o                         
  -9   2   8        193.69        197.00         4.22 o                         
  -8   2   8        105.27        128.35         3.23 o                         
  -7   2   8         62.90         52.58         2.15 o                         
  -6   2   8        216.18        230.79         3.93 o                         
  -5   2   8        275.74        271.71         4.18 o                         
  -4   2   8       2023.99       2028.45        22.75 o                         
  -3   2   8       2593.03       2821.72        31.05 o                         
  -2   2   8       1550.06       1814.71        20.25 o                         
  -1   2   8         56.54         62.12         1.43 o                         
   0   2   8       2242.47       2063.20        24.94 o                         
   1   2   8        852.34        825.85         9.56 o                         
   2   2   8        517.68        558.65         6.76 o                         
   3   2   8         29.85         49.32         1.48 o                         
   4   2   8       1600.75       1610.13        18.16 o                         
   5   2   8       1795.85       1912.24        23.56 o                         
   6   2   8        109.36        125.29         3.17 o                         
   7   2   8        188.14        181.01         4.55 o                         
   8   2   8        289.52        300.92         6.43 o                         
   9   2   8          0.03          0.56         2.37 o                         
  10   2   8          1.14          6.97         3.48 o                         
  11   2   8         29.09         35.27         6.63 o                         
  12   2   8         35.91         25.58         4.79 o                         
  13   2   8         21.55         33.10         5.74 o                         
  14   2   8         24.16         29.06         8.56 o                         
 -14   3   8          3.70         -1.62         6.18 o                         
 -13   3   8         37.03         31.04         4.09 o                         
 -12   3   8        112.90        139.35         6.19 o                         
 -11   3   8         67.05         71.75         4.11 o                         
 -10   3   8        281.02        292.38         6.85 o                         
  -9   3   8        170.45        157.16         4.71 o                         
  -8   3   8        264.58        277.83         5.45 o                         
  -7   3   8          3.80          1.02         1.05 o                         
  -6   3   8        732.93        706.12         9.10 o                         
  -5   3   8        677.24        757.99         9.46 o                         
  -4   3   8          6.85          9.02         1.19 o                         
  -3   3   8       2562.80       2479.58        27.53 o                         
  -2   3   8        463.50        533.92         7.41 o                         
  -1   3   8       4882.15       4857.65        52.69 o                         
   0   3   8        250.01        292.22         3.95 o                         
   1   3   8         51.85         62.11         1.47 o                         
   2   3   8         79.00         82.56         1.70 o                         
   3   3   8       2659.86       2808.30        30.89 o                         
   4   3   8          0.74          3.62         0.77 o                         
   5   3   8        632.70        501.88         7.28 o                         
   6   3   8       1428.07       1491.38        21.70 o                         
   7   3   8        163.74        132.37         4.07 o                         
   8   3   8         60.25         61.57         3.78 o                         
   9   3   8          7.11          7.07         1.89 o                         
  10   3   8        108.34         90.68         6.50 o                         
  11   3   8          0.08          0.10         3.46 o                         
  12   3   8          5.44          2.77         3.81 o                         
  13   3   8         74.23         74.80        18.00 o                         
  14   3   8         70.62         92.26        11.15 o                         
 -14   4   8          0.64         -2.86         3.87 o                         
 -13   4   8         29.27         22.62         6.66 o                         
 -12   4   8          0.29          6.00         2.95 o                         
 -11   4   8        162.84        161.42         6.44 o                         
 -10   4   8       1914.68       1862.11        28.10 o                         
  -9   4   8        214.65        229.58         5.16 o                         
  -8   4   8        136.65        145.91         4.42 o                         
  -7   4   8        485.69        501.81         8.98 o                         
  -6   4   8         49.25         54.52         1.98 o                         
  -5   4   8         19.85         20.05         1.27 o                         
  -4   4   8       1535.10       1672.41        19.09 o                         
  -3   4   8       1045.57       1081.24        14.02 o                         
  -2   4   8          7.22         10.91         1.72 o                         
  -1   4   8       1303.31       1409.33        16.02 o                         
   0   4   8         66.61         78.02         1.74 o                         
   1   4   8       5180.46       5081.25        54.96 o                         
   2   4   8       5282.62       6067.69        65.49 o                         
   3   4   8        168.47        197.02         3.74 o                         
   4   4   8         52.68         55.79         1.70 o                         
   5   4   8        583.45        692.11        11.13 o                         
   6   4   8         35.13         26.93         2.52 o                         
   7   4   8        439.33        444.92        11.31 o                         
   8   4   8          1.01          3.43         1.97 o                         
   9   4   8        293.39        300.69         7.10 o                         
  10   4   8          4.33          2.10         2.07 o                         
  11   4   8         54.08         53.03         5.63 o                         
  12   4   8          4.51          1.58         3.75 o                         
  13   4   8          7.48         11.00         4.61 o                         
 -13   5   8         13.30         15.09         5.54 o                         
 -12   5   8         39.58         43.69         4.34 o                         
 -11   5   8         75.06         91.90         9.44 o                         
 -10   5   8        212.35        197.57         6.96 o                         
  -9   5   8          4.68          5.75         1.99 o                         
  -8   5   8        345.76        347.87         6.41 o                         
  -7   5   8        122.06        104.55         3.21 o                         
  -6   5   8         26.63         26.88         2.02 o                         
  -5   5   8        252.16        239.36         4.56 o                         
  -4   5   8        161.64        190.10         3.83 o                         
  -3   5   8        123.27        159.52         3.32 o                         
  -2   5   8        155.13        139.10         3.53 o                         
  -1   5   8        929.05        955.27        11.26 o                         
   0   5   8          4.97         20.34         1.07 o                         
   1   5   8        198.77        234.49         3.54 o                         
   2   5   8        215.31        224.83         3.43 o                         
   3   5   8        982.73       1033.70        12.11 o                         
   4   5   8         39.00         46.07         3.10 o                         
   5   5   8        257.13        279.40         5.78 o                         
   6   5   8        486.05        561.33         9.82 o                         
   7   5   8        790.35        765.98        12.82 o                         
   8   5   8        504.78        505.74         9.69 o                         
   9   5   8        111.19        102.81         4.33 o                         
  10   5   8        118.15        115.87         4.76 o                         
  11   5   8         20.95         15.61         3.27 o                         
  12   5   8        115.08        116.13        11.49 o                         
  13   5   8          8.43          7.66         4.69 o                         
 -13   6   8          0.08          2.05         4.24 o                         
 -12   6   8        135.91        149.43         6.72 o                         
 -11   6   8          6.01          8.81         3.05 o                         
 -10   6   8          0.57         -2.37         2.51 o                         
  -9   6   8         36.39         32.34         3.44 o                         
  -8   6   8          3.56         -1.13         1.65 o                         
  -7   6   8        143.71        131.15         3.95 o                         
  -6   6   8        138.64        156.92         4.68 o                         
  -5   6   8         38.31         27.65         2.66 o                         
  -4   6   8        154.26        247.09         4.62 o                         
  -3   6   8        380.64        506.44         7.57 o                         
  -2   6   8        234.18        243.57         4.36 o                         
  -1   6   8        366.65        355.34         4.92 o                         
   0   6   8        285.21        247.36         3.78 o                         
   1   6   8       2756.28       2800.17        30.95 o                         
   2   6   8       1066.00       1070.18        12.57 o                         
   3   6   8        208.29        186.39         3.60 o                         
   4   6   8         10.98         12.20         1.55 o                         
   5   6   8        123.05        116.13         3.68 o                         
   6   6   8         11.60         25.17         2.21 o                         
   7   6   8        415.73        356.40         7.78 o                         
   8   6   8        565.12        527.15        10.14 o                         
   9   6   8          0.20          0.18         3.08 o                         
  10   6   8          0.33         -0.30         2.33 o                         
  11   6   8         25.50         29.47         3.21 o                         
  12   6   8         88.67         69.86        11.25 o                         
  13   6   8          0.26          1.41         5.68 o                         
 -13   7   8          2.82          1.47         3.47 o                         
 -12   7   8         54.48         68.50         5.18 o                         
 -11   7   8        130.86        142.01         8.11 o                         
 -10   7   8         11.03          8.37         2.95 o                         
  -9   7   8         99.44        115.38         5.57 o                         
  -8   7   8        305.56        279.64         6.59 o                         
  -7   7   8         30.07         39.22         2.70 o                         
  -6   7   8         55.95         65.62         2.68 o                         
  -5   7   8          0.06          0.24         0.93 o                         
  -4   7   8        522.25        548.37         8.32 o                         
  -3   7   8        272.12        272.75         4.93 o                         
  -2   7   8          2.28          1.68         1.06 o                         
  -1   7   8         11.73          9.51         1.67 o                         
   0   7   8          0.78         -0.76         0.76 o                         
   1   7   8        421.54        454.82         6.14 o                         
   2   7   8        196.01        221.90         4.46 o                         
   3   7   8        284.30        288.12         5.79 o                         
   4   7   8         17.06         27.21         2.02 o                         
   5   7   8        233.39        229.34         5.46 o                         
   6   7   8        185.82        186.45         5.25 o                         
   7   7   8        968.79        902.11        14.98 o                         
   8   7   8         64.70         47.32         3.95 o                         
   9   7   8          0.37         -0.06         2.18 o                         
  10   7   8         38.79         25.23         3.15 o                         
  11   7   8          3.29          7.04         2.76 o                         
  12   7   8          6.57          4.25         5.59 o                         
  13   7   8         35.66         35.74         8.09 o                         
 -12   8   8          2.53          2.14         4.08 o                         
 -11   8   8         34.97         32.95         4.24 o                         
 -10   8   8         47.67         46.20         4.26 o                         
  -9   8   8         60.17         57.10         4.42 o                         
  -8   8   8          7.77          9.75         2.82 o                         
  -7   8   8         22.08         12.39         2.10 o                         
  -6   8   8         28.04         23.05         2.00 o                         
  -5   8   8         60.74         70.91         3.35 o                         
  -4   8   8          0.02         -0.43         1.66 o                         
  -3   8   8        497.13        400.36         6.64 o                         
  -2   8   8        236.94        262.36         8.39 o                         
  -1   8   8          4.00          8.84         1.25 o                         
   0   8   8        278.81        293.15         4.56 o                         
   1   8   8        336.85        336.62         4.99 o                         
   2   8   8        402.02        387.36         6.33 o                         
   3   8   8         34.27         46.13         2.66 o                         
   4   8   8        253.94        229.61         5.37 o                         
   5   8   8       1317.89       1241.01        18.98 o                         
   6   8   8        111.38        118.64         5.28 o                         
   7   8   8         27.85         28.00         2.80 o                         
   8   8   8        460.48        430.32         9.08 o                         
   9   8   8          0.02          0.97         2.26 o                         
  10   8   8        225.07        275.63         7.49 o                         
  11   8   8         17.21         12.71         3.08 o                         
  12   8   8          0.41          1.16         3.34 o                         
 -12   9   8         58.48         57.05         5.25 o                         
 -11   9   8        211.00        196.16         7.81 o                         
 -10   9   8          5.20         -0.56         4.25 o                         
  -9   9   8         58.12         63.66         4.78 o                         
  -8   9   8         82.66         68.95         5.78 o                         
  -7   9   8         43.88         36.14         3.68 o                         
  -6   9   8        494.60        531.33         9.99 o                         
  -5   9   8         70.27         73.61         3.09 o                         
  -4   9   8         90.60         88.86         3.64 o                         
  -3   9   8         99.72        101.04         3.26 o                         
  -2   9   8        900.97        834.08        11.84 o                         
  -1   9   8        118.58        109.56         3.13 o                         
   0   9   8        628.90        632.67         9.29 o                         
   1   9   8         22.87         16.25         1.37 o                         
   2   9   8         43.66         54.41         3.07 o                         
   3   9   8        253.13        219.90         6.64 o                         
   4   9   8          9.29          8.89         1.89 o                         
   5   9   8        313.59        285.61         5.80 o                         
   6   9   8        272.86        247.38         6.35 o                         
   7   9   8        324.18        336.83         7.65 o                         
   8   9   8          2.58          2.35         2.36 o                         
   9   9   8          2.48          1.91         2.40 o                         
  10   9   8         29.64         39.11         3.59 o                         
  11   9   8         20.28         16.86         3.25 o                         
  12   9   8        125.55        143.01        14.45 o                         
 -11  10   8         79.25        103.53         7.14 o                         
 -10  10   8        130.91        110.21         9.15 o                         
  -9  10   8          1.14          0.01         2.80 o                         
  -8  10   8        153.85        138.72         6.09 o                         
  -7  10   8        384.16        374.01         9.84 o                         
  -6  10   8         98.61        101.30         4.26 o                         
  -5  10   8         36.44         33.21         2.85 o                         
  -4  10   8         97.69         85.13         3.84 o                         
  -3  10   8         29.87         26.04         3.34 o                         
  -2  10   8         26.63         18.97         1.94 o                         
  -1  10   8          4.47          5.09         1.51 o                         
   0  10   8        468.47        463.23         7.84 o                         
   1  10   8        953.59       1019.31        16.34 o                         
   2  10   8        446.17        427.07         8.00 o                         
   3  10   8        341.01        305.00         7.64 o                         
   4  10   8         21.84         25.95         2.43 o                         
   5  10   8        147.96        147.56         5.00 o                         
   6  10   8         79.83         80.24         4.74 o                         
   7  10   8        102.00         96.71         4.31 o                         
   8  10   8         44.62         42.15         4.71 o                         
   9  10   8          6.17         10.52         2.58 o                         
  10  10   8         13.99          9.54         2.49 o                         
  11  10   8          0.27         -1.68         2.69 o                         
 -10  11   8          0.00         -2.67         3.10 o                         
  -9  11   8          5.12          2.37         3.00 o                         
  -8  11   8          0.16          0.94         2.91 o                         
  -7  11   8          3.55          4.96         2.93 o                         
  -6  11   8         11.81         12.10         3.12 o                         
  -5  11   8        163.99        167.46         7.02 o                         
  -4  11   8         99.85         87.29         4.91 o                         
  -3  11   8          6.55          7.78         3.32 o                         
  -2  11   8         26.90         25.30         2.58 o                         
  -1  11   8        264.00        261.05         5.47 o                         
   0  11   8        319.50        284.31         5.74 o                         
   1  11   8        211.68        191.24         7.06 o                         
   2  11   8          7.84          6.15         2.68 o                         
   3  11   8        238.29        263.26         7.29 o                         
   4  11   8         64.00         76.61         3.90 o                         
   5  11   8         39.03         33.59         3.14 o                         
   6  11   8        347.97        349.18        10.52 o                         
   7  11   8         42.41         45.50         3.62 o                         
   8  11   8         13.35         17.97         2.91 o                         
   9  11   8         12.91          8.40         3.58 o                         
  10  11   8          3.71          0.03         3.13 o                         
  11  11   8         42.55         55.52         5.74 o                         
 -10  12   8          4.26          0.69         5.98 o                         
  -9  12   8          1.34         -1.52         3.55 o                         
  -8  12   8         30.25         39.53         4.24 o                         
  -7  12   8          8.72          5.77         2.97 o                         
  -6  12   8         26.74         12.83         3.22 o                         
  -5  12   8          2.81          5.06         2.62 o                         
  -4  12   8          5.76          9.62         2.40 o                         
  -3  12   8         74.07         74.64         3.39 o                         
  -2  12   8        239.99        259.62         5.66 o                         
  -1  12   8          3.26          2.57         1.77 o                         
   0  12   8        378.70        414.70         8.25 o                         
   1  12   8        281.94        282.74         7.81 o                         
   2  12   8          6.19         -1.59         2.10 o                         
   3  12   8         48.39         47.10         3.79 o                         
   4  12   8         17.74         16.36         3.40 o                         
   5  12   8         11.13          5.40         2.58 o                         
   6  12   8          1.08          3.04         2.23 o                         
   7  12   8          2.89          5.53         2.39 o                         
   8  12   8         37.28         39.73         4.18 o                         
   9  12   8          1.19          2.44         3.13 o                         
  10  12   8          4.80         12.32         4.91 o                         
  -9  13   8         38.43         53.53         5.13 o                         
  -8  13   8         47.07         49.51         4.88 o                         
  -7  13   8          7.59         -0.14         2.96 o                         
  -6  13   8          0.63          3.13         2.87 o                         
  -5  13   8          3.07          8.75         3.08 o                         
  -4  13   8         44.70         55.05         3.66 o                         
  -3  13   8          4.71          1.99         2.59 o                         
  -2  13   8        110.19        110.87         3.88 o                         
  -1  13   8        150.32        158.20         4.53 o                         
   0  13   8         60.59         81.66         4.59 o                         
   1  13   8          2.99          1.40         2.38 o                         
   2  13   8         91.30        100.92         5.23 o                         
   3  13   8         11.98         15.62         2.89 o                         
   4  13   8          0.01          2.00         2.46 o                         
   5  13   8          2.29          2.83         2.47 o                         
   6  13   8          0.06         -1.30         2.20 o                         
   7  13   8          1.00         -1.09         2.83 o                         
   8  13   8         11.41         10.97         3.42 o                         
   9  13   8         79.87        108.28         6.30 o                         
  -8  14   8         28.76         23.36         4.16 o                         
  -7  14   8         17.83         18.25         5.83 o                         
  -6  14   8          6.87          8.84         3.27 o                         
  -5  14   8         75.41         95.66         5.42 o                         
  -4  14   8        151.84        156.18         6.60 o                         
  -3  14   8        283.79        316.28         7.77 o                         
  -2  14   8         17.83         19.38         2.51 o                         
  -1  14   8         11.31         20.50         3.18 o                         
   0  14   8          1.23          2.67         2.46 o                         
   1  14   8         14.48         22.96         3.22 o                         
   2  14   8         20.74         20.08         3.93 o                         
   3  14   8         29.04         26.85         3.36 o                         
   4  14   8          1.47          6.52         3.06 o                         
   5  14   8         15.74          5.43         2.86 o                         
   6  14   8         10.08          1.86         3.41 o                         
   7  14   8         54.18         66.25         5.90 o                         
   8  14   8         27.43         28.01         4.21 o                         
  -7  15   8          0.87         -3.23         3.23 o                         
  -6  15   8         21.26         33.65         4.30 o                         
  -5  15   8         51.28         57.55         4.92 o                         
  -4  15   8         92.54         97.59         5.66 o                         
  -3  15   8         11.94          9.98         6.14 o                         
  -2  15   8          4.16         11.05         3.11 o                         
  -1  15   8          2.18          3.78         3.74 o                         
   0  15   8         53.49         51.34         4.07 o                         
   1  15   8          0.07         -0.37         2.73 o                         
   2  15   8         18.65         12.58         3.01 o                         
   3  15   8         37.95         35.09         3.72 o                         
   4  15   8         10.71         18.20         4.28 o                         
   5  15   8         12.29         16.04         4.35 o                         
   6  15   8          0.15          1.56         3.79 o                         
   7  15   8         32.38         47.42         5.86 o                         
  -6  16   8          0.66         -3.16         3.58 o                         
  -5  16   8          1.90         -0.94         3.63 o                         
  -4  16   8         17.52         16.96         3.78 o                         
  -3  16   8          9.98          7.54         4.21 o                         
  -2  16   8          9.53          8.46         9.09 o                         
  -1  16   8          9.55          3.97         6.81 o                         
   0  16   8          2.01         -0.23         2.72 o                         
   1  16   8          0.98          1.78         2.68 o                         
   2  16   8          5.54         12.07         3.13 o                         
   3  16   8          1.32          2.64         5.06 o                         
   4  16   8         34.19         32.59         5.25 o                         
   5  16   8          1.79         -0.78         3.95 o                         
  -4  17   8         54.23         87.60         7.36 o                         
  -3  17   8        208.60        271.86        15.61 o                         
  -2  17   8          2.41         11.47         5.91 o                         
  -1  17   8          1.97         -0.87         5.73 o                         
   0  17   8          0.12          1.20         3.66 o                         
   1  17   8          2.82         -3.58         3.58 o                         
   2  17   8          0.14          0.64         6.51 o                         
   3  17   8         72.82         87.27         7.24 o                         
   4  17   8          0.87          1.79         5.82 o                         
 -12   1   9         50.21         67.74         5.87 o                         
 -11   1   9          0.25          3.27         1.94 o                         
 -10   1   9          0.51          3.78         1.84 o                         
  -9   1   9         49.66         60.35         2.67 o                         
  -8   1   9        278.22        287.85         5.06 o                         
  -7   1   9        210.96        222.73         4.14 o                         
  -6   1   9        300.67        258.63         4.29 o                         
  -5   1   9        223.01        221.79         3.68 o                         
  -4   1   9        218.36        207.13         3.38 o                         
  -3   1   9        703.56        820.64         9.80 o                         
  -2   1   9       3429.82       3526.89        35.60 o                         
  -1   1   9       3097.06       3206.40        34.97 o                         
   0   1   9       2207.71       1959.69        21.67 o                         
   1   1   9       2508.35       2552.98        30.72 o                         
   2   1   9        418.23        356.30         4.65 o                         
   3   1   9        157.61        115.54         2.36 o                         
   4   1   9       2268.03       2298.47        25.53 o                         
   5   1   9        128.78        125.41         3.18 o                         
   6   1   9         67.00         86.17         2.15 o                         
   7   1   9        871.56        927.31        14.36 o                         
   8   1   9         71.27         75.02         3.83 o                         
   9   1   9        444.08        453.58        35.01 o                         
  10   1   9         88.07        107.85        12.42 o                         
  11   1   9         23.21         16.32         4.78 o                         
  12   1   9          0.59          6.29         4.12 o                         
  13   1   9         36.58         35.87         9.38 o                         
 -13   2   9          7.89         12.29         5.56 o                         
 -12   2   9          0.00         -0.33         2.50 o                         
 -11   2   9          7.53          9.55         2.36 o                         
 -10   2   9         35.23         38.16         2.62 o                         
  -9   2   9        167.68        167.61         4.40 o                         
  -8   2   9          4.12          7.46         1.42 o                         
  -7   2   9         10.10          9.52         1.30 o                         
  -6   2   9        289.11        296.62         4.73 o                         
  -5   2   9         21.91         25.45         1.86 o                         
  -4   2   9         88.87         65.34         1.83 o                         
  -3   2   9        353.76        333.41         4.62 o                         
  -2   2   9       7237.57       8091.36        87.06 o                         
  -1   2   9       4192.89       4345.47        47.14 o                         
   0   2   9       2420.24       2403.06        26.41 o                         
   1   2   9        612.22        677.57         8.06 o                         
   2   2   9        282.20        330.44         4.40 o                         
   3   2   9       2298.35       2479.57        27.36 o                         
   4   2   9        983.71       1029.69        12.03 o                         
   5   2   9         35.23         35.28         1.55 o                         
   6   2   9         82.59         90.79         2.46 o                         
   7   2   9        262.75        276.25         5.89 o                         
   8   2   9          9.22         10.03         2.24 o                         
   9   2   9         51.26         43.52         4.79 o                         
  10   2   9         25.83         16.62         3.79 o                         
  11   2   9        144.38        143.88         9.46 o                         
  12   2   9          2.54         12.97         4.34 o                         
  13   2   9         84.19         91.60         8.09 o                         
 -13   3   9         25.23         33.67         4.15 o                         
 -12   3   9          5.38         10.13         3.27 o                         
 -11   3   9        319.34        384.08        10.11 o                         
 -10   3   9        124.94        134.28         6.30 o                         
  -9   3   9          0.54          0.62         1.58 o                         
  -8   3   9        186.62        175.34         4.26 o                         
  -7   3   9         18.23         21.80         1.76 o                         
  -6   3   9        246.90        251.01         4.23 o                         
  -5   3   9       1722.93       1792.51        20.51 o                         
  -4   3   9       1941.71       2011.54        22.69 o                         
  -3   3   9       1341.17       1423.34        16.31 o                         
  -2   3   9       3107.64       3229.65        35.55 o                         
  -1   3   9         28.59         23.50         1.08 o                         
   0   3   9        349.86        346.05         4.61 o                         
   1   3   9        908.70        827.13         9.73 o                         
   2   3   9        226.02        285.96         3.97 o                         
   3   3   9       4356.15       4857.74        52.71 o                         
   4   3   9        134.42        138.58         2.44 o                         
   5   3   9         74.94        109.23         2.60 o                         
   6   3   9         82.38         75.97         3.00 o                         
   7   3   9        231.64        233.11         6.35 o                         
   8   3   9        446.25        428.57         9.81 o                         
   9   3   9        939.82        912.93        15.07 o                         
  10   3   9        189.37        170.99         8.31 o                         
  11   3   9          5.04         -1.32         3.33 o                         
  12   3   9          4.64         -0.44         5.16 o                         
  13   3   9         40.31         58.51         7.69 o                         
 -13   4   9         17.77         18.48         4.07 o                         
 -12   4   9         67.35         74.96         5.30 o                         
 -11   4   9         15.73         26.33         3.68 o                         
 -10   4   9         60.37         63.69         3.87 o                         
  -9   4   9         52.75         56.23         3.76 o                         
  -8   4   9        137.36        113.97         5.80 o                         
  -7   4   9         44.70         39.20         2.24 o                         
  -6   4   9        137.52        120.22         3.25 o                         
  -5   4   9         19.15         12.98         1.16 o                         
  -4   4   9         69.76         69.21         1.74 o                         
  -3   4   9         38.30         51.49         2.65 o                         
  -2   4   9         68.63         47.20         1.86 o                         
  -1   4   9          0.00          0.97         0.64 o                         
   0   4   9       2524.43       2493.26        27.54 o                         
   1   4   9        373.71        302.70         4.24 o                         
   2   4   9          8.52          2.62         0.67 o                         
   3   4   9        794.10        662.24         8.11 o                         
   4   4   9        176.83        189.13         3.51 o                         
   5   4   9         78.65         88.78         3.06 o                         
   6   4   9        845.74        773.32        12.50 o                         
   7   4   9        147.39        138.19         4.26 o                         
   8   4   9          1.04          4.99         2.03 o                         
   9   4   9        151.86        158.99         5.10 o                         
  10   4   9        132.62        119.49         5.48 o                         
  11   4   9         44.65         37.17         5.12 o                         
  12   4   9          8.04         13.76         5.19 o                         
  13   4   9          0.43         -0.57         4.76 o                         
 -13   5   9          8.27          7.81         6.17 o                         
 -12   5   9         10.96          7.59         3.20 o                         
 -11   5   9         11.40         10.64         3.21 o                         
 -10   5   9         57.75         43.45         3.98 o                         
  -9   5   9         11.16          8.32         2.16 o                         
  -8   5   9         17.15         17.82         1.91 o                         
  -7   5   9          8.54         10.29         1.42 o                         
  -6   5   9        146.92        159.18         4.11 o                         
  -5   5   9         12.48         10.97         1.37 o                         
  -4   5   9         62.09         90.33         2.63 o                         
  -3   5   9         20.05         11.28         1.20 o                         
  -2   5   9        125.25        118.09         2.80 o                         
  -1   5   9       3321.35       3516.00        38.60 o                         
   0   5   9         61.94         64.52         1.76 o                         
   1   5   9       3292.91       3382.45        37.07 o                         
   2   5   9        557.80        582.55         7.33 o                         
   3   5   9       2853.45       3149.85        34.67 o                         
   4   5   9        767.14        737.80        11.70 o                         
   5   5   9         62.68         44.67         2.50 o                         
   6   5   9         25.50         22.81         2.10 o                         
   7   5   9         21.56         21.94         2.39 o                         
   8   5   9        265.35        264.69         6.51 o                         
   9   5   9         81.53         91.04         4.16 o                         
  10   5   9          9.02          9.99         2.48 o                         
  11   5   9          0.49         -0.40         3.69 o                         
  12   5   9          1.24         -0.38         6.35 o                         
  13   5   9          7.54          4.73         4.72 o                         
 -13   6   9          0.62         -0.63         3.23 o                         
 -12   6   9         23.32         26.59         3.95 o                         
 -11   6   9          0.10         -0.84         2.83 o                         
 -10   6   9          3.04          2.12         2.72 o                         
  -9   6   9         62.58         70.15         5.56 o                         
  -8   6   9         44.63         52.46         3.20 o                         
  -7   6   9          0.24         -1.23         1.23 o                         
  -6   6   9          2.45          1.27         1.16 o                         
  -5   6   9         96.05         81.34         2.78 o                         
  -4   6   9         13.63         17.20         1.47 o                         
  -3   6   9         37.06         68.39         2.34 o                         
  -2   6   9         68.34         74.68         2.36 o                         
  -1   6   9        677.59        666.45         8.30 o                         
   0   6   9        333.09        396.11         5.61 o                         
   1   6   9         12.11          5.36         0.90 o                         
   2   6   9       4001.04       4017.19        43.94 o                         
   3   6   9          1.45         10.63         1.59 o                         
   4   6   9         94.94         92.46         3.17 o                         
   5   6   9        197.40        201.55         4.89 o                         
   6   6   9          0.35          0.22         1.55 o                         
   7   6   9        224.27        214.79         5.60 o                         
   8   6   9         27.21         24.10         2.69 o                         
   9   6   9         24.23         26.74         2.83 o                         
  10   6   9         60.74         57.66         3.81 o                         
  11   6   9         74.06        103.71         5.66 o                         
  12   6   9         58.15         58.56         6.33 o                         
  13   6   9         47.26         43.44         8.53 o                         
 -13   7   9          1.65          2.03         4.68 o                         
 -12   7   9         31.70         32.92         5.58 o                         
 -11   7   9          6.34         -1.93         3.01 o                         
 -10   7   9          0.35         -0.66         2.57 o                         
  -9   7   9          0.63         -2.22         2.53 o                         
  -8   7   9          3.59          7.36         2.10 o                         
  -7   7   9        212.97        206.36         4.37 o                         
  -6   7   9        123.15        127.47         4.11 o                         
  -5   7   9        402.73        363.27         6.36 o                         
  -4   7   9        861.31        849.31        11.92 o                         
  -3   7   9          6.80          8.29         1.30 o                         
  -2   7   9         13.90         14.35         1.34 o                         
  -1   7   9         48.97         49.48         1.64 o                         
   0   7   9        105.08        108.96         2.40 o                         
   1   7   9         92.24         82.86         2.15 o                         
   2   7   9         16.36         28.48         1.95 o                         
   3   7   9         82.42         84.84         3.06 o                         
   4   7   9        473.20        461.81         8.35 o                         
   5   7   9        490.78        563.29        10.68 o                         
   6   7   9        540.29        499.48         9.40 o                         
   7   7   9        561.13        569.00        10.63 o                         
   8   7   9        416.18        370.92         8.18 o                         
   9   7   9        249.26        245.94         8.99 o                         
  10   7   9          1.50         -0.45         2.30 o                         
  11   7   9         48.73         58.94         6.14 o                         
  12   7   9          2.81          0.42         4.04 o                         
 -12   8   9          8.35          2.65         3.38 o                         
 -11   8   9        108.27        107.90         8.90 o                         
 -10   8   9          0.98         -0.44         2.82 o                         
  -9   8   9         50.93         38.39         3.88 o                         
  -8   8   9        295.28        284.11         8.28 o                         
  -7   8   9        247.16        236.02         5.98 o                         
  -6   8   9         41.25         43.17         2.51 o                         
  -5   8   9        723.02        753.50        12.61 o                         
  -4   8   9        312.00        289.29         5.52 o                         
  -3   8   9         62.96         67.41         2.72 o                         
  -2   8   9         85.62        109.50         3.78 o                         
  -1   8   9        681.24        704.67        10.09 o                         
   0   8   9       1050.94       1149.76        13.73 o                         
   1   8   9        119.67        128.73         2.80 o                         
   2   8   9        120.85        119.97         2.72 o                         
   3   8   9        452.47        397.82         7.48 o                         
   4   8   9        114.57         94.41         3.53 o                         
   5   8   9        214.92        230.50         5.76 o                         
   6   8   9         98.29        102.95         4.18 o                         
   7   8   9         12.35         22.99         2.70 o                         
   8   8   9        243.77        247.83         7.85 o                         
   9   8   9          1.13         -1.41         2.27 o                         
  10   8   9         40.90         38.73         4.03 o                         
  11   8   9          3.78          4.68         2.62 o                         
  12   8   9         48.71         42.46         4.71 o                         
 -12   9   9         65.99         68.95         5.79 o                         
 -11   9   9          1.17          5.85         3.42 o                         
 -10   9   9         36.98         44.50         4.40 o                         
  -9   9   9         76.14         87.93         5.29 o                         
  -8   9   9         47.41         46.99         4.16 o                         
  -7   9   9        135.71        152.02         5.00 o                         
  -6   9   9        149.21        145.90         6.32 o                         
  -5   9   9        294.16        225.61         5.81 o                         
  -4   9   9          6.70          9.09         1.69 o                         
  -3   9   9          1.72          9.21         1.63 o                         
  -2   9   9        649.18        638.24         9.61 o                         
  -1   9   9        496.03        468.79         7.52 o                         
   0   9   9        173.49        168.86         3.90 o                         
   1   9   9        164.92        208.01         3.79 o                         
   2   9   9        141.75        120.35         3.76 o                         
   3   9   9        413.04        420.25         9.33 o                         
   4   9   9        326.00        329.69         6.21 o                         
   5   9   9        965.91        959.46        15.56 o                         
   6   9   9        435.81        387.56         8.24 o                         
   7   9   9          4.47          4.84         2.23 o                         
   8   9   9          8.83         11.92         2.63 o                         
   9   9   9         15.41         14.15         2.67 o                         
  10   9   9          2.34          1.98         2.50 o                         
  11   9   9         12.40         -0.02         3.64 o                         
  12   9   9          9.02         10.55         4.61 o                         
 -11  10   9        186.56        177.41         8.84 o                         
 -10  10   9          2.63          4.53         3.16 o                         
  -9  10   9          8.75          5.13         3.34 o                         
  -8  10   9         34.69         26.33         3.57 o                         
  -7  10   9        190.21        167.92         6.50 o                         
  -6  10   9          0.86          1.95         2.05 o                         
  -5  10   9          5.68          5.66         1.77 o                         
  -4  10   9        116.90        119.08         3.88 o                         
  -3  10   9          0.68          1.52         1.59 o                         
  -2  10   9        655.82        620.80         9.61 o                         
  -1  10   9         95.54        117.33         3.51 o                         
   0  10   9        579.31        552.62         8.64 o                         
   1  10   9        125.69        117.05         3.84 o                         
   2  10   9        926.09        808.07        16.29 o                         
   3  10   9         37.91         43.67         2.85 o                         
   4  10   9        171.72        137.26         4.57 o                         
   5  10   9         42.16         26.72         2.84 o                         
   6  10   9        129.89        111.79         4.50 o                         
   7  10   9        456.01        425.92        11.19 o                         
   8  10   9          0.56         -1.24         2.19 o                         
   9  10   9          3.48          4.13         2.47 o                         
  10  10   9         15.18         21.95         3.25 o                         
  11  10   9          2.34         -3.59         3.59 o                         
 -10  11   9         17.45         12.41         5.11 o                         
  -9  11   9         10.72          6.93         3.19 o                         
  -8  11   9          0.12          2.90         2.95 o                         
  -7  11   9          8.91          2.24         2.80 o                         
  -6  11   9        147.07        145.50         6.06 o                         
  -5  11   9        669.51        627.43        11.57 o                         
  -4  11   9         16.29          5.82         1.91 o                         
  -3  11   9       1363.65       1399.96        19.02 o                         
  -2  11   9        581.63        555.33        10.46 o                         
  -1  11   9        602.02        582.64         9.32 o                         
   0  11   9        671.42        663.60        12.86 o                         
   1  11   9        630.08        604.76        16.88 o                         
   2  11   9          1.49          0.02         2.17 o                         
   3  11   9        790.52        736.51        12.48 o                         
   4  11   9        662.52        598.68        15.80 o                         
   5  11   9        245.55        245.63         6.31 o                         
   6  11   9        267.09        265.26         6.82 o                         
   7  11   9        100.13         97.51         4.50 o                         
   8  11   9        158.58        171.04         5.79 o                         
   9  11   9          1.40         -0.06         2.44 o                         
  10  11   9          0.55         -1.50         3.46 o                         
  11  11   9         65.16         55.72         6.41 o                         
 -10  12   9          0.95         -1.95         3.17 o                         
  -9  12   9          2.16          3.22         3.15 o                         
  -8  12   9         10.58          3.54         2.99 o                         
  -7  12   9         16.76         15.48         3.34 o                         
  -6  12   9          2.51          6.29         2.95 o                         
  -5  12   9         18.91         23.99         2.87 o                         
  -4  12   9          0.53          1.10         2.18 o                         
  -3  12   9         82.48         84.01         3.63 o                         
  -2  12   9        729.41        739.54        11.42 o                         
  -1  12   9          5.26          3.50         1.84 o                         
   0  12   9        312.01        333.16         8.36 o                         
   1  12   9         93.97        103.16         4.67 o                         
   2  12   9        134.39        141.43         5.43 o                         
   3  12   9         63.42         68.94         5.87 o                         
   4  12   9         35.13         29.04         3.26 o                         
   5  12   9         88.48         95.58         4.28 o                         
   6  12   9         42.35         43.53         3.32 o                         
   7  12   9         12.28         17.15         2.83 o                         
   8  12   9          0.11          0.52         2.36 o                         
   9  12   9         60.23         68.81         5.53 o                         
  10  12   9         20.14         23.79         4.25 o                         
  -9  13   9          2.98          8.71         3.65 o                         
  -8  13   9          6.03          4.55         3.98 o                         
  -7  13   9          7.27         12.35         3.43 o                         
  -6  13   9          1.09         -2.62         2.62 o                         
  -5  13   9         12.86         15.88         5.08 o                         
  -4  13   9          0.05         -0.77         2.51 o                         
  -3  13   9         34.02         29.07         2.62 o                         
  -2  13   9         74.16         91.65         3.75 o                         
  -1  13   9        238.37        217.94         7.27 o                         
   0  13   9         19.34         19.79         2.97 o                         
   1  13   9        337.16        345.65         8.82 o                         
   2  13   9         18.67          9.50         2.64 o                         
   3  13   9         68.66         70.47         4.37 o                         
   4  13   9         30.79         23.15         3.11 o                         
   5  13   9          1.14          4.62         2.55 o                         
   6  13   9          0.24          1.37         2.31 o                         
   7  13   9          0.17         -0.83         2.31 o                         
   8  13   9         17.20         20.01         3.81 o                         
   9  13   9         15.05         20.87         4.18 o                         
  -8  14   9         25.67         18.74         4.75 o                         
  -7  14   9          5.11          4.93         3.39 o                         
  -6  14   9          0.00         -1.68         2.93 o                         
  -5  14   9          4.25          3.22         3.11 o                         
  -4  14   9          2.32          3.04         2.93 o                         
  -3  14   9         37.87         36.59         3.38 o                         
  -2  14   9         20.34         12.31         2.41 o                         
  -1  14   9         14.12         14.71         2.94 o                         
   0  14   9        172.29        187.64         6.47 o                         
   1  14   9        133.81        153.03         7.29 o                         
   2  14   9          3.52         11.80         4.09 o                         
   3  14   9          9.38         16.52         3.53 o                         
   4  14   9         25.11         29.80         4.62 o                         
   5  14   9          0.36         -0.25         2.58 o                         
   6  14   9          1.71         -2.47         3.24 o                         
   7  14   9         18.79         12.37         4.37 o                         
   8  14   9         29.57         30.00         4.17 o                         
  -7  15   9         11.46         15.87         4.05 o                         
  -6  15   9          1.41         -3.82         3.82 o                         
  -5  15   9         61.61         67.33         5.19 o                         
  -4  15   9        242.02        272.25         8.91 o                         
  -3  15   9        152.66        190.31         6.37 o                         
  -2  15   9          0.04          0.55         3.50 o                         
  -1  15   9         41.31         43.18         3.88 o                         
   0  15   9         28.72         33.97         7.27 o                         
   1  15   9          1.12         -2.20         2.57 o                         
   2  15   9         11.20         10.67         3.38 o                         
   3  15   9          3.83          6.42         2.88 o                         
   4  15   9          3.20          7.22         3.35 o                         
   5  15   9         15.83         20.15         6.93 o                         
   6  15   9         40.59         39.55         5.58 o                         
  -6  16   9          0.16         -1.60         9.09 o                         
  -5  16   9         82.51         86.84         6.04 o                         
  -4  16   9         66.43         73.98        11.81 o                         
  -3  16   9          4.42          4.62         5.79 o                         
  -2  16   9          4.79          8.91         4.13 o                         
  -1  16   9         47.34         48.02         6.06 o                         
   0  16   9         15.18         11.70         3.22 o                         
   1  16   9          0.84          1.93         2.87 o                         
   2  16   9         12.51         10.80         3.12 o                         
   3  16   9         22.68         21.14         3.50 o                         
   4  16   9          0.03         -2.25         3.82 o                         
   5  16   9          5.64          6.71         4.17 o                         
  -4  17   9         21.25         33.27         5.79 o                         
  -3  17   9          3.06          5.35         6.62 o                         
  -2  17   9          3.16          8.41         5.88 o                         
  -1  17   9          3.98          9.86         4.16 o                         
   0  17   9         22.81         24.52         4.79 o                         
   1  17   9          4.99          4.82         3.08 o                         
   2  17   9          4.79          3.91         4.16 o                         
   3  17   9         23.93         16.90         4.91 o                         
 -12   0  10          1.35          2.15         4.35 o                         
 -11   0  10        171.90        166.77         8.98 o                         
 -10   0  10        138.42        172.33         5.05 o                         
  -9   0  10        119.13        139.58         5.21 o                         
  -8   0  10        316.40        294.93         7.35 o                         
  -7   0  10         64.17         57.33         6.73 o                         
  -6   0  10        338.64        404.83         7.24 o                         
  -5   0  10        128.63        127.43         3.84 o                         
  -4   0  10       7906.23       8917.77       135.77 o                         
  -3   0  10       6193.16       6424.52        98.15 o                         
  -2   0  10      14867.24      15387.23       259.55 o                         
  -1   0  10        306.48        473.97         8.45 o                         
   0   0  10         85.75         64.43         3.28 o                         
   1   0  10         72.03        105.56         2.92 o                         
   2   0  10        846.19        732.63        22.44 o                         
   3   0  10       1366.45       1530.28        24.45 o                         
   4   0  10        475.72        523.15         9.47 o                         
   5   0  10         48.66         53.73         2.46 o                         
   6   0  10        129.52        123.66         3.74 o                         
   7   0  10        403.41        400.11        10.21 o                         
   8   0  10         19.93         19.23         4.74 o                         
   9   0  10        809.90        687.10        25.67 o                         
  10   0  10         73.50         37.98         7.00 o                         
  11   0  10          0.01         -1.59         4.50 o                         
  12   0  10         77.15        106.95        10.68 o                         
  13   0  10         37.94         50.77         9.41 o                         
 -13   1  10         17.67         16.44         4.05 o                         
 -12   1  10         22.27         20.71         5.02 o                         
 -11   1  10          2.54          1.39         1.94 o                         
 -10   1  10         15.06          8.13         1.95 o                         
  -9   1  10        460.55        449.68         7.82 o                         
  -8   1  10        192.38        176.20         3.86 o                         
  -7   1  10       1232.69       1260.87        15.29 o                         
  -6   1  10         41.39         42.91         1.96 o                         
  -5   1  10         39.23         46.61         1.75 o                         
  -4   1  10        249.29        292.37         4.36 o                         
  -3   1  10        793.16        806.36         9.74 o                         
  -2   1  10        245.75        255.17         3.76 o                         
  -1   1  10        122.76        149.31         2.50 o                         
   0   1  10         10.84         13.63         0.89 o                         
   1   1  10         96.99        110.61         2.75 o                         
   2   1  10       2211.41       2124.65        23.54 o                         
   3   1  10          0.00          1.12         0.47 o                         
   4   1  10       7801.84       8719.85        93.78 o                         
   5   1  10         30.58         32.75         1.47 o                         
   6   1  10          0.14          1.51         1.14 o                         
   7   1  10         52.75         50.52         2.67 o                         
   8   1  10        126.36        141.43         4.90 o                         
   9   1  10        442.15        431.18        13.16 o                         
  10   1  10          4.94         16.90         4.04 o                         
  11   1  10         31.90         39.54         5.91 o                         
  12   1  10          1.28         -0.60         3.82 o                         
  13   1  10         26.17         37.70         6.00 o                         
 -13   2  10         67.62         79.36         6.70 o                         
 -12   2  10         42.18         33.98         3.91 o                         
 -11   2  10        478.76        475.83         9.61 o                         
 -10   2  10        165.36        192.98         6.32 o                         
  -9   2  10         58.98         53.37         2.85 o                         
  -8   2  10         10.31          9.61         1.99 o                         
  -7   2  10        479.87        490.32         7.08 o                         
  -6   2  10         82.85         69.83         2.18 o                         
  -5   2  10        379.75        408.81         5.77 o                         
  -4   2  10        972.53        982.36        11.76 o                         
  -3   2  10       5895.11       6354.34        68.73 o                         
  -2   2  10       6611.61       7127.21        76.87 o                         
  -1   2  10        468.75        389.09         5.11 o                         
   0   2  10       1380.70       1618.88        18.16 o                         
   1   2  10        910.43        872.87        10.24 o                         
   2   2  10        203.32        286.86         4.02 o                         
   3   2  10        272.47        245.57         3.67 o                         
   4   2  10        297.24        366.76         5.01 o                         
   5   2  10       1058.78       1125.09        14.47 o                         
   6   2  10          0.02          1.23         1.28 o                         
   7   2  10        245.44        267.68         6.70 o                         
   8   2  10         99.71         87.97         5.51 o                         
   9   2  10         60.71         54.84         8.41 o                         
  10   2  10         18.04         14.70         4.02 o                         
  11   2  10         10.80          3.81         3.72 o                         
  12   2  10         16.11         19.25         5.00 o                         
  13   2  10          1.38          3.41         4.55 o                         
 -13   3  10          0.57          1.57         4.48 o                         
 -12   3  10        228.68        256.17         7.22 o                         
 -11   3  10         57.23         75.17         5.87 o                         
 -10   3  10         40.03         49.10         3.02 o                         
  -9   3  10          0.00          0.76         1.78 o                         
  -8   3  10        548.71        527.16         8.56 o                         
  -7   3  10        115.37        100.57         3.38 o                         
  -6   3  10         56.66         52.60         2.37 o                         
  -5   3  10        759.45        842.09        10.44 o                         
  -4   3  10       1898.69       2065.65        23.32 o                         
  -3   3  10        127.27        114.80         2.29 o                         
  -2   3  10        516.27        651.31         8.05 o                         
  -1   3  10        660.45        701.99         8.52 o                         
   0   3  10         28.51          9.66         0.87 o                         
   1   3  10       5803.88       6081.51        65.63 o                         
   2   3  10        697.35        700.15         8.48 o                         
   3   3  10        177.22        141.78         2.53 o                         
   4   3  10         65.91         82.45         1.87 o                         
   5   3  10         20.58         14.70         1.21 o                         
   6   3  10        698.00        747.27        12.07 o                         
   7   3  10         13.74         19.66         2.40 o                         
   8   3  10         32.62         17.60         2.63 o                         
   9   3  10        347.22        356.01         9.06 o                         
  10   3  10         37.30         40.55         5.10 o                         
  11   3  10         58.77         66.68         6.31 o                         
  12   3  10          2.52          7.23         6.28 o                         
  13   3  10         48.99         36.00         5.83 o                         
 -13   4  10         43.57         54.12         4.93 o                         
 -12   4  10          8.66         15.69         3.50 o                         
 -11   4  10         13.67         11.11         2.71 o                         
 -10   4  10         46.97         47.87         5.50 o                         
  -9   4  10          2.40          3.66         2.27 o                         
  -8   4  10         16.74         18.82         2.02 o                         
  -7   4  10         32.86         34.46         2.21 o                         
  -6   4  10        141.55        163.94         4.54 o                         
  -5   4  10        169.02        178.10         3.89 o                         
  -4   4  10        175.83        225.23         7.32 o                         
  -3   4  10        540.01        593.88         8.53 o                         
  -2   4  10         15.76         16.46         1.26 o                         
  -1   4  10        282.41        248.76         4.43 o                         
   0   4  10         52.60         43.70         1.52 o                         
   1   4  10         50.50         45.88         1.62 o                         
   2   4  10         79.10         62.40         2.12 o                         
   3   4  10        702.76        662.57         8.17 o                         
   4   4  10          9.54          6.32         1.33 o                         
   5   4  10        432.78        476.52         8.38 o                         
   6   4  10         38.36         39.08         2.68 o                         
   7   4  10         13.22         10.82         1.92 o                         
   8   4  10       2659.58       2689.14        38.20 o                         
   9   4  10         45.26         51.28         3.48 o                         
  10   4  10         64.83         69.66         4.61 o                         
  11   4  10         27.52         24.37         6.34 o                         
  12   4  10          3.78         -0.68         4.15 o                         
  13   4  10          0.33          0.90         4.21 o                         
 -13   5  10         27.00         21.64         4.19 o                         
 -12   5  10          5.92          3.82         3.22 o                         
 -11   5  10          8.04          4.22         3.31 o                         
 -10   5  10          0.07         -3.12         3.12 o                         
  -9   5  10        185.29        178.30         5.39 o                         
  -8   5  10        261.78        241.38         5.91 o                         
  -7   5  10         23.87         14.51         1.73 o                         
  -6   5  10        381.06        400.58         6.81 o                         
  -5   5  10        681.54        642.76         9.48 o                         
  -4   5  10         38.85         42.49         2.22 o                         
  -3   5  10          3.35         12.49         1.27 o                         
  -2   5  10         10.91         10.99         1.70 o                         
  -1   5  10        233.45        253.03         3.83 o                         
   0   5  10         56.81         54.84         1.76 o                         
   1   5  10        638.23        716.09         8.81 o                         
   2   5  10        588.64        551.38         7.06 o                         
   3   5  10       1306.10       1315.82        15.20 o                         
   4   5  10        289.68        313.94         6.16 o                         
   5   5  10          0.01          2.26         1.35 o                         
   6   5  10          2.33          0.54         1.49 o                         
   7   5  10          0.21          0.32         2.11 o                         
   8   5  10        544.36        528.49        10.04 o                         
   9   5  10        129.54        160.56         5.29 o                         
  10   5  10         95.38         73.94         4.74 o                         
  11   5  10         10.14          2.96         3.70 o                         
  12   5  10         15.78         20.79         4.93 o                         
  13   5  10          4.83          0.82         6.35 o                         
 -13   6  10          0.56         -1.04         3.37 o                         
 -12   6  10         46.90         55.59         4.81 o                         
 -11   6  10          8.01          4.38         3.21 o                         
 -10   6  10          0.43         -2.41         2.41 o                         
  -9   6  10        109.57        104.55         3.98 o                         
  -8   6  10          0.30          2.08         1.61 o                         
  -7   6  10          0.03          1.08         1.36 o                         
  -6   6  10        156.62        124.44         3.51 o                         
  -5   6  10         17.06         13.85         1.60 o                         
  -4   6  10        107.95         98.19         2.89 o                         
  -3   6  10         30.06         25.27         1.67 o                         
  -2   6  10        500.31        490.15         7.41 o                         
  -1   6  10        112.34        128.90         2.49 o                         
   0   6  10         10.69         17.49         1.11 o                         
   1   6  10        524.76        435.58         5.91 o                         
   2   6  10       1026.15       1210.52        14.17 o                         
   3   6  10         16.99         13.17         1.20 o                         
   4   6  10          7.47          4.67         1.39 o                         
   5   6  10         18.96         22.56         2.07 o                         
   6   6  10          0.92          0.81         1.58 o                         
   7   6  10         27.66         25.19         2.52 o                         
   8   6  10        226.78        239.84         6.19 o                         
   9   6  10        125.26        125.65         4.80 o                         
  10   6  10         30.96         20.92         2.99 o                         
  11   6  10          1.78          7.70         3.70 o                         
  12   6  10        144.30        160.32         9.21 o                         
  13   6  10         22.90         24.09         7.50 o                         
 -12   7  10          5.31         -0.27         4.96 o                         
 -11   7  10        158.34        162.19         7.06 o                         
 -10   7  10         25.40         24.70         3.58 o                         
  -9   7  10         58.10         44.76         7.84 o                         
  -8   7  10        229.81        210.25         5.24 o                         
  -7   7  10          0.13          1.14         1.35 o                         
  -6   7  10        498.68        452.77         9.57 o                         
  -5   7  10         38.96         32.63         2.14 o                         
  -4   7  10        603.27        566.03         8.71 o                         
  -3   7  10        371.09        393.00         6.52 o                         
  -2   7  10        235.34        235.49         4.53 o                         
  -1   7  10        198.64        214.49         4.17 o                         
   0   7  10          0.03          2.49         0.85 o                         
   1   7  10        455.46        448.63         6.18 o                         
   2   7  10         28.94         16.54         1.42 o                         
   3   7  10        474.57        449.48         8.03 o                         
   4   7  10        157.71        175.40         4.56 o                         
   5   7  10          1.37          0.61         1.57 o                         
   6   7  10        252.26        234.69         5.89 o                         
   7   7  10         18.74         16.01         2.49 o                         
   8   7  10          1.66          3.79         2.29 o                         
   9   7  10         36.86         38.00         3.25 o                         
  10   7  10          2.27          3.30         2.43 o                         
  11   7  10         56.14         73.05         5.38 o                         
  12   7  10          1.46         -3.60         3.84 o                         
 -12   8  10        102.01        112.14         7.22 o                         
 -11   8  10          0.86          1.85         3.52 o                         
 -10   8  10         85.15         98.85         5.73 o                         
  -9   8  10         75.51         86.65         5.03 o                         
  -8   8  10          2.83          2.15         2.79 o                         
  -7   8  10         30.62         24.31         2.56 o                         
  -6   8  10        155.16        156.56         8.67 o                         
  -5   8  10        232.16        240.60         4.74 o                         
  -4   8  10        258.34        267.79         7.84 o                         
  -3   8  10        570.47        521.00         8.20 o                         
  -2   8  10         22.38         23.64         1.73 o                         
  -1   8  10         96.90        107.65         3.02 o                         
   0   8  10          0.76         -0.75         1.81 o                         
   1   8  10        288.85        242.99         4.08 o                         
   2   8  10         17.93         13.37         1.68 o                         
   3   8  10         38.44         30.40         2.15 o                         
   4   8  10        340.90        327.01         6.86 o                         
   5   8  10        298.66        296.29         7.08 o                         
   6   8  10        639.34        633.24        11.43 o                         
   7   8  10         55.60         54.58         3.47 o                         
   8   8  10        310.60        325.04         7.73 o                         
   9   8  10         66.80         66.13         4.04 o                         
  10   8  10         92.99        124.39         5.62 o                         
  11   8  10          4.62          3.91         2.72 o                         
  12   8  10          0.06          4.09         3.48 o                         
 -12   9  10         93.81        112.39        11.24 o                         
 -11   9  10        110.31        122.13         6.58 o                         
 -10   9  10          1.15          2.20         3.55 o                         
  -9   9  10         24.79         28.55         3.74 o                         
  -8   9  10         28.86         26.09         6.63 o                         
  -7   9  10         47.52         44.40         3.25 o                         
  -6   9  10         46.87         53.21         3.95 o                         
  -5   9  10         72.86         63.57         3.02 o                         
  -4   9  10        186.40        190.78         5.64 o                         
  -3   9  10          6.99          6.57         1.67 o                         
  -2   9  10        136.05        148.17         3.84 o                         
  -1   9  10        264.42        271.03         5.30 o                         
   0   9  10       1098.69       1188.33        15.90 o                         
   1   9  10         94.21         87.46         3.29 o                         
   2   9  10        566.11        630.16        12.10 o                         
   3   9  10       1045.07       1034.65        16.09 o                         
   4   9  10         44.57         61.64         3.35 o                         
   5   9  10        631.26        559.36        11.83 o                         
   6   9  10        113.75        107.02         4.70 o                         
   7   9  10         13.34          8.90         3.62 o                         
   8   9  10          3.32          6.87         2.49 o                         
   9   9  10         96.24         80.49         4.38 o                         
  10   9  10         17.75         14.93         2.95 o                         
  11   9  10          0.00          0.62         2.82 o                         
 -11  10  10          6.87         13.98         3.90 o                         
 -10  10  10         20.41          8.26         3.54 o                         
  -9  10  10          0.02         -0.42         3.20 o                         
  -8  10  10          8.63         14.45         3.42 o                         
  -7  10  10         65.04         70.75         6.22 o                         
  -6  10  10          0.49         -1.67         1.94 o                         
  -5  10  10          7.70          3.60         1.71 o                         
  -4  10  10        392.85        425.55         7.63 o                         
  -3  10  10          1.50          4.10         1.75 o                         
  -2  10  10         62.10         69.53         3.17 o                         
  -1  10  10         35.13         40.29         2.45 o                         
   0  10  10        123.99        130.81         3.84 o                         
   1  10  10        113.87         92.44         4.30 o                         
   2  10  10         71.21         89.58         4.24 o                         
   3  10  10        496.20        446.87         8.54 o                         
   4  10  10        652.09        571.05        10.45 o                         
   5  10  10         32.19         22.82         2.61 o                         
   6  10  10          1.02          0.60         1.95 o                         
   7  10  10          6.57          5.26         2.34 o                         
   8  10  10         59.11         60.64         4.00 o                         
   9  10  10          5.12          1.56         2.34 o                         
  10  10  10          4.04         -2.52         2.52 o                         
  11  10  10          0.44          5.43         2.98 o                         
 -10  11  10          7.36          5.38         3.51 o                         
  -9  11  10          0.33         -2.91         2.91 o                         
  -8  11  10          1.82         -0.14         2.83 o                         
  -7  11  10         29.41         41.07         4.09 o                         
  -6  11  10        132.34        131.99         6.02 o                         
  -5  11  10          3.45          2.21         2.31 o                         
  -4  11  10          7.10          1.60         1.90 o                         
  -3  11  10        365.73        366.21         7.01 o                         
  -2  11  10        348.60        322.70         6.37 o                         
  -1  11  10       1735.62       1666.70        21.99 o                         
   0  11  10        775.97        800.31        11.82 o                         
   1  11  10         35.38         37.17         4.05 o                         
   2  11  10        123.16        128.04         5.12 o                         
   3  11  10        182.56        171.93         5.96 o                         
   4  11  10        147.31        102.06         6.28 o                         
   5  11  10          2.27         -0.94         2.03 o                         
   6  11  10         44.25         45.94         4.39 o                         
   7  11  10          0.49         -1.21         2.16 o                         
   8  11  10          4.29          4.52         2.43 o                         
   9  11  10         28.21         22.41         3.12 o                         
  10  11  10         65.17         65.92         6.43 o                         
  -9  12  10          1.42          0.70         3.19 o                         
  -8  12  10         13.62         22.62         3.85 o                         
  -7  12  10         21.56         12.89         3.31 o                         
  -6  12  10          9.22         12.64         4.03 o                         
  -5  12  10          0.77          2.68         2.21 o                         
  -4  12  10          4.14          2.60         1.90 o                         
  -3  12  10        443.18        456.20         9.10 o                         
  -2  12  10         40.53         53.20         2.98 o                         
  -1  12  10          3.63          4.43         2.48 o                         
   0  12  10         63.79         62.02         4.74 o                         
   1  12  10          1.99          6.40         2.68 o                         
   2  12  10        321.96        342.52         8.66 o                         
   3  12  10         26.99         31.87         3.34 o                         
   4  12  10        197.19        186.69         6.46 o                         
   5  12  10         32.14         23.89         3.31 o                         
   6  12  10          3.98          1.38         2.24 o                         
   7  12  10          2.87          4.75         2.41 o                         
   8  12  10          0.63          4.58         2.64 o                         
   9  12  10          5.92          4.33         3.39 o                         
  10  12  10          2.66          0.87         4.05 o                         
  -9  13  10          0.11         -3.81         3.81 o                         
  -8  13  10          4.04          5.45         3.46 o                         
  -7  13  10         17.63         20.01         3.83 o                         
  -6  13  10          3.71          4.04         3.04 o                         
  -5  13  10         15.79         20.80         3.52 o                         
  -4  13  10          5.95          0.63         2.26 o                         
  -3  13  10         93.80         94.69         3.90 o                         
  -2  13  10        173.43        200.69         5.20 o                         
  -1  13  10          8.05         11.01         2.71 o                         
   0  13  10          0.00         -1.83         2.91 o                         
   1  13  10         22.03         35.65         3.46 o                         
   2  13  10         14.30         10.50         2.73 o                         
   3  13  10        158.98        161.43         7.88 o                         
   4  13  10         31.85         32.86         3.47 o                         
   5  13  10         14.81          7.36         2.80 o                         
   6  13  10          6.70          8.12         3.03 o                         
   7  13  10         32.55         34.43         3.42 o                         
   8  13  10         47.90         44.70         5.33 o                         
   9  13  10          2.31         -1.55         3.88 o                         
  -8  14  10          2.50          1.98         4.15 o                         
  -7  14  10         27.20         24.06         4.05 o                         
  -6  14  10          5.30          4.49         3.31 o                         
  -5  14  10         10.60         13.54         3.46 o                         
  -4  14  10          0.56         -2.53         2.53 o                         
  -3  14  10        100.46        119.07         5.15 o                         
  -2  14  10        224.43        238.25         6.46 o                         
  -1  14  10          7.59          8.50         2.82 o                         
   0  14  10         26.10         19.26         3.78 o                         
   1  14  10        224.30        245.93         7.53 o                         
   2  14  10        160.39        171.47         6.41 o                         
   3  14  10         49.06         49.98         4.46 o                         
   4  14  10          4.60          3.77         2.81 o                         
   5  14  10         36.15         43.73         5.83 o                         
   6  14  10          3.04          2.70         2.89 o                         
   7  14  10          1.21         11.87         4.09 o                         
  -7  15  10         27.74         39.13         5.82 o                         
  -6  15  10          0.10         -3.80         5.05 o                         
  -5  15  10          2.15          1.39         3.16 o                         
  -4  15  10          6.60         11.33         3.56 o                         
  -3  15  10         15.84         16.95         3.73 o                         
  -2  15  10         19.32         20.19         4.51 o                         
  -1  15  10          7.95          9.38         3.04 o                         
   0  15  10          2.81          8.13         2.79 o                         
   1  15  10          1.33         -0.68         2.65 o                         
   2  15  10         13.90         10.21         2.92 o                         
   3  15  10         65.42         71.94         7.05 o                         
   4  15  10         29.41         28.66         3.72 o                         
   5  15  10          5.50          5.07         5.65 o                         
   6  15  10          0.38          0.73         4.07 o                         
  -5  16  10         83.12        111.57         9.43 o                         
  -4  16  10         58.05         69.73         6.47 o                         
  -3  16  10          5.26          3.73         6.35 o                         
  -2  16  10          0.06          5.06         3.85 o                         
  -1  16  10         29.44         28.45         4.66 o                         
   0  16  10          1.66          3.13         2.97 o                         
   1  16  10          0.09          4.76         2.90 o                         
   2  16  10          0.65          2.78         3.01 o                         
   3  16  10         13.02         13.18         3.33 o                         
   4  16  10         30.59         44.48         5.68 o                         
   5  16  10          2.06          2.29         5.94 o                         
  -3  17  10         36.33         54.27         8.53 o                         
  -2  17  10         61.11         67.98         8.97 o                         
  -1  17  10          9.24          3.00         3.91 o                         
   0  17  10          0.00         -1.42         3.08 o                         
   1  17  10          0.13          4.66         3.27 o                         
   2  17  10          7.43          8.17         3.37 o                         
   3  17  10         15.70          3.00         5.71 o                         
 -13   1  11          2.92          9.44         5.20 o                         
 -12   1  11          6.82          6.51         2.43 o                         
 -11   1  11         78.41         98.43         4.45 o                         
 -10   1  11         15.35         33.63         2.84 o                         
  -9   1  11        191.24        199.95         4.92 o                         
  -8   1  11         41.73         51.10         2.41 o                         
  -7   1  11        548.60        580.70         8.07 o                         
  -6   1  11         18.31         18.07         1.41 o                         
  -5   1  11        122.37        144.51         2.93 o                         
  -4   1  11        535.87        514.66         6.81 o                         
  -3   1  11       2354.83       2250.14        25.16 o                         
  -2   1  11       1293.37       1464.71        16.69 o                         
  -1   1  11       2658.22       2710.73        29.86 o                         
   0   1  11        191.80        156.49         2.64 o                         
   1   1  11       1353.40       1330.96        16.66 o                         
   2   1  11        272.34        276.60         3.98 o                         
   3   1  11        919.44        916.10        11.91 o                         
   4   1  11         22.42         25.84         1.68 o                         
   5   1  11          1.18          4.73         0.89 o                         
   6   1  11        479.49        479.03         7.23 o                         
   7   1  11         32.67         37.70         2.42 o                         
   8   1  11          9.41         12.88         3.11 o                         
   9   1  11          0.49         -0.37         3.36 o                         
  10   1  11          3.37          5.97         6.95 o                         
  11   1  11         87.79         74.46         6.54 o                         
  12   1  11         10.31          9.30         7.00 o                         
  13   1  11          6.42          6.77         4.70 o                         
 -13   2  11          2.61          5.59         3.49 o                         
 -12   2  11          9.56          5.15         6.18 o                         
 -11   2  11         79.16         98.58         4.39 o                         
 -10   2  11         51.48         45.61         3.25 o                         
  -9   2  11          0.42          2.87         1.73 o                         
  -8   2  11        828.54        822.78        12.12 o                         
  -7   2  11       1191.69       1217.14        16.47 o                         
  -6   2  11        268.62        294.10         5.11 o                         
  -5   2  11        781.54        845.83        10.52 o                         
  -4   2  11         11.32          8.32         0.97 o                         
  -3   2  11        142.79        141.69         2.73 o                         
  -2   2  11       1600.25       1607.57        18.27 o                         
  -1   2  11          2.15          2.14         0.85 o                         
   0   2  11        274.47        289.66         4.12 o                         
   1   2  11        791.58        841.74        10.00 o                         
   2   2  11       2415.09       2386.22        26.44 o                         
   3   2  11       4176.28       4809.23        52.23 o                         
   4   2  11         14.66         24.58         1.26 o                         
   5   2  11       2459.81       2714.34        33.07 o                         
   6   2  11         13.62         11.60         1.59 o                         
   7   2  11         13.33          9.40         1.65 o                         
   8   2  11        110.87         97.91         4.61 o                         
   9   2  11        380.20        387.52        14.14 o                         
  10   2  11          0.12         -2.86         2.86 o                         
  11   2  11         73.15         66.15         6.55 o                         
  12   2  11          2.31          0.49         3.93 o                         
  13   2  11          0.12          7.49         4.68 o                         
 -13   3  11          3.57          6.02         4.19 o                         
 -12   3  11          0.00         -0.02         2.91 o                         
 -11   3  11          0.50          1.40         2.25 o                         
 -10   3  11        152.78        182.38         5.03 o                         
  -9   3  11          4.87          7.69         1.89 o                         
  -8   3  11        912.62        927.32        13.37 o                         
  -7   3  11        384.76        389.38         6.81 o                         
  -6   3  11        179.69        216.82         4.52 o                         
  -5   3  11        252.67        298.79         5.32 o                         
  -4   3  11       1352.87       1401.47        16.31 o                         
  -3   3  11       3937.27       4548.54        49.69 o                         
  -2   3  11       2194.85       2518.70        28.01 o                         
  -1   3  11        134.37         90.64         2.58 o                         
   0   3  11        559.21        622.54         8.48 o                         
   1   3  11       1571.30       1701.11        19.17 o                         
   2   3  11        732.15        689.23         8.44 o                         
   3   3  11          7.86          5.06         1.02 o                         
   4   3  11        112.63         99.03         2.16 o                         
   5   3  11          5.76         11.08         1.54 o                         
   6   3  11        253.04        236.94         5.33 o                         
   7   3  11          8.71          1.47         1.05 o                         
   8   3  11        131.96        121.39         4.66 o                         
   9   3  11          4.89          5.37         2.52 o                         
  10   3  11         44.01         46.08         5.30 o                         
  11   3  11         54.38         63.13         6.18 o                         
  12   3  11         75.39         67.54         6.75 o                         
  13   3  11          2.78          0.25         4.40 o                         
 -13   4  11          0.27          1.09         3.34 o                         
 -12   4  11         17.58         11.63         3.46 o                         
 -11   4  11          0.30          7.41         3.85 o                         
 -10   4  11          0.47          3.43         2.31 o                         
  -9   4  11         41.79         45.24         3.93 o                         
  -8   4  11         60.38         56.70         2.88 o                         
  -7   4  11         12.30         14.57         1.83 o                         
  -6   4  11        115.76        129.21         3.47 o                         
  -5   4  11         99.20        126.01         3.27 o                         
  -4   4  11        107.95         92.03         2.72 o                         
  -3   4  11        133.65        113.44         3.05 o                         
  -2   4  11       2966.16       2824.21        34.41 o                         
  -1   4  11       7963.05       8463.03        91.16 o                         
   0   4  11         21.21         20.07         1.22 o                         
   1   4  11       4258.10       4540.95        49.40 o                         
   2   4  11       1073.62       1207.93        14.03 o                         
   3   4  11        435.04        474.70         6.25 o                         
   4   4  11          0.31          1.26         0.90 o                         
   5   4  11         18.28         12.89         1.68 o                         
   6   4  11        115.87        124.08         3.86 o                         
   7   4  11         33.96         30.65         2.44 o                         
   8   4  11        121.70        131.60         4.67 o                         
   9   4  11         44.75         31.93         2.83 o                         
  10   4  11         10.71         18.35         4.29 o                         
  11   4  11         30.75         31.28         5.16 o                         
  12   4  11         18.52         33.86         5.50 o                         
  13   4  11          2.77          0.75         4.42 o                         
 -13   5  11         14.96         19.84         6.64 o                         
 -12   5  11          2.28         -2.95         2.95 o                         
 -11   5  11          0.60          0.32         2.64 o                         
 -10   5  11         34.28         21.58         2.69 o                         
  -9   5  11        348.15        379.50         8.14 o                         
  -8   5  11         34.65         35.23         2.53 o                         
  -7   5  11          9.14         14.64         2.19 o                         
  -6   5  11        155.42        147.28         3.81 o                         
  -5   5  11         57.68         78.95         3.47 o                         
  -4   5  11        738.04        717.75        10.29 o                         
  -3   5  11        310.05        272.15         4.92 o                         
  -2   5  11       2369.01       2638.91        32.38 o                         
  -1   5  11        418.08        483.70         6.39 o                         
   0   5  11       2828.12       2766.14        30.67 o                         
   1   5  11        923.07        890.57        10.73 o                         
   2   5  11        658.79        646.24         8.14 o                         
   3   5  11       1821.78       1910.73        21.59 o                         
   4   5  11          0.56          3.13         3.43 o                         
   5   5  11        431.26        376.23         7.29 o                         
   6   5  11        708.37        699.49        11.78 o                         
   7   5  11          1.10         -0.89         1.80 o                         
   8   5  11        184.96        174.11         5.30 o                         
   9   5  11         71.67         56.53         3.61 o                         
  10   5  11          8.48          2.32         2.77 o                         
  11   5  11         18.28         18.91         4.49 o                         
  12   5  11          0.09          2.16         4.41 o                         
  13   5  11          1.78          0.00         5.97 o                         
 -13   6  11         15.25         10.19         3.81 o                         
 -12   6  11          6.07         11.65         4.26 o                         
 -11   6  11         13.40          5.18         3.09 o                         
 -10   6  11         12.67         18.51         2.94 o                         
  -9   6  11         11.35         17.97         2.52 o                         
  -8   6  11        278.16        275.22         6.65 o                         
  -7   6  11        192.73        198.66         4.62 o                         
  -6   6  11        313.93        313.38         5.93 o                         
  -5   6  11        316.03        334.27         6.00 o                         
  -4   6  11         30.14         28.75         1.86 o                         
  -3   6  11         51.28         51.62         2.33 o                         
  -2   6  11        500.04        482.15         7.41 o                         
  -1   6  11          6.93          2.07         1.19 o                         
   0   6  11          0.19          1.88         0.84 o                         
   1   6  11        434.29        447.72         6.10 o                         
   2   6  11          0.56          0.53         0.88 o                         
   3   6  11        132.71        119.01         3.82 o                         
   4   6  11        401.21        402.07         7.57 o                         
   5   6  11         15.89         10.31         1.72 o                         
   6   6  11        570.79        512.35         9.47 o                         
   7   6  11         43.24         40.88         4.31 o                         
   8   6  11          2.98          4.14         2.19 o                         
   9   6  11          5.26         11.05         2.49 o                         
  10   6  11         11.06          3.07         2.45 o                         
  11   6  11          0.42          3.25         4.35 o                         
  12   6  11          3.91          9.38         9.16 o                         
 -12   7  11          1.21          6.92         3.47 o                         
 -11   7  11          2.77          0.25         3.12 o                         
 -10   7  11         61.20         63.82         4.99 o                         
  -9   7  11         33.70         29.85         3.69 o                         
  -8   7  11        367.43        352.40         7.72 o                         
  -7   7  11         18.35         17.04         2.33 o                         
  -6   7  11         70.65         68.38         2.97 o                         
  -5   7  11         73.39         76.86         2.98 o                         
  -4   7  11        604.84        595.83         9.13 o                         
  -3   7  11         12.83          3.50         1.29 o                         
  -2   7  11         42.38         24.70         1.83 o                         
  -1   7  11         25.09         18.80         1.51 o                         
   0   7  11        128.64        113.07         2.94 o                         
   1   7  11        164.39        138.67         2.87 o                         
   2   7  11        214.22        183.47         3.37 o                         
   3   7  11        248.12        252.93         5.84 o                         
   4   7  11          1.66          2.30         1.48 o                         
   5   7  11        170.98        161.68         4.66 o                         
   6   7  11         12.06          4.46         3.02 o                         
   7   7  11         38.22         29.10         2.76 o                         
   8   7  11         84.28         98.31         6.79 o                         
   9   7  11          0.54          1.66         2.26 o                         
  10   7  11          4.40          0.57         2.84 o                         
  11   7  11         22.09         25.41         4.13 o                         
  12   7  11          0.01          2.95         8.16 o                         
 -12   8  11         17.56         23.61         4.93 o                         
 -11   8  11         31.57         36.47         4.44 o                         
 -10   8  11         19.32         21.51         3.66 o                         
  -9   8  11          0.34          0.54         2.70 o                         
  -8   8  11          4.94          1.43         2.04 o                         
  -7   8  11          3.74          2.35         1.29 o                         
  -6   8  11        109.82        107.51         3.56 o                         
  -5   8  11        631.09        587.81         9.32 o                         
  -4   8  11        243.92        239.85         5.02 o                         
  -3   8  11        172.93        184.68         4.28 o                         
  -2   8  11         17.13         17.91         1.70 o                         
  -1   8  11        109.21        119.02         3.25 o                         
   0   8  11          2.84          6.44         1.30 o                         
   1   8  11         63.53         53.03         2.33 o                         
   2   8  11        123.77        137.13         3.89 o                         
   3   8  11         80.79         66.73         3.09 o                         
   4   8  11        224.46        203.93         5.20 o                         
   5   8  11       1337.84       1297.52        19.93 o                         
   6   8  11        662.91        621.24        11.30 o                         
   7   8  11          4.70          2.35         2.09 o                         
   8   8  11          1.17          1.80         2.22 o                         
   9   8  11          8.00          7.43         2.50 o                         
  10   8  11          0.07          1.16         2.54 o                         
  11   8  11          3.45          1.93         2.81 o                         
  12   8  11         19.07         19.17         7.32 o                         
 -11   9  11         32.55         52.43         5.23 o                         
 -10   9  11         42.48         39.79         5.97 o                         
  -9   9  11         34.24         35.78         3.99 o                         
  -8   9  11        156.04        134.51         6.10 o                         
  -7   9  11         70.49         70.39         3.89 o                         
  -6   9  11         65.57         47.20         3.21 o                         
  -5   9  11        150.21        147.98         4.17 o                         
  -4   9  11        459.60        398.36         7.17 o                         
  -3   9  11        751.49        728.90        10.93 o                         
  -2   9  11        241.95        242.07         5.47 o                         
  -1   9  11       1012.44       1075.48        14.76 o                         
   0   9  11        750.38        682.59        10.10 o                         
   1   9  11        321.67        322.60         7.38 o                         
   2   9  11         79.42         74.74         4.45 o                         
   3   9  11         34.77         33.88         3.67 o                         
   4   9  11        259.38        253.87         6.10 o                         
   5   9  11        502.89        539.04        10.17 o                         
   6   9  11         78.22         83.61         3.99 o                         
   7   9  11        193.91        186.94         5.72 o                         
   8   9  11         72.64         60.59         4.00 o                         
   9   9  11          5.95          5.30         2.52 o                         
  10   9  11          5.40          3.77         2.59 o                         
  11   9  11         16.58          7.65         3.29 o                         
 -11  10  11         24.66         25.62         7.31 o                         
 -10  10  11          0.12         -2.20         3.01 o                         
  -9  10  11         64.58         73.18         6.66 o                         
  -8  10  11        196.73        191.52         7.12 o                         
  -7  10  11         62.42         67.29         4.76 o                         
  -6  10  11        248.15        230.50         6.25 o                         
  -5  10  11        104.31         88.64         4.00 o                         
  -4  10  11        899.48        888.69        14.59 o                         
  -3  10  11       1053.84        984.09        14.11 o                         
  -2  10  11         14.85         12.80         2.04 o                         
  -1  10  11       2623.46       2589.98        32.58 o                         
   0  10  11        968.83        946.67        13.40 o                         
   1  10  11          3.57          0.82         2.38 o                         
   2  10  11         40.83         49.45         3.61 o                         
   3  10  11        245.85        245.09         6.94 o                         
   4  10  11        787.21        710.36        15.44 o                         
   5  10  11          7.43          0.24         1.78 o                         
   6  10  11         83.12         75.41         4.07 o                         
   7  10  11         80.30         83.62         4.85 o                         
   8  10  11         12.29         10.28         2.62 o                         
   9  10  11         36.26         37.69         3.48 o                         
  10  10  11          2.56          2.32         2.62 o                         
  11  10  11        114.77        141.25         6.59 o                         
 -10  11  11         15.59         20.76         5.82 o                         
  -9  11  11         28.07         29.55         4.17 o                         
  -8  11  11          7.71          4.69         2.99 o                         
  -7  11  11          8.62          6.65         2.98 o                         
  -6  11  11          0.44          1.37         2.22 o                         
  -5  11  11        224.31        220.46         6.12 o                         
  -4  11  11        104.16         95.20         3.79 o                         
  -3  11  11          8.75          7.64         2.26 o                         
  -2  11  11          0.07         -1.06         1.84 o                         
  -1  11  11        567.75        591.26         9.79 o                         
   0  11  11        579.09        560.66        11.85 o                         
   1  11  11          8.65          9.13         2.59 o                         
   2  11  11         10.78         10.70         2.52 o                         
   3  11  11          1.39          3.11         2.44 o                         
   4  11  11         49.21         58.35         4.05 o                         
   5  11  11          0.04          3.97         2.15 o                         
   6  11  11         75.32         96.14         4.50 o                         
   7  11  11          0.06          1.81         2.26 o                         
   8  11  11         12.85          7.38         2.67 o                         
   9  11  11          6.47          9.22         2.96 o                         
  10  11  11         21.62         33.02         3.83 o                         
  -9  12  11          4.69         -3.44         3.55 o                         
  -8  12  11         17.63         14.07         4.69 o                         
  -7  12  11          3.14          4.62         4.28 o                         
  -6  12  11        283.62        243.92         7.95 o                         
  -5  12  11         18.67         16.04         2.63 o                         
  -4  12  11         46.16         57.08         3.32 o                         
  -3  12  11         89.28        110.27         4.09 o                         
  -2  12  11         77.77         89.85         3.68 o                         
  -1  12  11          2.68          0.17         1.71 o                         
   0  12  11         13.60          8.45         2.62 o                         
   1  12  11          0.89         -1.23         2.20 o                         
   2  12  11          3.85          7.30         2.57 o                         
   3  12  11          3.27          2.35         3.95 o                         
   4  12  11         10.24          4.67         2.61 o                         
   5  12  11        142.50        122.62         5.55 o                         
   6  12  11          1.87          3.25         2.85 o                         
   7  12  11         76.24         58.58         5.77 o                         
   8  12  11         12.39         12.83         2.89 o                         
   9  12  11          0.04         -2.58         2.58 o                         
  -8  13  11         24.49         27.07         4.23 o                         
  -7  13  11         15.57         13.29         3.48 o                         
  -6  13  11         47.64         49.77         4.49 o                         
  -5  13  11         36.29         32.29         3.81 o                         
  -4  13  11          1.42          0.59         2.33 o                         
  -3  13  11         37.37         32.19         2.81 o                         
  -2  13  11          4.89          7.09         2.09 o                         
  -1  13  11         81.82         71.57         4.44 o                         
   0  13  11          4.25          6.22         2.62 o                         
   1  13  11        285.55        290.85         8.12 o                         
   2  13  11         71.49         70.10         4.38 o                         
   3  13  11          0.36          2.13         2.65 o                         
   4  13  11          4.84          2.87         2.50 o                         
   5  13  11         20.23         26.18         3.79 o                         
   6  13  11         21.79         25.31         4.26 o                         
   7  13  11         13.99         13.42         3.47 o                         
   8  13  11         41.58         43.16         3.89 o                         
   9  13  11          0.02          2.09         6.32 o                         
  -8  14  11          0.37         -5.23         6.03 o                         
  -7  14  11         17.66         26.51         5.77 o                         
  -6  14  11         26.80         26.79         4.05 o                         
  -5  14  11          4.62          4.67         3.20 o                         
  -4  14  11         11.51         17.25         2.86 o                         
  -3  14  11         45.42         51.04         6.00 o                         
  -2  14  11          2.63          7.33         2.84 o                         
  -1  14  11         24.21         34.93         3.73 o                         
   0  14  11         13.64          9.80         2.87 o                         
   1  14  11        112.27        110.98         5.38 o                         
   2  14  11          0.00          1.39         2.60 o                         
   3  14  11          9.14          8.97         3.13 o                         
   4  14  11         52.26         53.20         4.41 o                         
   5  14  11          1.40         10.68         3.73 o                         
   6  14  11         32.86         23.62         3.58 o                         
   7  14  11          9.75         11.01         4.41 o                         
  -7  15  11         18.27         31.86         5.53 o                         
  -6  15  11          2.42          3.77         3.50 o                         
  -5  15  11          0.04         -1.52         3.24 o                         
  -4  15  11         47.04         45.79         4.73 o                         
  -3  15  11         15.29         15.30         3.36 o                         
  -2  15  11        107.13        129.19         7.36 o                         
  -1  15  11          5.09         -1.52         2.82 o                         
   0  15  11         36.17         33.58         3.84 o                         
   1  15  11          0.53         -0.28         2.65 o                         
   2  15  11         14.99         20.12         3.49 o                         
   3  15  11          0.10          4.30         2.87 o                         
   4  15  11         11.63          5.81         3.03 o                         
   5  15  11          0.64         -1.76         2.86 o                         
   6  15  11          3.27         -0.67         3.69 o                         
  -5  16  11          0.18         -3.52         4.20 o                         
  -4  16  11          0.12          1.18         7.28 o                         
  -3  16  11         17.22         30.88         7.71 o                         
  -2  16  11          2.92          0.47         4.18 o                         
  -1  16  11         51.91         62.55         4.81 o                         
   0  16  11          0.77          0.58         2.83 o                         
   1  16  11          0.33          2.84         2.93 o                         
   2  16  11          0.01         -0.90         3.54 o                         
   3  16  11         49.16         56.83         9.94 o                         
   4  16  11        135.09        144.24         6.61 o                         
  -2  17  11          0.79         -2.73         5.59 o                         
  -1  17  11         10.71          6.11         6.12 o                         
   0  17  11         15.50         15.28         3.58 o                         
   1  17  11         54.01         71.53         7.45 o                         
   2  17  11          7.70          7.08         3.44 o                         
 -12   0  12          0.67          6.97         6.03 o                         
 -11   0  12         17.56         15.41         5.56 o                         
 -10   0  12         14.23          7.62         3.37 o                         
  -9   0  12       1975.78       1936.30        40.25 o                         
  -8   0  12        230.72        219.98         6.36 o                         
  -7   0  12       3269.16       3252.47        51.68 o                         
  -6   0  12        460.23        477.60        10.11 o                         
  -5   0  12         59.34         65.93         2.90 o                         
  -4   0  12        514.31        565.03        10.46 o                         
  -3   0  12         19.41         18.09         1.63 o                         
  -2   0  12       6229.05       6505.87       100.49 o                         
  -1   0  12       1682.19       1909.52        30.31 o                         
   0   0  12         74.66        114.38         3.24 o                         
   1   0  12          3.07          0.40         1.22 o                         
   2   0  12        279.74        273.02         7.08 o                         
   3   0  12         84.05         97.42         4.43 o                         
   4   0  12       2187.70       2236.06        35.43 o                         
   5   0  12        606.20        587.34        10.76 o                         
   6   0  12        473.15        514.79         9.88 o                         
   7   0  12        160.58        167.01         9.90 o                         
   8   0  12        381.77        421.98        17.88 o                         
   9   0  12       1211.25       1100.22        37.03 o                         
  10   0  12        158.28        169.46        11.86 o                         
  11   0  12         49.20         54.77         8.30 o                         
  12   0  12          1.44          6.50         5.70 o                         
  13   0  12         15.61         15.09         7.15 o                         
 -13   1  12         76.39         68.31         8.50 o                         
 -12   1  12         82.13         82.02         5.25 o                         
 -11   1  12         13.32         11.18         2.22 o                         
 -10   1  12         32.30         29.67         2.93 o                         
  -9   1  12         24.15         18.80         2.19 o                         
  -8   1  12          0.50         -1.42         1.98 o                         
  -7   1  12         14.10         14.13         1.63 o                         
  -6   1  12        545.75        560.70         7.71 o                         
  -5   1  12          4.96         11.88         1.07 o                         
  -4   1  12          0.58          0.99         0.84 o                         
  -3   1  12       2173.57       2223.16        24.93 o                         
  -2   1  12       3619.49       4109.39        44.87 o                         
  -1   1  12       1140.85       1174.12        13.63 o                         
   0   1  12        625.79        674.17         8.28 o                         
   1   1  12       1423.03       1424.21        17.85 o                         
   2   1  12          4.44          3.49         0.71 o                         
   3   1  12         41.33         41.92         1.73 o                         
   4   1  12        295.98        322.56         4.68 o                         
   5   1  12        136.34        159.51         3.01 o                         
   6   1  12        491.28        438.81         6.82 o                         
   7   1  12          0.10         -0.18         2.14 o                         
   8   1  12        426.08        443.23        13.10 o                         
   9   1  12        192.19        171.93         9.37 o                         
  10   1  12        159.93        169.17         8.39 o                         
  11   1  12          3.05         -0.54         3.65 o                         
  12   1  12         35.11         44.16         5.98 o                         
  13   1  12         19.36         38.55         6.20 o                         
 -13   2  12         36.02         34.16         7.59 o                         
 -12   2  12         14.66         19.06         4.37 o                         
 -11   2  12         33.99         24.13         2.89 o                         
 -10   2  12        115.00        110.44         4.58 o                         
  -9   2  12        372.30        328.73         7.09 o                         
  -8   2  12        425.06        390.65         7.09 o                         
  -7   2  12         52.45         61.03         3.94 o                         
  -6   2  12         67.01         54.68         2.54 o                         
  -5   2  12        150.55        178.81         3.37 o                         
  -4   2  12        226.03        249.33         4.01 o                         
  -3   2  12          5.94         15.13         1.65 o                         
  -2   2  12       2456.36       2643.84        29.33 o                         
  -1   2  12          2.87          1.92         0.76 o                         
   0   2  12       2947.17       3101.32        34.09 o                         
   1   2  12        209.59        282.57         4.58 o                         
   2   2  12        303.18        259.44         4.49 o                         
   3   2  12         94.98         78.71         2.00 o                         
   4   2  12          7.08         10.25         1.15 o                         
   5   2  12          5.85          8.45         1.39 o                         
   6   2  12        344.06        383.75         7.26 o                         
   7   2  12          3.47          5.62         1.64 o                         
   8   2  12         51.12         57.37         4.01 o                         
   9   2  12         96.17         97.11         6.60 o                         
  10   2  12         30.35         27.27         5.13 o                         
  11   2  12         26.34         23.92         4.84 o                         
  12   2  12        129.73        131.09         8.53 o                         
  13   2  12          0.41          3.37         4.35 o                         
 -13   3  12         18.60         24.19         5.58 o                         
 -12   3  12         43.18         46.07         5.55 o                         
 -11   3  12         99.65         97.35         6.05 o                         
 -10   3  12        183.44        182.73         5.95 o                         
  -9   3  12         15.08         18.78         2.32 o                         
  -8   3  12         16.35         15.95         2.02 o                         
  -7   3  12        168.93        163.78         4.19 o                         
  -6   3  12        699.91        698.36        10.31 o                         
  -5   3  12          1.48          2.10         1.21 o                         
  -4   3  12          6.19          6.17         0.92 o                         
  -3   3  12       3694.23       4047.60        44.42 o                         
  -2   3  12        377.07        579.77        11.07 o                         
  -1   3  12          6.58         12.02         1.59 o                         
   0   3  12       8997.16       9816.07       137.51 o                         
   1   3  12       1627.43       1763.61        19.93 o                         
   2   3  12        441.54        520.25         6.73 o                         
   3   3  12       1239.18       1438.94        16.55 o                         
   4   3  12         20.82         37.14         2.72 o                         
   5   3  12        300.73        307.37         6.21 o                         
   6   3  12         99.95        123.18         3.82 o                         
   7   3  12        221.30        224.92         6.37 o                         
   8   3  12          0.72          3.38         2.03 o                         
   9   3  12         40.18         47.69         3.86 o                         
  10   3  12         10.71         11.53         5.07 o                         
  11   3  12         34.99         39.39         8.81 o                         
  12   3  12          0.34         -3.91         3.91 o                         
  13   3  12          0.00         -0.57         4.26 o                         
 -13   4  12         86.86        108.50         8.04 o                         
 -12   4  12         18.95         10.41         2.90 o                         
 -11   4  12         10.08          5.38         2.89 o                         
 -10   4  12        188.47        189.69         5.72 o                         
  -9   4  12         33.12         26.53         2.99 o                         
  -8   4  12         89.56         75.27         3.54 o                         
  -7   4  12        177.64        164.19         4.24 o                         
  -6   4  12         67.05         74.67         2.89 o                         
  -5   4  12        655.25        708.42        10.32 o                         
  -4   4  12        186.37        182.46         3.93 o                         
  -3   4  12          8.55          4.43         1.14 o                         
  -2   4  12          8.30          4.60         0.72 o                         
  -1   4  12       1398.83       1481.80        17.05 o                         
   0   4  12        573.25        650.13         8.18 o                         
   1   4  12        367.66        432.45         5.85 o                         
   2   4  12         10.79         23.16         1.82 o                         
   3   4  12          2.84          4.30         1.05 o                         
   4   4  12        164.82        150.24         3.94 o                         
   5   4  12         10.84          9.90         2.00 o                         
   6   4  12        568.80        526.24         9.43 o                         
   7   4  12        139.18        108.48         3.98 o                         
   8   4  12        177.52        168.63         5.10 o                         
   9   4  12         10.61          6.94         2.69 o                         
  10   4  12         24.41         30.77         4.77 o                         
  11   4  12         85.16         95.05         7.21 o                         
  12   4  12          0.35         -4.76         4.76 o                         
  13   4  12          0.07         -5.56         5.68 o                         
 -13   5  12         30.04         28.91         4.33 o                         
 -12   5  12          1.08          1.70         2.98 o                         
 -11   5  12         23.62         27.96         3.71 o                         
 -10   5  12          2.85          1.09         2.23 o                         
  -9   5  12         86.97        102.51         3.95 o                         
  -8   5  12        555.09        543.78         9.08 o                         
  -7   5  12        287.68        275.77         5.64 o                         
  -6   5  12        171.03        170.21         4.63 o                         
  -5   5  12        564.39        510.02         8.12 o                         
  -4   5  12         35.69         45.58         2.31 o                         
  -3   5  12         14.47         29.33         1.79 o                         
  -2   5  12        404.07        482.11         7.38 o                         
  -1   5  12        301.84        324.58         4.75 o                         
   0   5  12        394.87        303.07         4.52 o                         
   1   5  12          0.01          2.78         0.79 o                         
   2   5  12        276.58        280.10         4.28 o                         
   3   5  12         82.53         90.85         2.58 o                         
   4   5  12        248.02        273.57         5.76 o                         
   5   5  12        635.70        617.40        10.53 o                         
   6   5  12        161.24        151.58         4.46 o                         
   7   5  12        280.31        259.48         6.24 o                         
   8   5  12         99.14        101.96         4.20 o                         
   9   5  12          0.24         -2.04         2.04 o                         
  10   5  12          0.02          4.36         4.23 o                         
  11   5  12         36.94         38.56        14.77 o                         
  12   5  12         79.64         85.42         7.36 o                         
 -12   6  12          1.16          2.81         3.24 o                         
 -11   6  12          1.17          1.11         3.02 o                         
 -10   6  12         52.68         60.62         5.93 o                         
  -9   6  12         82.26         59.83         5.67 o                         
  -8   6  12         47.55         49.26         2.91 o                         
  -7   6  12        342.07        313.42         6.19 o                         
  -6   6  12        103.16         99.80         3.42 o                         
  -5   6  12         32.56         38.81         2.33 o                         
  -4   6  12        258.82        252.16         4.97 o                         
  -3   6  12        233.93        256.41         4.90 o                         
  -2   6  12         62.74         65.39         2.49 o                         
  -1   6  12        249.84        276.65         4.94 o                         
   0   6  12        394.69        444.27         6.13 o                         
   1   6  12        513.71        479.66         6.50 o                         
   2   6  12         56.03         77.09         2.17 o                         
   3   6  12        320.02        369.89         6.97 o                         
   4   6  12         88.21        111.30         4.82 o                         
   5   6  12        193.44        182.75         4.80 o                         
   6   6  12         18.47         23.64         2.38 o                         
   7   6  12        470.14        487.29         9.42 o                         
   8   6  12        139.16        141.06         5.00 o                         
   9   6  12        102.11        104.88         4.49 o                         
  10   6  12         32.37         24.43         3.65 o                         
  11   6  12          1.34          6.79         4.12 o                         
  12   6  12        120.98        133.83        15.24 o                         
 -12   7  12          0.33         -3.08         3.08 o                         
 -11   7  12         94.70         93.70         7.93 o                         
 -10   7  12         25.04         26.72         5.06 o                         
  -9   7  12         13.45         21.60         2.52 o                         
  -8   7  12         38.52         49.61         3.32 o                         
  -7   7  12         21.53         21.19         2.19 o                         
  -6   7  12          0.01         -0.19         1.52 o                         
  -5   7  12          1.37          1.74         1.49 o                         
  -4   7  12         26.58         29.96         2.06 o                         
  -3   7  12         84.03         79.83         2.89 o                         
  -2   7  12        225.43        220.10         4.50 o                         
  -1   7  12          1.11          1.42         1.09 o                         
   0   7  12        354.99        409.03         6.58 o                         
   1   7  12        878.38        857.62        10.66 o                         
   2   7  12         99.93        120.59         3.14 o                         
   3   7  12        287.41        320.13         6.47 o                         
   4   7  12          1.87          1.16         1.58 o                         
   5   7  12        193.73        176.92         4.94 o                         
   6   7  12         16.23         14.80         2.27 o                         
   7   7  12        492.84        479.04         9.50 o                         
   8   7  12        231.20        226.81         6.29 o                         
   9   7  12         19.77         26.51         3.04 o                         
  10   7  12         56.55         63.39         5.95 o                         
  11   7  12        127.94        157.28        12.21 o                         
  12   7  12          0.00         -0.94         4.47 o                         
 -12   8  12        142.47        180.27        14.10 o                         
 -11   8  12         17.80         31.15         4.22 o                         
 -10   8  12        205.13        197.42         7.45 o                         
  -9   8  12          3.81          1.03         2.82 o                         
  -8   8  12         33.33         22.22         2.78 o                         
  -7   8  12          5.08          2.72         1.79 o                         
  -6   8  12        201.34        188.53         4.71 o                         
  -5   8  12        788.40        744.55        11.28 o                         
  -4   8  12        477.67        534.25         8.65 o                         
  -3   8  12          0.82          5.66         1.97 o                         
  -2   8  12        591.68        558.32         8.69 o                         
  -1   8  12        825.28        769.32        11.07 o                         
   0   8  12          6.39          5.74         1.36 o                         
   1   8  12        531.65        501.02         7.74 o                         
   2   8  12         70.93         68.31         3.06 o                         
   3   8  12         55.18         52.73         4.33 o                         
   4   8  12         38.48         56.62         3.18 o                         
   5   8  12        245.98        225.65         5.83 o                         
   6   8  12        180.04        200.16         7.32 o                         
   7   8  12         12.41         14.07         2.47 o                         
   8   8  12         42.71         31.47         3.05 o                         
   9   8  12          6.73          2.93         2.46 o                         
  10   8  12          5.73          6.79         2.62 o                         
  11   8  12          1.40          0.02         3.14 o                         
  12   8  12         50.59         59.65         9.41 o                         
 -11   9  12         18.00         15.33         3.99 o                         
 -10   9  12          0.02          4.88         3.92 o                         
  -9   9  12         63.75         64.01         4.88 o                         
  -8   9  12        127.20        122.81         5.88 o                         
  -7   9  12         10.27         10.15         2.39 o                         
  -6   9  12        263.57        244.99         6.02 o                         
  -5   9  12         87.09        100.14         4.22 o                         
  -4   9  12        114.03        112.31         3.55 o                         
  -3   9  12          1.43          4.41         1.73 o                         
  -2   9  12          6.61          9.73         1.76 o                         
  -1   9  12          9.14          6.93         1.85 o                         
   0   9  12        867.95        872.38        12.40 o                         
   1   9  12        258.37        203.77         6.00 o                         
   2   9  12         62.63         66.12         6.07 o                         
   3   9  12        223.30        203.74         6.34 o                         
   4   9  12        232.03        213.14         5.54 o                         
   5   9  12        277.23        208.55         5.85 o                         
   6   9  12         74.95         68.44         3.85 o                         
   7   9  12          6.03         12.51         2.58 o                         
   8   9  12          1.47         -2.10         2.10 o                         
   9   9  12         53.34         45.23         3.60 o                         
  10   9  12          0.09         -1.18         3.62 o                         
  11   9  12         20.09         18.87         3.51 o                         
 -11  10  12         12.86          7.38         6.59 o                         
 -10  10  12         13.28         14.44         3.72 o                         
  -9  10  12         21.45         20.79         3.68 o                         
  -8  10  12          0.66          1.02         4.58 o                         
  -7  10  12         15.24          9.83         2.49 o                         
  -6  10  12         23.24         19.50         2.69 o                         
  -5  10  12          1.10          2.43         1.85 o                         
  -4  10  12        324.97        374.10         7.20 o                         
  -3  10  12         18.95         20.52         2.33 o                         
  -2  10  12        344.03        385.02         7.10 o                         
  -1  10  12       2972.61       3048.82        38.01 o                         
   0  10  12       1464.45       1457.41        21.74 o                         
   1  10  12         22.47         24.22         3.52 o                         
   2  10  12        433.38        453.76        10.22 o                         
   3  10  12         10.27         13.51         2.67 o                         
   4  10  12        213.80        200.49         6.60 o                         
   5  10  12         76.43         59.53         4.55 o                         
   6  10  12         12.73          5.07         3.32 o                         
   7  10  12          0.00         -0.79         2.27 o                         
   8  10  12          0.00          1.14         2.28 o                         
   9  10  12          2.50          4.19         2.60 o                         
  10  10  12         84.12         88.16         4.88 o                         
  11  10  12         25.42         21.92         4.18 o                         
 -10  11  12          4.07          8.77         3.72 o                         
  -9  11  12          3.74         -1.82         3.22 o                         
  -8  11  12         26.20         28.26         3.92 o                         
  -7  11  12          1.08          0.32         2.80 o                         
  -6  11  12          0.07          0.65         2.28 o                         
  -5  11  12          4.29          4.48         2.00 o
[truncated: 344,494 more chars]
